# Supplementary material for: Exploring the mechanism of action of Modified Simiao Powder in the treatment of osteoarthritis: an in-silico study
Source: Front Med (Lausanne). 2024 Oct 18;11:1422306. doi: 10.3389/fmed.2024.1422306 (PMC11527633; doi:10.3389/fmed.2024.1422306)
Supplement: Supplementary file 1 [file Table_1.XLSX]

## Sheet: Atractylodes lancea
Mol ID	label	Molecule Name	Canonical SMILES	Canonical SMILES	MW	AlogP	Hdon	Hacc	OB (%)	Caco-2	BBB	DL	FASA-	HL
MOL000179	CZ1	2-Hydroxyisoxypropyl-3-hydroxy-7-isopentene-2,3-dihydrobenzofuran-5-carboxylic	CC(=CCC1=C2C(=CC(=C1)C(=O)O)C(C(O2)C(C)(C)O)O)C	CC(=CCC1=C2C(=CC(=C1)C(=O)O)C(C(O2)C(C)(C)O)O)C	306.39	2.59	3	5	45.2	-0.34	-0.91	0.2	0.35	4.9
MOL000186	CZ2	Stigmasterol 3-O-beta-D-glucopyranoside_qt	CC[C@H](C=C[C@@H](C)[C@H]1CC[C@@H]2[C@@H]3CC=C4C[C@H](O)CC[C@@]4(C)[C@H]3CC[C@@]21C)C(C)C	CC[C@H](C=C[C@@H](C)[C@H]1CC[C@@H]2[C@@H]3CC=C4C[C@H](O)CC[C@@]4(C)[C@H]3CC[C@@]21C)C(C)C	412.77	7.64	1	1	43.83	1.31	0.9	0.76	0.23	5.14
MOL000188	CZ3	3β-acetoxyatractylone	C=C1[C@@H](OC(C)=O)CC[C@]2(C)Cc3occ(C)c3C[C@@H]12	C=C1[C@@H](OC(C)=O)CC[C@]2(C)Cc3occ(C)c3C[C@@H]12	274.39	3.39	0	3	40.57	1.22	1.04	0.22	0.21	-1.93
MOL000184	CZ4	NSC63551	CCC(C=CC(C)C1CCC2C1(CCC3C2CCC4C3(CCC(=O)C4)C)C)C(C)C	CCC(C=CC(C)C1CCC2C1(CCC3C2CCC4C3(CCC(=O)C4)C)C)C(C)C	412.77	7.56	0	1	39.25	1.42	1.22	0.76	0.22	5.78
MOL000085	CZ5	beta-daucosterol_qt	CC[C@H](CC[C@H](C)[C@H]1CC[C@@H]2[C@@H]3CC=C4C[C@H](O)CC[C@]4(C)[C@H]3CC[C@]12C)C(C)C	CC[C@H](CC[C@H](C)[C@H]1CC[C@@H]2[C@@H]3CC=C4C[C@H](O)CC[C@]4(C)[C@H]3CC[C@]12C)C(C)C	414.79	8.08	1	1	36.91	1.3	0.88	0.75	0.22	5.02
MOL000088	CZ6	beta-sitosterol 3-O-glucoside_qt	CC[C@@H](CC[C@@H](C)[C@H]1CC[C@@H]2[C@@H]3CC=C4C[C@H](O)CC[C@@]4(C)[C@H]3CC[C@@]21C)C(C)C	CC[C@@H](CC[C@@H](C)[C@H]1CC[C@@H]2[C@@H]3CC=C4C[C@H](O)CC[C@@]4(C)[C@H]3CC[C@@]21C)C(C)C	414.79	8.08	1	1	36.91	1.3	0.91	0.75	0.23	4.55
MOL000092	CZ7	daucosterin_qt	CC[C@@H](CC[C@@H](C)[C@H]1CC[C@@H]2[C@@H]3CC=C4C[C@@H](O)CC[C@]4(C)[C@H]3CC[C@@]21C)C(C)C	CC[C@@H](CC[C@@H](C)[C@H]1CC[C@@H]2[C@@H]3CC=C4C[C@@H](O)CC[C@]4(C)[C@H]3CC[C@@]21C)C(C)C	414.79	8.08	1	1	36.91	1.42	1.15	0.76	0.22	3.49
MOL000094	CZ8	daucosterol_qt	CC[C@H](CC[C@H](C)[C@H]1CC[C@@H]2[C@@H]3CC=C4C[C@H](O)CC[C@@]4(C)[C@H]3CC[C@]12C)C(C)C	CC[C@H](CC[C@H](C)[C@H]1CC[C@@H]2[C@@H]3CC=C4C[C@H](O)CC[C@@]4(C)[C@H]3CC[C@]12C)C(C)C	414.79	8.08	1	1	36.91	1.3	0.87	0.76	0.22	4.96
MOL000173	CZ9	wogonin	COC1=C(C=C(C2=C1OC(=CC2=O)C3=CC=CC=C3)O)O	COC1=C(C=C(C2=C1OC(=CC2=O)C3=CC=CC=C3)O)O	284.28	2.59	2	5	30.68	0.79	0.04	0.23	0.32	17.75

## Sheet: Phellodendron amurense 
Mol ID	label	Molecule Name	Canonical SMILES	Canonical SMILES	MW	AlogP	Hdon	Hacc	OB (%)	Caco-2	BBB	DL	FASA-	HL
MOL000785	HB1	palmatine	COC1=C（C2=C[N+]3=C（C=C2C=C1）C4=CC（=C（C=C4CC3）OC）OC）OC	COC1=C(C2=C[N+]3=C(C=C2C=C1)C4=CC(=C(C=C4CC3)OC)OC)OC	352.44	3.65	0	4	64.6	1.33	0.37	0.65	0.13	2.25
MOL000622	HB2	Magnograndiolide	CC1（CCC2C（C3C1CCC3（C）O）OC（=O）C2=C）O	CC1(CCC2C(C3C1CCC3(C)O)OC(=O)C2=C)O	266.37	1.18	2	4	63.71	0.02	-0.24	0.19	0.3	3.17
MOL000787	HB3	Fumarine	CN1CCC2=CC3=C(C=C2C(=O)CC4=C(C1)C5=C(C=C4)OCO5)OCO3	CN1CCC2=CC3=C(C=C2C(=O)CC4=C(C1)C5=C(C=C4)OCO5)OCO3	353.4	2.95	0	6	59.26	0.56	-0.13	0.83	0.3	23.46
MOL001131	HB4	phellamurin_qt	CC(C)=CCc1c(O)cc(O)c2c1O[C@H](c1ccc(O)cc1)[C@@H](O)C2=O	CC(C)=CCc1c(O)cc(O)c2c1O[C@H](c1ccc(O)cc1)[C@@H](O)C2=O	356.4	3.61	4	6	56.6	0.14	-0.5	0.39	0.38	14.89
MOL002652	HB5	delta7-Dehydrosophoramine	C1CC2CN3C（=O）C=CC=C3C4=CCCN（C24）C1	C1CC2CN3C(=O)C=CC=C3C4=CCCN(C24)C1	242.35	1.09	0	3	54.45	0.99	0.75	0.25	0.22	5.52
MOL001455	HB6	(S)-Canadine	COC1=C（C2=C（CC3C4=CC5=C（C=C4CCN3C2）OCO5）C=C1）OC	COC1=C(C2=C(CC3C4=CC5=C(C=C4CCN3C2)OCO5)C=C1)OC	339.42	3.4	0	5	53.83	1.01	0.64	0.77	0.19	6.56
MOL000098	HB7	quercetin	C1=CC（=C（C=C1C2=C（C（=O）C3=C（C=C（C=C3O2）O）O）O）O）O	C1=CC(=C(C=C1C2=C(C(=O)C3=C(C=C(C=C3O2)O)O)O)O)O	302.25	1.5	5	7	46.43	0.05	-0.77	0.28	0.38	14.4
MOL002668	HB8	Worenine	CC1=C2C3=CC4=C（C=C3CC[N+]2=CC5=CC6=C（C=C15）OCO6）OCO4	CC1=C2C3=CC4=C(C=C3CC[N+]2=CC5=CC6=C(C=C15)OCO6)OCO4	334.37	3.73	0	4	45.83	1.22	0.24	0.87	0.27	8.41
MOL006422	HB9	thalifendine	COC1=C（C=CC2=CC3=[N+]（CCC4=CC5=C（C=C43）OCO5）C=C21）O	COC1=C(C=CC2=CC3=[N+](CCC4=CC5=C(C=C43)OCO5)C=C21)O	322.36	3.2	1	4	44.41	1.12	0.21	0.73	0.22	5.99
MOL000449	HB10	Stigmasterol	CCC（C=CC（C）C1CCC2C1（CCC3C2CC=C4C3（CCC（C4）O）C）C）C（C）C	CCC(C=CC(C)C1CCC2C1(CCC3C2CC=C4C3(CCC(C4)O)C)C)C(C)C	412.77	7.64	1	1	43.83	1.44	1	0.76	0.22	5.57
MOL002651	HB11	Dehydrotanshinone II A	CC1=COC2=C1C（=O）C（=O）C3=C2C=CC4=C3C=CCC4（C）C	CC1=COC2=C1C(=O)C(=O)C3=C2C=CC4=C3C=CCC4(C)C	292.35	4.22	0	3	43.76	1.02	0.52	0.4	0.33	23.71
MOL013352	HB12	Obacunone	CC1（C2CC（=O）C3（C（C2（C=CC（=O）O1）C）CCC4（C35C（O5）C（=O）OC4C6=COC=C6）C）C）C	CC1(C2CC(=O)C3(C(C2(C=CC(=O)O1)C)CCC4(C35C(O5)C(=O)OC4C6=COC=C6)C)C)C	454.56	2.68	0	7	43.29	0.01	-0.43	0.77	0.31	-13.04
MOL002660	HB13	niloticin	CC（CC（C1C（O1）（C）C）O）C2CCC3（C2（CCC4C3=CCC5C4（CCC（=O）C5（C）C）C）C）C	CC(CC(C1C(O1)(C)C)O)C2CCC3(C2(CCC4C3=CCC5C4(CCC(=O)C5(C)C)C)C)C	456.78	5.62	1	3	41.41	0.54	-0.2	0.82	0.27	5.19
MOL006401	HB14	melianone	CC1（C2CC=C3C（C2（CCC1=O）C）CCC4（C3（CCC4C5CC（OC5O）C6C（O6）（C）C）C）C）C	CC1(C2CC=C3C(C2(CCC1=O)C)CCC4(C3(CCC4C5CC(OC5O)C6C(O6)(C)C)C)C)C	470.76	4.76	1	4	40.53	0.4	-0.31	0.78	0.27	6.09
MOL002662	HB15	rutaecarpine	C1CN2C（=NC3=CC=CC=C3C2=O）C4=C1C5=CC=CC=C5N4	C1CN2C(=NC3=CC=CC=C3C2=O)C4=C1C5=CC=CC=C5N4	287.34	3.36	1	3	40.3	1.13	0.71	0.6	0.33	8.21
MOL002644	HB16	Phellopterin	CC（=CCOC1=C2C（=C（C3=C1OC（=O）C=C3）OC）C=CO2）C	CC(=CCOC1=C2C(=C(C3=C1OC(=O)C=C3)OC)C=CO2)C	300.33	3.64	0	5	40.19	0.98	0.48	0.28	0.24	-1.64
MOL002663	HB17	Skimmianin	COC1=C（C2=C（C=C1）C（=C3C=COC3=N2）OC）OC	COC1=C(C2=C(C=C1)C(=C3C=COC3=N2)OC)OC	259.28	2.33	0	5	40.14	1.26	1.1	0.2	0.14	-2.43
MOL002672	HB18	Hericenone H	CCCCCC=CCC=CCCCCCCCC(=O)Oc1cc(OC)c2c(c1C=O)O[C@](C)(CC(=O)C=C(C)C)CC2	CCCCCC=CCC=CCCCCCCCC(=O)Oc1cc(OC)c2c(c1C=O)O[C@](C)(CC(=O)C=C(C)C)CC2	580.88	9.95	0	6	39	0.8	0.16	0.63	0.22	3.62
MOL005438	HB19	campesterol	CC（C）C（C）CCC（C）C1CCC2C1（CCC3C2CC=C4C3（CCC（C4）O）C）C	CC(C)C(C)CCC(C)C1CCC2C1(CCC3C2CC=C4C3(CCC(C4)O)C)C	400.76	7.63	1	1	37.58	1.34	0.95	0.71	0.22	4.83
MOL002643	HB20	delta 7-stigmastenol	CCC（CCC（C）C1CCC2C1（CCC3C2=CCC4C3（CCC（C4）O）C）C）C（C）C	CCC(CCC(C)C1CCC2C1(CCC3C2=CCC4C3(CCC(C4)O)C)C)C(C)C	414.79	8.08	1	1	37.42	1.3	0.83	0.75	0.22	5.27
MOL000358	HB21	beta-sitosterol	CCC（CCC（C）C1CCC2C1（CCC3C2CC=C4C3（CCC（C4）O）C）C）C（C）C	CCC(CCC(C)C1CCC2C1(CCC3C2CC=C4C3(CCC(C4)O)C)C)C(C)C	414.79	8.08	1	1	36.91	1.32	0.99	0.75	0.23	5.36
MOL001771	HB22	poriferast-5-en-3beta-ol	CCC（CCC（C）C1CCC2C1（CCC3C2CC=C4C3（CCC（C4）O）C）C）C（C）C	CCC(CCC(C)C1CCC2C1(CCC3C2CC=C4C3(CCC(C4)O)C)C)C(C)C	414.79	8.08	1	1	36.91	1.45	1.14	0.75	0	5.07
MOL001454	HB23	berberine	COC1=C（C2=C[N+]3=C（C=C2C=C1）C4=CC5=C（C=C4CC3）OCO5）OC	COC1=C(C2=C[N+]3=C(C=C2C=C1)C4=CC5=C(C=C4CC3)OCO5)OC	336.39	3.45	0	4	36.86	1.24	0.57	0.78	0.19	6.57
MOL002656	HB24	dihydroniloticin	CC（CC（C1C（O1）（C）C）O）C2CCC3（C2（CCC4C3=CCC5C4（CCC（C5（C）C）O）C）C）C	CC(CC(C1C(O1)(C)C)O)C2CCC3(C2(CCC4C3=CCC5C4(CCC(C5(C)C)O)C)C)C	458.8	5.66	2	3	36.43	0.65	0.03	0.81	0.25	7.04
MOL006392	HB25	dihydroniloticin	CC（CC（C1C（O1）（C）C）O）C2CCC3（C2（CCC4C3=CCC5C4（CCC（C5（C）C）O）C）C）C	CC(CC(C1C(O1)(C)C)O)C2CCC3(C2(CCC4C3=CCC5C4(CCC(C5(C)C)O)C)C)C	458.8	5.66	2	3	36.43	0.64	0.1	0.82	0.24	6.46
MOL002673	HB26	Hispidone	CC1（C2CC=C3C（C2（CCC1=O）C）CCC4（C3（CCC4C5CC（C（C（OC5）（C）C）O）O）C）C）C	CC1(C2CC=C3C(C2(CCC1=O)C)CCC4(C3(CCC4C5CC(C(C(OC5)(C)C)O)O)C)C)C	472.78	4.46	2	4	36.18	0.12	-0.72	0.83	0.25	5.08
MOL002641	HB27	Phellavin_qt	CC(C)(O)CCc1c(O)cc2c(c1O)C(=O)[C@H](O)[C@@H](c1ccc(O)cc1)O2	CC(C)(O)CCc1c(O)cc2c(c1O)C(=O)[C@H](O)[C@@H](c1ccc(O)cc1)O2	374.42	2.51	5	7	35.86	-0.41	-1.32	0.44	0.33	15.81
MOL000790	HB28	Isocorypalmine	COC1=C（C2=C（CC3C4=CC（=C（C=C4CCN3C2）OC）O）C=C1）OC	COC1=C(C2=C(CC3C4=CC(=C(C=C4CCN3C2)OC)O)C=C1)OC	341.44	3.35	1	5	35.77	0.85	0.43	0.59	0.21	2.47
MOL002894	HB29	berberrubine	COC1=C（C2=C[N+]3=C（C=C2C=C1）C4=CC5=C（C=C4CC3）OCO5）O	COC1=C(C2=C[N+]3=C(C=C2C=C1)C4=CC5=C(C=C4CC3)OCO5)O	322.36	3.2	1	4	35.74	1.07	0.17	0.73	0.24	6.46
MOL002670	HB30	Cavidine	CC1C2C3=CC（=C（C=C3CCN2CC4=C1C=CC5=C4OCO5）OC）OC	CC1C2C3=CC(=C(C=C3CCN2CC4=C1C=CC5=C4OCO5)OC)OC	353.45	3.72	0	5	35.64	1.08	0.63	0.81	0	5.78
MOL006413	HB31	phellochin	CC(CC(C(C(C)(C)OC)O)O)C1CCC2(C1(CCC3C2=CCC4C3(CCC(=O)C4(C)C)C)C)C	CC(CC(C(C(C)(C)OC)O)O)C1CCC2(C1(CCC3C2=CCC4C3(CCC(=O)C4(C)C)C)C)C	488.83	5.26	2	4	35.41	0.47	-0.01	0.82	0.24	6.64
MOL000762	HB32	Palmidin A	CC1=CC2=C(C(=C1)O)C(=O)C3=C(C2C4C5=C(C(=CC=C5)O)C(=O)C6=C4C=C(C=C6O)CO)C=C(C=C3O)O	CC1=CC2=C(C(=C1)O)C(=O)C3=C(C2C4C5=C(C(=CC=C5)O)C(=O)C6=C4C=C(C=C6O)CO)C=C(C=C3O)O	510.52	4.52	6	8	35.36	-0.38	-1.47	0.65	0.39	33.17
MOL002636	HB33	Kihadalactone A	CC(=O)OC1CC2C(OC(=O)CC(C2(C3C1(C4=CCC(C4(CC3)C)C5=COC=C5)C)C)OC(=O)C)(C)C	CC(=O)OC1CC2C(OC(=O)CC(C2(C3C1(C4=CCC(C4(CC3)C)C5=COC=C5)C)C)OC(=O)C)(C)C	512.7	3.96	0	7	34.21	0.19	-0.51	0.82	0.29	-6.27
MOL002666	HB34	Chelerythrine	COc1ccc2c(ccc3c4cc5c(cc4ccc23)OCO5)c1OC	COc1ccc2c(ccc3c4cc5c(cc4ccc23)OCO5)c1OC	332.37	4.29	0	4	34.18	1.24	0.28	0.78	0.36	6.32
MOL002671	HB35	Candletoxin A	CCC(C)C(=O)OCC1(C2C1(CC(C3(C2C=C(CC4(C3C=C(C4=O)C)O)COC(=O)C)O)C)OC(=O)CC5=CC=CC=C5)C	CCC(C)C(=O)OCC1(C2C1(CC(C3(C2C=C(CC4(C3C=C(C4=O)C)O)COC(=O)C)O)C)OC(=O)CC5=CC=CC=C5)C	608.79	3.63	2	9	31.81	-0.39	-1.24	0.69	0.32	-0.36
MOL002659	HB36	kihadanin A	CC1(C2CC(=O)C3(C(C2(C=CC(=O)O1)C)CCC4(C35C(O5)C(=O)OC4C6=CC(=O)OC6O)C)C)C	CC1(C2CC(=O)C3(C(C2(C=CC(=O)O1)C)CCC4(C35C(O5)C(=O)OC4C6=CC(=O)OC6O)C)C)C	486.56	1.76	1	9	31.6	-0.93	-1.36	0.7	0.38	2.68
MOL001458	HB37	coptisine	C1C[N+]2=C(C=C3C=CC4=C(C3=C2)OCO4)C5=CC6=C(C=C51)OCO6	C1C[N+]2=C(C=C3C=CC4=C(C3=C2)OCO4)C5=CC6=C(C=C51)OCO6	320.34	3.25	0	4	30.67	1.21	0.32	0.86	0.26	9.33

## Sheet: Achyranthes bidentata
Mol ID	label	Molecule Name	Canonical SMILES		MW	AlogP	Hdon	Hacc	OB (%)	Caco-2	BBB	DL	FASA-	HL
MOL000785	NX1	palmatine	COC1=C(C2=C[N+]3=C(C=C2C=C1)C4=CC(=C(C=C4CC3)OC)OC)OC	COC1=C(C2=C[N+]3=C(C=C2C=C1)C4=CC(=C(C=C4CC3)OC)OC)OC	352.44	3.65	0	4	64.6	1.33	0.37	0.65	0.13	2.25
MOL000098	NX2	quercetin	C1=CC(=C(C=C1C2=C(C(=O)C3=C(C=C(C=C3O2)O)O)O)O)O	C1=CC(=C(C=C1C2=C(C(=O)C3=C(C=C(C=C3O2)O)O)O)O)O	302.25	1.5	5	7	46.43	0.05	-0.77	0.28	0.38	14.4
MOL012542	NX3	β-ecdysterone	CC12CCC3C(=CC(=O)C4C3(CC(C(C4)O)O)C)C1(CCC2C(C)(C(CCC(C)(C)O)O)O)O	CC12CCC3C(=CC(=O)C4C3(CC(C(C4)O)O)C)C1(CCC2C(C)(C(CCC(C)(C)O)O)O)O	480.71	1	6	7	44.23	-1.36	-2.05	0.82	0.26	4.51
MOL000449	NX4	Stigmasterol	CCC(C=CC(C)C1CCC2C1(CCC3C2CC=C4C3(CCC(C4)O)C)C)C(C)C	CCC(C=CC(C)C1CCC2C1(CCC3C2CC=C4C3(CCC(C4)O)C)C)C(C)C	412.77	7.64	1	1	43.83	1.44	1	0.76	0.22	5.57
MOL002897	NX5	epiberberine	COC1=C(C=C2C(=C1)CC[N+]3=C2C=C4C=CC5=C(C4=C3)OCO5)OC	COC1=C(C=C2C(=C1)CC[N+]3=C2C=C4C=CC5=C(C4=C3)OCO5)OC	336.39	3.45	0	4	43.09	1.17	0.4	0.78	0.19	6.1
MOL004355	NX6	Spinasterol	CCC(C=CC(C)C1CCC2C1(CCC3C2=CCC4C3(CCC(C4)O)C)C)C(C)C	CCC(C=CC(C)C1CCC2C1(CCC3C2=CCC4C3(CCC(C4)O)C)C)C(C)C	412.77	7.64	1	1	42.98	1.44	1.04	0.76	0.21	5.32
MOL001006	NX7	poriferasta-7,22E-dien-3beta-ol	CCC(C=CC(C)C1CCC2C1(CCC3C2=CCC4C3(CCC(C4)O)C)C)C(C)C	CCC(C=CC(C)C1CCC2C1(CCC3C2=CCC4C3(CCC(C4)O)C)C)C(C)C	412.77	7.64	1	1	42.98	1.45	1.11	0.76	0.21	5.48
MOL000422	NX8	kaempferol	C1=CC(=CC=C1C2=C(C(=O)C3=C(C=C(C=C3O2)O)O)O)O	C1=CC(=CC=C1C2=C(C(=O)C3=C(C=C(C=C3O2)O)O)O)O	286.25	1.77	4	6	41.88	0.26	-0.55	0.24	0	14.74
MOL012537	NX9	Spinoside A	CC(=O)OC1COC(C(C1O)OC(=O)C)OC2CC3(C4CC=C5C(C4(CCC3(C2C(C)(C(=O)C=CC(C)(C)O)O)C)C)C=C(C(=O)C5(C)C)O)C	CC(=O)OC1COC(C(C1O)OC(=O)C)OC2CC3(C4CC=C5C(C4(CCC3(C2C(C)(C(=O)C=CC(C)(C)O)O)C)C)C=C(C(=O)C5(C)C)O)C	716.95	2.38	4	12	41.75	-1.53	-2.15	0.4	0.32	9.72
MOL002776	NX10	Baicalin	C1=CC=C(C=C1)C2=CC(=O)C3=C(C(=C(C=C3O2)OC4C(C(C(C(O4)C(=O)O)O)O)O)O)O	C1=CC=C(C=C1)C2=CC(=O)C3=C(C(=C(C=C3O2)OC4C(C(C(C(O4)C(=O)O)O)O)O)O)O	446.39	0.64	6	11	40.12	-0.85	-1.74	0.75	0.36	17.36
MOL003847	NX11	Inophyllum E	CC1C(OC2=C(C1=O)C3=C(C(=CC(=O)O3)C4=CC=CC=C4)C5=C2C=CC(O5)(C)C)C	CC1C(OC2=C(C1=O)C3=C(C(=CC(=O)O3)C4=CC=CC=C4)C5=C2C=CC(O5)(C)C)C	402.47	4.66	0	5	38.81	0.68	0.3	0.85	0.34	15.51
MOL002643	NX12	delta 7-stigmastenol	CCC(CCC(C)C1CCC2C1(CCC3C2=CCC4C3(CCC(C4)O)C)C)C(C)C	CCC(CCC(C)C1CCC2C1(CCC3C2=CCC4C3(CCC(C4)O)C)C)C(C)C	414.79	8.08	1	1	37.42	1.3	0.83	0.75	0.22	5.27
MOL000358	NX13	beta-sitosterol	CCC(CCC(C)C1CCC2C1(CCC3C2CC=C4C3(CCC(C4)O)C)C)C(C)C	CCC(CCC(C)C1CCC2C1(CCC3C2CC=C4C3(CCC(C4)O)C)C)C(C)C	414.79	8.08	1	1	36.91	1.32	0.99	0.75	0.23	5.36
MOL000085	NX14	beta-daucosterol_qt	CC[C@H](CC[C@H](C)[C@H]1CC[C@@H]2[C@@H]3CC=C4C[C@H](O)CC[C@]4(C)[C@H]3CC[C@]12C)C(C)C	CC[C@H](CC[C@H](C)[C@H]1CC[C@@H]2[C@@H]3CC=C4C[C@H](O)CC[C@]4(C)[C@H]3CC[C@]12C)C(C)C	414.79	8.08	1	1	36.91	1.3	0.88	0.75	0.22	5.02
MOL001454	NX15	berberine	COC1=C(C2=C[N+]3=C(C=C2C=C1)C4=CC5=C(C=C4CC3)OCO5)OC	COC1=C(C2=C[N+]3=C(C=C2C=C1)C4=CC5=C(C=C4CC3)OCO5)OC	336.39	3.45	0	4	36.86	1.24	0.57	0.78	0.19	6.57
MOL012461	NX16	28-norolean-17-en-3-ol	CC1(C)CCC2=C(C1)[C@@H]1CC[C@@H]3[C@]4(C)CC[C@@H](O)C(C)(C)[C@H]4CC[C@@]3(C)[C@]1(C)CC2	CC1(C)CCC2=C(C1)[C@@H]1CC[C@@H]3[C@]4(C)CC[C@@H](O)C(C)(C)[C@H]4CC[C@@]3(C)[C@]1(C)CC2	412.77	7.29	1	1	35.93	1.37	1.12	0.78	0.22	1.87
MOL002714	NX17	baicalein	C1=CC=C(C=C1)C2=CC(=O)C3=C(O2)C=C(C(=C3O)O)O	C1=CC=C(C=C1)C2=CC(=O)C3=C(O2)C=C(C(=C3O)O)O	270.25	2.33	3	5	33.52	0.63	-0.05	0.21	0.36	16.25
MOL012505	NX18	bidentatoside,ii_qt	CC1(C)CC[C@]2(C(=O)O)CC[C@]3(C)C(=CC[C@@H]4[C@@]5(C)CC[C@H](O[C@H](C=O)OCC=O)C(C)(C)[C@H]5CC[C@]43C)[C@H]2C1	CC1(C)CC[C@]2(C(=O)O)CC[C@]3(C)C(=CC[C@@H]4[C@@]5(C)CC[C@H](O[C@H](C=O)OCC=O)C(C)(C)[C@H]5CC[C@]43C)[C@H]2C1	556.86	6.33	1	6	31.76	-0.01	-0.71	0.59	0.29	4.37
MOL000173	NX19	wogonin	COC1=C(C=C(C2=C1OC(=CC2=O)C3=CC=CC=C3)O)O	COC1=C(C=C(C2=C1OC(=CC2=O)C3=CC=CC=C3)O)O	284.28	2.59	2	5	30.68	0.79	0.04	0.23	0.32	17.75
MOL001458	NX20	coptisine	C1C[N+]2=C(C=C3C=CC4=C(C3=C2)OCO4)C5=CC6=C(C=C51)OCO6	C1C[N+]2=C(C=C3C=CC4=C(C3=C2)OCO4)C5=CC6=C(C=C51)OCO6	320.34	3.25	0	4	30.67	1.21	0.32	0.86	0.26	9.33

## Sheet: Coix lacryma-jobi
Mol ID	label	Molecule Name	Canonical SMILES		MW	AlogP	Hdon	Hacc	OB (%)	Caco-2	BBB	DL	FASA-	HL
MOL000449	YYR1	Stigmasterol	CCC(C=CC(C)C1CCC2C1(CCC3C2CC=C4C3(CCC(C4)O)C)C)C(C)C	CCC(C=CC(C)C1CCC2C1(CCC3C2CC=C4C3(CCC(C4)O)C)C)C(C)C	412.77	7.64	1	1	43.83	1.44	1	0.76	0.22	5.57
MOL001323	YYR2	Sitosterol alpha1	CC=C(CCC(C)C1CCC2C1(CCC3C2=CCC4C3(CCC(C4C)O)C)C)C(C)C	CC=C(CCC(C)C1CCC2C1(CCC3C2=CCC4C3(CCC(C4C)O)C)C)C(C)C	426.8	8.15	1	1	43.28	1.41	0.97	0.78	0.24	5.64
MOL001494	YYR3	Mandenol	CCCCCC=CCC=CCCCCCCCC(=O)OCC	CCCCCC=CCC=CCCCCCCCC(=O)OCC	308.56	6.99	0	2	42	1.46	1.14	0.19	0.25	5.39
MOL000953	YYR4	CLR	CC(C)CCC[C@@H](C)[C@H]1CC[C@H]2[C@@H]3CC=C4C[C@@H](O)CC[C@]4(C)[C@H]3CC[C@@]21C	CC(C)CCC[C@@H](C)[C@H]1CC[C@H]2[C@@H]3CC=C4C[C@@H](O)CC[C@]4(C)[C@H]3CC[C@@]21C	386.73	7.38	1	1	37.87	1.43	1.13	0.68	0.2	4.52
MOL000359	YYR5	sitosterol	CCC(CCC(C)C1CCC2C1(CCC3C2CC=C4C3(CCC(C4)O)C)C)C(C)C	CCC(CCC(C)C1CCC2C1(CCC3C2CC=C4C3(CCC(C4)O)C)C)C(C)C	414.79	8.08	1	1	36.91	1.32	0.87	0.75	0.22	5.37
MOL008121	YYR6	2-Monoolein	CCCCCCCCC=CCCCCCCCC(=O)OC(CO)CO	CCCCCCCCC=CCCCCCCCC(=O)OC(CO)CO	356.61	6.04	2	4	34.23	0.32	-0.42	0.29	0.19	4.41
MOL002882	YYR7	[(2R)-2,3-dihydroxypropyl] (Z)-octadec-9-enoate	CCCCCCCCC=CCCCCCCCC(=O)OCC(CO)O	CCCCCCCCC=CCCCCCCCC(=O)OCC(CO)O	356.61	6.04	2	4	34.13	0.34	-0.22	0.3	0.2	5.19
MOL002372	YYR8	(6Z,10E,14E,18E)-2,6,10,15,19,23-hexamethyltetracosa-2,6,10,14,18,22-hexaene	CC(=CCCC(=CCCC(=CCCC=C(C)CCC=C(C)CCC=C(C)C)C)C)C	CC(=CCCC(=CCCC(=CCCC=C(C)CCC=C(C)CCC=C(C)C)C)C)C	410.8	11.33	0	0	33.55	2.07	1.77	0.42	0.27	3.15
MOL008118	YYR9	Coixenolide	CCCCCCC=CCCCCCCCCCC(=O)OC(C)C(C)OC(=O)CCCCCCCC=CCCCCCC	CCCCCCC=CCCCCCCCCCC(=O)OC(C)C(C)OC(=O)CCCCCCCC=CCCCCCC	591.08	13.83	0	4	32.4	1.09	-0.13	0.43	0.21	-0.34

## Sheet: Lonicera japonica
label	Name	Mol ID	Canonical SMILES
RDT1	Kaempferol	MOL000422	C1=CC(=CC=C1C2=C(C(=O)C3=C(C=C(C=C3O2)O)O)O)O
RDT2	Luteolin	MOL000006	C1=CC(=C(C=C1C2=CC(=O)C3=C(C=C(C=C3O2)O)O)O)O
RDT3	Quercetin	MOL000098	C1=CC(=C(C=C1C2=C(C(=O)C3=C(C=C(C=C3O2)O)O)O)O)O
RDT4	Chrysoeriol	MOL003044	COC1=C(C=CC(=C1)C2=CC(=O)C3=C(C=C(C=C3O2)O)O)O
RDT5	Coniferin		COC1=C(C=CC(=C1)C=CCO)OC2C(C(C(C(O2)CO)O)O)O
RDT6	Dodecanoate		CCCCCCCCCCCC(=O)O
RDT7	Methylcaffeate		COC(=O)/C=C/c1ccc(c(c1)O)O
RDT8	Nerolidol		C=CC(CC/C=C(/CCC=C(C)C)C)(O)C
RDT9	Octisalate		CCCCC(COC(=O)c1ccccc1O)CC
RDT10	(Z)-3-(3,4-Dihydroxyphenyl)Prop-2-Enoic Acid		OC(=O)/C=Cc1ccc(c(c1)O)O
RDT11	Z-Butylidenephthalide		CCC/C=C/1OC(=O)c2c1cccc2
RDT12	Nerolidiol		C=C[C@](CC/C=C(CCC=C(C)C)/C)(O)C
RDT13	2-(4-Methylcyclohex-3-En-1-Yl)Propan-2-Ol		CC1=CCC(CC1)C(O)(C)C
RDT14	2-Ethylhexan-1-Ol		CCCCC(CO)CC
RDT15	(2E,4E)-5-(1-Hydroxy-2,6,6-Trimethyl-4-Oxocyclohex-2-En-1-Yl)-3-Methylpenta-2,4-Dienoic Acid		OC(=O)/C=C(/C=C/C1(O)C(=CC(=O)CC1(C)C)C)C
RDT16	Hederagenin-3-O-Α-L-Arabinopyranosyl-28-O-Β-D-Glucopyranosyl(1→6)-Β-D-Glucopyranoside		OC[C@H]1O[C@@H](OC[C@H]2O[C@@H](OC(=O)[C@]34CC[C@@]5(C(=CC[C@H]6[C@@]5(C)CC[C@@H]5[C@]6(C)CC[C@@H]([C@@]5(C)CO)O[C@@H]5OC[C@@H]([C@@H]([C@H]5O)O)O)[C@@H]4CC(CC3)(C)C)C)[C@@H]([C@H]([C@@H]2O)O)O)[C@@H]([C@H]([C@@H]1O)O)O
RDT17	Hederagenin-3-O-Α-L-Rhamnopyranosyl-(1→2)-Α-L-Arabinopyranosyl-28-O-Β-D-Glucopyranosyl-(1→6)-Β-D-Glucopyranoside		OC[C@H]1O[C@@H](OC[C@H]2O[C@@H](OC(=O)[C@]34CC[C@@]5(C(=CC[C@H]6[C@@]5(C)CC[C@@H]5[C@]6(C)CC[C@@H]([C@@]5(C)CO)O[C@@H]5OC[C@@H]([C@@H]([C@H]5O[C@@H]5O[C@@H](C)[C@@H]([C@H]([C@H]5O)O)O)O)O)[C@@H]4CC(CC3)(C)C)C)[C@@H]([C@H]([C@@H]2O)O)O)[C@@H]([C@H]([C@@H]1O)O)O
RDT18	Hederagenin-3-O-Α-L-Rhamnopyranosyl-(1→2)-Α-L-Arabinopyranosyl-28-O-Β-D-Xylopyranosyl-(1→6)-Β-D-Glucopyranoside		OC[C@]1(C)[C@H](CC[C@]2([C@H]1CC[C@@]1([C@@H]2CC=C2[C@@]1(C)CC[C@@]1([C@H]2CC(CC1)(C)C)C(=O)O[C@@H]1O[C@H](CO[C@@H]2OC[C@H]([C@@H]([C@H]2O)O)O)[C@H]([C@@H]([C@H]1O)O)O)C)C)O[C@@H]1OC[C@@H]([C@@H]([C@H]1O[C@@H]1O[C@@H](C)[C@@H]([C@H]([C@H]1O)O)O)O)O
RDT19	Oleanolic Acid 3-O-Α-L-Rhamnopyranosyl(1→2)-Α-L-Arabinopyransyl-28-O-Β-D-Glucopyranosyl(1→6)-Β-D-Glucopyranoside		OC[C@H]1O[C@@H](OC[C@H]2O[C@@H](OC(=O)[C@]34CC[C@@]5(C(=CC[C@H]6[C@@]5(C)CC[C@@H]5[C@]6(C)CC[C@@H](C5(C)C)O[C@@H]5OC[C@@H]([C@@H]([C@H]5O[C@@H]5O[C@@H](C)[C@@H]([C@H]([C@H]5O)O)O)O)O)[C@@H]4CC(CC3)(C)C)C)[C@@H]([C@H]([C@@H]2O)O)O)[C@@H]([C@H]([C@@H]1O)O)O
RDT20	Hederagenin-3-O-Α-L-Rhamnopyranosyl-(1→2)-Α-L-Arabinopyranosyl-28-O-Β-D-Glucopyranoside		OC[C@H]1O[C@@H](OC(=O)[C@]23CC[C@@]4(C(=CC[C@H]5[C@@]4(C)CC[C@@H]4[C@]5(C)CC[C@@H]([C@@]4(C)CO)O[C@@H]4OC[C@@H]([C@@H]([C@H]4O[C@@H]4O[C@@H](C)[C@@H]([C@H]([C@H]4O)O)O)O)O)[C@@H]3CC(CC2)(C)C)C)[C@@H]([C@H]([C@@H]1O)O)O
RDT21	3-O-Α-L-Arabinopyranosyl Oleanolic Acid 28-O-Β-D-Glucopyranosyl-(1→6)-Β-D-Glucopyranoside		OC[C@H]1O[C@@H](OC[C@H]2O[C@@H](OC(=O)[C@]34CC[C@@]5(C(=CC[C@H]6[C@@]5(C)CC[C@@H]5[C@]6(C)CC[C@@H](C5(C)C)O[C@@H]5OC[C@@H]([C@@H]([C@H]5O)O)O)[C@@H]4CC(CC3)(C)C)C)[C@@H]([C@H]([C@@H]2O)O)O)[C@@H]([C@H]([C@@H]1O)O)O
RDT22	Hederagenin-3-O-Β-D-Glucopyranosyl(1→2)-Α-L-Arabinopyranosyl-28-O-Β-D-Glucopyranosyl(1→6)-Β-D-Glucopyranoside		OC[C@H]1O[C@@H](OC[C@H]2O[C@@H](OC(=O)[C@]34CC[C@@]5(C(=CC[C@H]6[C@@]5(C)CC[C@@H]5[C@]6(C)CC[C@@H]([C@@]5(C)CO)O[C@@H]5OC[C@@H]([C@@H]([C@H]5O[C@@H]5O[C@H](CO)[C@H]([C@@H]([C@H]5O)O)O)O)O)[C@@H]4CC(CC3)(C)C)C)[C@@H]([C@H]([C@@H]2O)O)O)[C@@H]([C@H]([C@@H]1O)O)O
RDT23	Hederagenin-3-O-Α-L-Rhamnopyranosyl-(1→2)-Α-L-Arabinopyranosyl-28-O-6-Acetyl-Β-D-Glucopyranosyl-(1→6)-Β-D-Glucopyranoside		OC[C@]1(C)[C@H](CC[C@]2([C@H]1CC[C@@]1([C@@H]2CC=C2[C@@]1(C)CC[C@@]1([C@H]2CC(CC1)(C)C)C(=O)O[C@@H]1O[C@H](CO[C@@H]2O[C@H](COC(=O)C)[C@H]([C@@H]([C@H]2O)O)O)[C@H]([C@@H]([C@H]1O)O)O)C)C)O[C@@H]1OC[C@@H]([C@@H]([C@H]1O[C@@H]1O[C@@H](C)[C@@H]([C@H]([C@H]1O)O)O)O)O
RDT24	Citronellol		OCCC(CCC=C(C)C)C
RDT25	Coumaric Acid		OC(=O)/C=C/c1ccc(cc1)O

## Sheet: Luffa cylindrica
label	Name	Canonical SMILES
SGL1	Α-Spinasterol	CC[C@@H](C(C)C)/C=C/[C@H]([C@H]1CC[C@@H]2[C@]1(C)CC[C@H]1C2=CC[C@@H]2[C@]1(C)CC[C@@H](C2)O)C
SGL2	Machaerinic Acid Lactone	O[C@H]1CC[C@]2([C@H](C1(C)C)CC[C@@]1([C@@H]2CC=C2[C@@]1(C)CC[C@]13[C@H]2CC(C)(C)[C@H](C1)OC3=O)C)C
SGL3	Lucyin	O=C[C@]1(C)[C@@H](O)CC[C@]2([C@H]1CC[C@@]1([C@@H]2CC=C2[C@@]1(C)CC[C@@]1([C@H]2CC([C@H](C1)O)(C)C)C(=O)[O-])C)C

## Sheet: Ligusticum chuanxiong
Mol ID	label	Molecule Name	Canonical SMILES		MW	AlogP	Hdon	Hacc	OB (%)	Caco-2	BBB	DL	FASA-	HL
MOL000433	CX1	FA	Nc1nc2ncc(CNc3ccc(C(=O)N[C@@H](CCC(=O)O)C(=O)O)cc3)nc2c(=O)[nH]1	Nc1nc2ncc(CNc3ccc(C(=O)N[C@@H](CCC(=O)O)C(=O)O)cc3)nc2c(=O)[nH]1	441.45	0.01	7	13	68.96	-1.5	-2.59	0.71	0	24.81
MOL002140	CX2	Perlolyrine	C1=CC=C2C(=C1)C3=C(N2)C(=NC=C3)C4=CC=C(O4)CO	C1=CC=C2C(=C1)C3=C(N2)C(=NC=C3)C4=CC=C(O4)CO	264.3	3.2	2	3	65.95	0.88	0.15	0.27	0.21	12.62
MOL002151	CX3	senkyunone	CC1=CC(=O)C=C(C1=O)CC=C(C)CCC=C(C)CCC=C(C)C	CC1=CC(=O)C=C(C1=O)CC=C(C)CCC=C(C)CCC=C(C)C	326.52	6.32	0	2	47.66	1.15	0.5	0.24	0.34	2.42
MOL002157	CX4	wallichilide	CCCC=C1OC(=O)C2=C1CC[C@@H]1[C@@H]3C=C(C(=O)OC)[C@@](C(=O)CCCC)(CC3)[C@H]21	CCCC=C1OC(=O)C2=C1CC[C@@H]1[C@@H]3C=C(C(=O)OC)[C@@](C(=O)CCCC)(CC3)[C@H]21	412.57	4.82	0	5	42.31	0.82	0.73	0.71	0.24	6.85
MOL001494	CX5	Mandenol	CCCCCCC=CCC=CCCCCCCCC（=O）OCC	CCCCCCC=CCC=CCCCCCCCC(=O)OCC	308.56	6.99	0	2	42	1.46	1.14	0.19	0.25	5.39
MOL002135	CX6	Myricanone	COC1=C2C=C（CCCCC（=O）CCC3=CC2=C（C=C3）O）C（=C1OC）O	COC1=C2C=C(CCCCC(=O)CCC3=CC2=C(C=C3)O)C(=C1OC)O	356.45	4.1	2	5	40.6	0.67	-0.08	0.51	0.24	4.39
MOL000359	CX7	sitosterol	CCC(CCC(C)C1CCC2C1(CCC3C2CC=C4C3(CCC(C4)O)C)C)C(C)C	CCC(CCC(C)C1CCC2C1(CCC3C2CC=C4C3(CCC(C4)O)C)C)C(C)C	414.79	8.08	1	1	36.91	1.32	0.87	0.75	0.22	5.37

## Sheet: Clerodendrum cyrtophyllum
Mol ID	label	Molecule Name	Canonical SMILES	MW	AlogP	Hdon	Hacc	OB (%)	Caco-2	BBB	DL	FASA-	HL
MOL000392	SJC1	formononetin	COC1=CC=C(C=C1)C2=COC3=C(C2=O)C=CC(=C3)O	268.28	2.58	1	4	69.67	0.78	0.02	0.21	0	17.04
MOL005419	SJC2	(6E,8E,10Z,12Z,14E,16E,18E,20Z,22Z,24E,26E)-2,6,10,14,19,23,27,31-octamethyldotriaconta-2,6,8,10,12,14,16,18,20,22,24,26,30-tridecaene	CC(=CCCC(=CC=CC(=CC=CC(=CC=CC=C(C)C=CC=C(C)C=CC=C(C)CCC=C(C)C)C)C)C)C	536.96	12.76	0	0	45.51	2.24	1.4	0.51	0.35	3.43
MOL000449	SJC3	Stigmasterol	CCC(C=CC(C)C1CCC2C1(CCC3C2CC=C4C3(CCC(C4)O)C)C)C(C)C	412.77	7.64	1	1	43.83	1.44	1	0.76	0.22	5.57
MOL005421	SJC4	alpha-Onocerin	CC1(C2CCC(=C)C(C2(CCC1O)C)CCC3C(=C)CCC4C3(CCC(C4(C)C)O)C)C	442.8	6.93	2	2	39.31	0.86	0.12	0.73	0.25	1.91
MOL000359	SJC5	sitosterol	CCC(CCC(C)C1CCC2C1(CCC3C2CC=C4C3(CCC(C4)O)C)C)C(C)C	414.79	8.08	1	1	36.91	1.32	0.87	0.75	0.22	5.37

## Sheet: Clematis chinensis
Mol ID	label	Molecule Name	Canonical SMILES	MW	AlogP	Hdon	Hacc	OB (%)	Caco-2	BBB	DL	FASA-	HL
MOL000517	LLT1	isostyracin epoxide	O=C(C=Cc1ccccc1)OC[C@@H]1O[C@@H]1c1ccccc1	280.34	3.48	0	3	92.53	1.14	0.92	0.22	0.38	8.31
MOL000358	LLT2	beta-sitosterol	CCC(CCC(C)C1CCC2C1(CCC3C2CC=C4C3(CCC(C4)O)C)C)C(C)C	414.79	8.08	1	1	36.91	1.32	0.99	0.75	0.23	5.36
MOL000359	LLT3	sitosterol	CCC(CCC(C)C1CCC2C1(CCC3C2CC=C4C3(CCC(C4)O)C)C)C(C)C	414.79	8.08	1	1	36.91	1.32	0.87	0.75	0.22	5.37
MOL000519	LLT4	coniferin	C[C@@H](CO)C1=C(O)C(=O)c2c(ccc3c2CCCC3(C)C)C1=O	314.41	3.16	2	4	31.11	0.42	-0.18	0.32	0.27	28.1

## Sheet: All
Name	Atractylodes lancea	label
	2-Hydroxyisoxypropyl-3-hydroxy-7-isopentene-2,3-dihydrobenzofuran-5-carboxylic	CZ1
	Stigmasterol 3-O-beta-D-glucopyranoside_qt	CZ2
	3β-acetoxyatractylone	CZ3
	NSC63551	CZ4
	beta-daucosterol_qt	CZ5
	beta-sitosterol 3-O-glucoside_qt	CZ6
	daucosterin_qt	CZ7
	daucosterol_qt	CZ8
	wogonin	CZ9
Name	Phellodendron amurense
	palmatine	HB1
	Magnograndiolide	HB2
	Fumarine	HB3
	phellamurin_qt	HB4
	delta7-Dehydrosophoramine	HB5
	(S)-Canadine	HB6
	quercetin	HB7
	Worenine	HB8
	thalifendine	HB9
	Stigmasterol	HB10
	Dehydrotanshinone II A	HB11
	Obacunone	HB12
	niloticin	HB13
	melianone	HB14
	rutaecarpine	HB15
	Phellopterin	HB16
	Skimmianin	HB17
	Hericenone H	HB18
	campesterol	HB19
	delta 7-stigmastenol	HB20
	beta-sitosterol	HB21
	poriferast-5-en-3beta-ol	HB22
	berberine	HB23
	dihydroniloticin	HB24
	dihydroniloticin	HB25
	Hispidone	HB26
	Phellavin_qt	HB27
	Isocorypalmine	HB28
	berberrubine	HB29
	Cavidine	HB30
	phellochin	HB31
	Palmidin A	HB32
	Kihadalactone A	HB33
	Chelerythrine	HB34
	Candletoxin A	HB35
	kihadanin A	HB36
	coptisine	HB37
Name	Achyranthes bidentata
	palmatine	NX1
	quercetin	NX2
	β-ecdysterone	NX3
	Stigmasterol	NX4
	epiberberine	NX5
	Spinasterol	NX6
	poriferasta-7,22E-dien-3beta-ol	NX7
	kaempferol	NX8
	Spinoside A	NX9
	Baicalin	NX10
	Inophyllum E	NX11
	delta 7-stigmastenol	NX12
	beta-sitosterol	NX13
	beta-daucosterol_qt	NX14
	berberine	NX15
	28-norolean-17-en-3-ol	NX16
	baicalein	NX17
	bidentatoside,ii_qt	NX18
	wogonin	NX19
	coptisine	NX20
Name	Coix lacryma-jobi
	Stigmasterol	YYR1
	Sitosterol alpha1	YYR2
	Mandenol	YYR3
	CLR	YYR4
	sitosterol	YYR5
	2-Monoolein	YYR6
	[(2R)-2,3-dihydroxypropyl] (Z)-octadec-9-enoate	YYR7
	(6Z,10E,14E,18E)-2,6,10,15,19,23-hexamethyltetracosa-2,6,10,14,18,22-hexaene	YYR8
	Coixenolide	YYR9
Name	Lonicera japonica
	Kaempferol	RDT1
	Luteolin	RDT2
	Quercetin	RDT3
	Chrysoeriol	RDT4
	Coniferin	RDT5
	Dodecanoate	RDT6
	Methylcaffeate	RDT7
	Nerolidol	RDT8
	Octisalate	RDT9
	(Z)-3-(3,4-Dihydroxyphenyl)Prop-2-Enoic Acid	RDT10
	Z-Butylidenephthalide	RDT11
	Nerolidiol	RDT12
	2-(4-Methylcyclohex-3-En-1-Yl)Propan-2-Ol	RDT13
	2-Ethylhexan-1-Ol	RDT14
	(2E,4E)-5-(1-Hydroxy-2,6,6-Trimethyl-4-Oxocyclohex-2-En-1-Yl)-3-Methylpenta-2,4-Dienoic Acid	RDT15
	Hederagenin-3-O-Α-L-Arabinopyranosyl-28-O-Β-D-Glucopyranosyl(1→6)-Β-D-Glucopyranoside	RDT16
	Hederagenin-3-O-Α-L-Rhamnopyranosyl-(1→2)-Α-L-Arabinopyranosyl-28-O-Β-D-Glucopyranosyl-(1→6)-Β-D-Glucopyranoside	RDT17
	Hederagenin-3-O-Α-L-Rhamnopyranosyl-(1→2)-Α-L-Arabinopyranosyl-28-O-Β-D-Xylopyranosyl-(1→6)-Β-D-Glucopyranoside	RDT18
	Oleanolic Acid 3-O-Α-L-Rhamnopyranosyl(1→2)-Α-L-Arabinopyransyl-28-O-Β-D-Glucopyranosyl(1→6)-Β-D-Glucopyranoside	RDT19
	Hederagenin-3-O-Α-L-Rhamnopyranosyl-(1→2)-Α-L-Arabinopyranosyl-28-O-Β-D-Glucopyranoside	RDT20
	3-O-Α-L-Arabinopyranosyl Oleanolic Acid 28-O-Β-D-Glucopyranosyl-(1→6)-Β-D-Glucopyranoside	RDT21
	Hederagenin-3-O-Β-D-Glucopyranosyl(1→2)-Α-L-Arabinopyranosyl-28-O-Β-D-Glucopyranosyl(1→6)-Β-D-Glucopyranoside	RDT22
	Hederagenin-3-O-Α-L-Rhamnopyranosyl-(1→2)-Α-L-Arabinopyranosyl-28-O-6-Acetyl-Β-D-Glucopyranosyl-(1→6)-Β-D-Glucopyranoside	RDT23
	Citronellol	RDT24
	Coumaric Acid	RDT25
Name	Luffa cylindrica
	Α-Spinasterol	SGL1
	Machaerinic Acid Lactone	SGL2
	Lucyin	SGL3
Name	Ligusticum chuanxiong
	FA	CX1
	Perlolyrine	CX2
	senkyunone	CX3
	wallichilide	CX4
	Mandenol	CX5
	Myricanone	CX6
	sitosterol	CX7
Name	Clerodendrum cyrtophyllum
	formononetin	SJC1
	(6E,8E,10Z,12Z,14E,16E,18E,20Z,22Z,24E,26E)-2,6,10,14,19,23,27,31-octamethyldotriaconta-2,6,8,10,12,14,16,18,20,22,24,26,30-tridecaene	SJC2
	Stigmasterol	SJC3
	alpha-Onocerin	SJC4
	sitosterol	SJC5
Name	Clematis chinensis
	isostyracin epoxide	LLT1
	beta-sitosterol	LLT2
	sitosterol	LLT3
	coniferin	LLT4
