# Supplementary material for: Exploring the mechanism of action of Modified Simiao Powder in the treatment of osteoarthritis: an in-silico study
Source: Front Med (Lausanne). 2024 Oct 18;11:1422306. doi: 10.3389/fmed.2024.1422306 (PMC11527633; doi:10.3389/fmed.2024.1422306)
Supplement: Supplementary file 2 [file Table_2.XLSX]

## Sheet: Atractylodes lancea
PTGS2
NOS2
NPC1L1
AR
NR1H3
RORC
HMGCR
CYP51A1
CYP17A1
SREBF2
CYP19A1
CDK9
BCL2
BAX
TP53
PRKCD
CTNNB1
MMP13
GSK3B
CCND1
BBC3
CDKN1A
CDKN1B
IL6
CXCL8
MMP1
HIF1A
CASP3
MCL1
KDR
MAPK11
AKT1
PTGS1
FN1
CCL2
JUN
RELA
TNF
VEGFA
F3
NFKB1
CFLAR
CDK4
EGFR
TRAF2
ERN1
CCL26
SPP1
NEDD4L
MUC5AC
MMP9
MAPK1
CYP1A2
CYP2C19
CASP9
MAP2
PRKAA2
CASP8
TGFB1
PRKCA
EDN1
NR1H2

## Sheet: Phellodendron amurense 
MAOA
MAPK1
CASP1
IDO1
DHODH
TIMP1
MMP9
ACHE
IL1B
GRIN2A
PRKCD
CASP3
PRKCB
CDC42BPA
MSH6
MSH2
AGT
EDN1
SDHB
VEGFA
G6PD
AKR1B1
SLC1A6
PTGS2
HMOX1
SLC9A3
NPPC
MYC
HIF1A
CA9
KCNJ11
CXCL1
CYP1A1
FCAMR
PRKCA
PRKCG
NFKB1
BCL2
GUSB
PRRT2
NFE2L2
MST1
TRNG
MMP1
IKBKB
CTNNB1
CDH1
PRKAA1
AMER1
RXRA
PTEN
PTK2
OLR1
SCARB1
MIR21
ID1
AR
NOS2
MTOR
PPARA
BECN1
JUN
EFNB2
EGFR
MMP3
MMP13
DNMT1
DNMT3B
CALM3;CALM1;CALM2
LEP
CYP2D6
CYP2E1
TRPV1
PON1
CYP2J2
BACE1
IRS1
MIR93
MIR373
PPARG
SLC22A2
MAPK14
DDIT3
CORT
ADIPOQ
SREBF1
HSPA5
CYBB
AKT1
RET
MLC1
MYLK3
STAT3
SLC22A3
EZR
SRC
AQP4
TP53
VASP
CASP9
BAX
MAP2
PRKAA2
CASP8
TGFB1
TNF
IL4
CYP1A2
MMP2
CYP3A4
CALCA
GJA1
GPBAR1
NR1H2
CXCL8
IL10
HSPA4
HSP90AA1
CYP2C8
SLC23A1
CDK1
CCNB1
CHEK2
RB1
CDKN1A
BCL2L1
EGF
CCND1
CRP
IL6
IGFBP3
MAP3K5
TOP2A
SERPINE1
NR1I2
ERBB2
PLAT
PLAU
RELA
STAT1
IL2
IFNG
IL1A
GSTP1
HSF1
CAT
ABCG2
F3
NFKBIA
NR1I3
AHR
TXNIP
ICAM1
SELE
VCAM1
CHUK
IRF1
PTGS1
SLC2A4
INSR
FOS
NCF1
XDH
SULT1E1
CDKN2A
COL1A1
gyrB
CLDN4
CCL2
POR
RASSF1
E2F1
E2F2
ERBB3
CXCL2
CXCL10
BMP2
SPP1
RUNX2
CAV1
CTSD
MPO
CYP1B1
CD40LG
TOP1
PARP1
NOS3
GSK3B
ELK1
RAF1
HSPB1
GSTM2
GSTM1
KDM1A
NQO1
ODC1
NPEPPS
HK2
NKX3-1
MLXIPL
FASN
SCD
GCK
KHK
BDNF
EGR1
CREB1
NGF
NR1H3
ABCA1
CRTC1
SLC2A1
HSP90B2P
PGP
MCL1
VIM2P
TXN
PTX3
TYR
AURKB
MAPK8
CEBPB
SLPI
VDR
JAK2
F2
ERN2
HSPA1A;HSPA1B
VIM
GK
CRH
NLRP3
BRCA1
GAA
PTK2B
MAPK3
NRF1
TJP1
AXIN1
LEF1
AXIN2
CLDN5
UQCRC1
NDUFV2
MECP2
XBP1
DNAJC5
HNRNPA1
SLC16A1
CYP2C19
IL17A
UGT1A9
SIRT1
PIK3CB
TNFRSF10B
FOSL1
THBS1
LYN
GABRR3
ATF4
EIF2S1
HVCN1
MUC5AC
P2RX4
PTPN11
LDLR
USP10
APOE
COMT
TH
DRD1
DRD2
CHRM4
HTR7
HTR1A
DRD3
SIGMAR1
DRD4
HTR2A
HTR2B
BCHE
ADRA2C
ADRA2B
CHRM1
SAE1 UBA2
HMGCR
CYP51A1
NPC1L1
CYP17A1
RORC
ESR2
SREBF2
CYP19A1
NOX4
AVPR2
IGF1R
FLT3
CA2
PIM1
ALOX5
ADORA1
CA7
GLO1
PIK3R1
ADORA2A
DAPK1
PYGL
CA1
HSD17B2
KDR
CA3
ALOX15
ABCC1
PLK1
CA6
CA12
PKN1
CA14
CSNK2A1
ALOX12
MET
CA4
NEK2
CXCR1
CAMK2B
ALK
ABCB1
NEK6
PLA2G1B
CA5A
AXL
NUAK1
AKR1C2
AKR1C1
AKR1C3
AKR1C4
CA13
AKR1A1
GPR35
MAPT
KDM4E
MYLK
SYK
PIK3CG
APEX1
PTPRS
MPG
SLC22A12
CDK5R1 CDK5
CCNB3 CDK1 CCNB1 CCNB2
ARG1
CDK6
CDK2

## Sheet: Achyranthes bidentata
TNF
NOD2
BCL2
BAX
TLR4
TLR2
IL6
IL1B
IL17A
FOXP3
NR3C1
KDM1A
ALOX5
FABP1
SOD1
MEG3
GUSB
NR1H3
PPARG
MMP9
GSK3B
CYP1A2
FN1
CCN2
CYP3A
SMAD2
SMAD3
TNFRSF11B
JAK2
STAT3
TYR
SCNN1A
DKK1
SOST
ADORA2A
NEU1
CAMK2G
MMP1
CASP3
PTGS2
NOS2
STAT1
HMOX1
NR1I3
NR1I2
AHR
ICAM1
SELE
VCAM1
JUN
MAPK8
CDK1
CYP1A1
CYP1B1
DIO1
XDH
GSTM2
GSTM1
BIRC2
BIRC3
TJP1
NFKBIA
MAPK14
PKB_RS07820
CXCL8
BMPR2
MIR21
ESRRA
RPS6KA3
CLDN2
PLEK
NSFL1C
NFKB1
MCU
NR1H2
TRPV1
EGFR
MICAL1
CTSL
IL10
HSPA4
HSP90AA1
CYP3A4
CYP2C8
SLC23A1
CCNB1
CHEK2
RB1
CDKN1A
BCL2L1
VEGFA
EGF
CCND1
CRP
IGFBP3
MAP3K5
TOP2A
SERPINE1
PRKCB
ERBB2
PLAT
PLAU
RELA
IL2
IFNG
IL1A
TP53
GSTP1
HSF1
CAT
ABCG2
AR
F3
MAPK1
PON1
TXNIP
CHUK
IRF1
PTGS1
SLC2A4
INSR
AKT1
FOS
MMP2
PPARA
NCF1
SULT1E1
MYC
CDKN2A
COL1A1
gyrB
NFE2L2
CLDN4
CCL2
POR
RASSF1
PRKCA
E2F1
E2F2
ERBB3
CXCL2
CXCL10
TGFB1
BMP2
SPP1
RUNX2
CAV1
CTSD
MPO
CD40LG
TOP1
CASP9
PARP1
PRKAA2
NOS3
CASP8
ELK1
RAF1
HSPA5
HSPB1
NQO1
ODC1
NPEPPS
HK2
NKX3-1
HIF1A
PTEN
MLXIPL
FASN
SCD
GCK
KHK
MTOR
BDNF
EGR1
CREB1
NGF
ABCA1
CRTC1
SLC2A1
HSP90B2P
PGP
MCL1
VIM2P
TXN
PTX3
AURKB
CEBPB
SLPI
VDR
PRKCD
F2
ERN2
HSPA1A;HSPA1B
VIM
CDH1
ACHE
GK
CRH
NLRP3
BRCA1
GAA
PTK2B
MAPK3
NRF1
AXIN1
LEF1
AXIN2
CLDN5
ADIPOQ
UQCRC1
NDUFV2
MECP2
XBP1
PRKAA1
DNAJC5
HNRNPA1
SLC16A1
CYP2C19
UGT1A9
SIRT1
PIK3CB
CTNNB1
TNFRSF10B
FOSL1
THBS1
LYN
MAOA
GABRR3
ATF4
EIF2S1
HVCN1
MUC5AC
P2RX4
PTPN11
CYP2E1
LDLR
USP10
APOE
COMT
TH
CASP1
IDO1
DHODH
TIMP1
CDK9
MMP13
BBC3
CDKN1B
KDR
MAPK11
CFLAR
CDK4
TRAF2
ERN1
CCL26
NEDD4L
ALOX15
NOX5
NFATC1
FOSL2
CYCS
ALOX12
SRC
IGF2
FABP5
APOD
EGLN1
TGFBR1
ABCB1
ESR1
PIK3CG
PIK3CD
CXADR
LY96
MAOB
IKBKB
AMER1
RXRA
PTK2
OLR1
SCARB1
ID1
BECN1
EFNB2
MMP3
DNMT1
DNMT3B
CALM3;CALM1;CALM2
LEP
CYP2D6
CYP2J2
BACE1
IRS1
MIR93
MIR373
SLC22A2
DDIT3
CORT
SREBF1
CYBB
RET
MLC1
MYLK3
SLC22A3
EZR
SLC9A3
AQP4
VASP
MAP2
EDN1
HTR2B
BCHE
ADRA2C
ADRA2B
CHRM1
SIGMAR1
NOX4
AVPR2
AKR1B1
IGF1R
FLT3
CYP19A1
CA2
PIM1
DRD4
ADORA1
CA7
GLO1
PIK3R1
DAPK1
PYGL
CA1
HSD17B2
CA3
ABCC1
PLK1
CA6
CA12
PKN1
CA14
CA9
CSNK2A1
MET
CA4
NEK2
CXCR1
CAMK2B
ALK
NEK6
PLA2G1B
CA5A
AXL
NUAK1
AKR1C2
AKR1C1
AKR1C3
AKR1C4
CA13
AKR1A1
GPR35
MAPT
KDM4E
MYLK
SYK
APEX1
PTPRS
ESR2
MPG
SLC22A12
CDK5R1 CDK5
CCNB3 CDK1 CCNB1 CCNB2
ARG1
CDK6
CDK2
CYP51A1
HMGCR
NPC1L1
CYP17A1
SREBF2
SAE1 UBA2
HSD17B1
TTR
AKR1B10
TNKS2
TNKS
RORC
GRK6

## Sheet: Coix lacryma-jobi
PPARA
LDLR
VCAM1
ESR1
IL4
NOTCH1
CDH1
COG2
RORA
LRP1
APOB
PLP1
MIR33B
NPC1L1
CAV1
CD81
AQP8
ABCA1
ABCG5
ABCG8
ATP2A3
SGMS2
PRKCB
CRISP2
ACE
MIR185
TSPO
HULC
AQP1
SCP2
ABCF3
ESRRA
NUS1
MIR145
SCARB1
DDIT3
NFKB1
HIF1A
LY96
ECB2
NPC1
CYP46A1
PON1
ACAT1
APP
STAR
CASP1
SMO
IL1B
HMGCR
SNX8
SREBF2
MPP1
SIRT1
MIR33A
MIR122
PCSK9
BACE1
FGF1
CRTC1
GPR55
LAMP2
LAMP1
TNF
SHH
NKX2-5
CAV3
LPL
SCAP
NR1H2
CYP51A1
AR
NR1H3
CYP17A1
RORC
SHBG
CYP19A1

## Sheet: Lonicera japonica
MDM2
CDK4
CCNB1
CDKN1A
BCL2L1
CDK2
MCL1
TP53
CASP3
CCND1
IL4
TOP2A
TOP1
NOS2
TNF
IFNG
XDH
XIAP
VEGFA
ERBB2
ICAM1
PTGS2
JUN
PTGES
IL6
SLC2A4
INSR
AKT1
MET
MAPK1
HMOX1
EGFR
MMP9
MMP2
CASP9
NFKBIA
TBK1
TYR
MMP1
IL10
ZHX2
SMAD3
VRK1
FASN
HSP90AA1
HMGB1
ESR1
CDK9
GSTK1
ADORA1
ADORA2A
GAK
SRC
PRKCE
BCL2
PARP1
TERT
SIRT3
CLDN2
ERG
MAPK8
MIR203A
PTN
MIR384
ABCC2
ABCG2
ACHE
NFE2L2
MIR132
MAPK14
HDAC9
MTOR
FLT3
ANO1
MAOA
IL17A
AURKB
MAPK3
NFKB1
BAX
PPARG
STAT1
NR1I3
NR1I2
AHR
SELE
VCAM1
CDK1
CYP1A2
CYP1A1
CYP1B1
DIO1
GSTM2
GSTM1
BIRC2
BIRC3
TJP1
PKB_RS07820
CXCL8
BMPR2
MIR21
ESRRA
RPS6KA3
FOXP3
PLEK
NSFL1C
MCU
KDR
HSPA4
CYP3A4
CYP2C8
SLC23A1
CHEK2
RB1
EGF
CRP
IGFBP3
MAP3K5
SERPINE1
PRKCB
PLAT
PLAU
RELA
IL2
IL1A
GSTP1
IL1B
HSF1
CAT
AR
F3
PON1
TXNIP
CHUK
IRF1
PTGS1
FOS
PPARA
NCF1
SULT1E1
MYC
CDKN2A
COL1A1
gyrB
CLDN4
CCL2
POR
RASSF1
PRKCA
E2F1
E2F2
ERBB3
CXCL2
CXCL10
TGFB1
BMP2
SPP1
RUNX2
CAV1
CTSD
MPO
CD40LG
PRKAA2
NOS3
GSK3B
CASP8
ELK1
RAF1
HSPA5
HSPB1
KDM1A
NQO1
ODC1
NPEPPS
HK2
NKX3-1
HIF1A
PTEN
MLXIPL
SCD
GCK
KHK
BDNF
EGR1
CREB1
NGF
NR1H3
ABCA1
CRTC1
SLC2A1
HSP90B2P
PGP
VIM2P
TXN
PTX3
CEBPB
SLPI
VDR
PRKCD
JAK2
F2
ERN2
STAT3
HSPA1A;HSPA1B
VIM
CDH1
GK
CRH
NLRP3
BRCA1
GAA
PTK2B
NRF1
AXIN1
LEF1
AXIN2
CLDN5
ADIPOQ
UQCRC1
NDUFV2
MECP2
XBP1
PRKAA1
DNAJC5
HNRNPA1
SLC16A1
CYP2C19
UGT1A9
SIRT1
PIK3CB
CTNNB1
TNFRSF10B
FOSL1
THBS1
LYN
GABRR3
ATF4
EIF2S1
HVCN1
MUC5AC
P2RX4
PTPN11
CYP2E1
LDLR
USP10
APOE
COMT
ABCC1
AKR1B1
CA2
CA7
CA12
CA4
NOX4
AVPR2
IGF1R
CYP19A1
PIM1
ALOX5
DRD4
GLO1
PIK3R1
DAPK1
PYGL
CA1
PTK2
HSD17B2
MMP13
MMP3
CA3
ALOX15
PLK1
CA6
PKN1
CA14
CA9
CSNK2A1
ALOX12
NEK2
CXCR1
CAMK2B
ALK
ABCB1
NEK6
PLA2G1B
CA5A
BACE1
AXL
NUAK1
AKR1C2
AKR1C1
AKR1C3
AKR1C4
CA13
AKR1A1
GPR35
MAPT
KDM4E
MYLK
SYK
PIK3CG
APEX1
PTPRS
ESR2
MPG
SLC22A12
CDK5R1 CDK5
CCNB3 CDK1 CCNB1 CCNB2
ARG1
CDK6
APP
TTR
MMP12
CD38
AKR1B10
TNKS2
TNKS
HSD17B1
CA5B
FFAR1
PTPN1

## Sheet: Luffa cylindrica
NR1H2
NR1H3
TRPV1
PTPN1
AR

## Sheet: Ligusticum chuanxiong
VCAM1
ESR1
TYMS
HMGCR
CYP51A1
AR
NPC1L1
NR1H3
CYP17A1
RORC

## Sheet: Clerodendrum cyrtophyllum
MAPK3
MAPK1
GSK3B
AKT1
MIR21
NFKB1
MMP7
ESR2
SIRT1
CASP3
FGFR2
NLRP3
USP5
PTGR1
ABCB1
VCAM1
ESR1
NR1H2
IL2
HMGCR
CYP51A1
AR
NPC1L1
NR1H3
CYP17A1
RORC
SREBF2
CYP19A1

## Sheet: Clematis chinensis
VCAM1
ESR1
CASP9
BCL2
BAX
CASP3
MAP2
PRKAA2
CASP8
TGFB1
PRKCA
EDN1
HMGCR
CYP51A1
AR
NPC1L1
NR1H3
CYP17A1
RORC

## Sheet: All
Gene name
TNF
NOD2
BCL2
BAX
TLR4
TLR2
IL6
IL1B
IL17A
FOXP3
NR3C1
KDM1A
ALOX5
FABP1
SOD1
GUSB
NR1H3
PPARG
MMP9
GSK3B
CYP1A2
FN1
CCN2
SMAD2
SMAD3
TNFRSF11B
JAK2
STAT3
TYR
SCNN1A
DKK1
SOST
ADORA2A
NEU1
CAMK2G
MMP1
CASP3
PTGS2
NOS2
STAT1
HMOX1
NR1I3
NR1I2
AHR
ICAM1
SELE
VCAM1
JUN
MAPK8
CDK1
CYP1A1
CYP1B1
DIO1
XDH
GSTM2
GSTM1
BIRC2
BIRC3
TJP1
NFKBIA
MAPK14
CXCL8
BMPR2
ESRRA
RPS6KA3
CLDN2
PLEK
NSFL1C
NFKB1
MCU
NR1H2
TRPV1
EGFR
MICAL1
CTSL
IL10
HSPA4
HSP90AA1
CYP3A4
CYP2C8
SLC23A1
CCNB1
CHEK2
RB1
CDKN1A
BCL2L1
VEGFA
EGF
CCND1
CRP
IGFBP3
MAP3K5
TOP2A
SERPINE1
PRKCB
ERBB2
PLAT
PLAU
RELA
IL2
IFNG
IL1A
TP53
GSTP1
HSF1
CAT
ABCG2
AR
F3
MAPK1
PON1
TXNIP
CHUK
IRF1
PTGS1
SLC2A4
INSR
AKT1
FOS
MMP2
PPARA
NCF1
SULT1E1
MYC
CDKN2A
COL1A1
NFE2L2
CLDN4
CCL2
POR
RASSF1
PRKCA
E2F1
E2F2
ERBB3
CXCL2
CXCL10
TGFB1
BMP2
SPP1
RUNX2
CAV1
CTSD
MPO
CD40LG
TOP1
CASP9
PARP1
PRKAA2
NOS3
CASP8
ELK1
RAF1
HSPA5
HSPB1
NQO1
ODC1
NPEPPS
HK2
NKX3-1
HIF1A
PTEN
MLXIPL
FASN
SCD
GCK
KHK
MTOR
BDNF
EGR1
CREB1
NGF
ABCA1
CRTC1
SLC2A1
HSP90B2P
PGP
MCL1
TXN
PTX3
AURKB
CEBPB
SLPI
VDR
PRKCD
F2
ERN2
VIM
CDH1
ACHE
GK
CRH
NLRP3
BRCA1
GAA
PTK2B
MAPK3
NRF1
AXIN1
LEF1
AXIN2
CLDN5
ADIPOQ
UQCRC1
NDUFV2
MECP2
XBP1
PRKAA1
DNAJC5
HNRNPA1
SLC16A1
CYP2C19
UGT1A9
SIRT1
PIK3CB
CTNNB1
TNFRSF10B
FOSL1
THBS1
LYN
MAOA
GABRR3
ATF4
EIF2S1
HVCN1
MUC5AC
P2RX4
PTPN11
CYP2E1
LDLR
USP10
APOE
COMT
TH
CASP1
IDO1
DHODH
TIMP1
CDK9
MMP13
BBC3
CDKN1B
KDR
MAPK11
CFLAR
CDK4
TRAF2
ERN1
CCL26
NEDD4L
ALOX15
NOX5
NFATC1
FOSL2
CYCS
ALOX12
SRC
IGF2
FABP5
APOD
EGLN1
TGFBR1
ABCB1
ESR1
PIK3CG
PIK3CD
CXADR
LY96
MAOB
IKBKB
AMER1
RXRA
PTK2
OLR1
SCARB1
ID1
BECN1
EFNB2
MMP3
DNMT1
DNMT3B
LEP
CYP2D6
CYP2J2
BACE1
IRS1
SLC22A2
DDIT3
CORT
SREBF1
CYBB
RET
MLC1
MYLK3
SLC22A3
EZR
SLC9A3
AQP4
VASP
MAP2
EDN1
GRIN2A
CDC42BPA
MSH6
MSH2
AGT
SDHB
G6PD
AKR1B1
SLC1A6
NPPC
CA9
KCNJ11
CXCL1
FCAMR
PRKCG
PRRT2
MST1
IL4
CALCA
GJA1
GPBAR1
NOTCH1
COG2
RORA
LRP1
APOB
PLP1
NPC1L1
CD81
AQP8
ABCG5
ABCG8
ATP2A3
SGMS2
CRISP2
ACE
TSPO
AQP1
SCP2
ABCF3
NUS1
NPC1
CYP46A1
ACAT1
APP
STAR
SMO
HMGCR
SNX8
SREBF2
MPP1
PCSK9
FGF1
GPR55
LAMP2
LAMP1
SHH
NKX2-5
CAV3
LPL
SCAP
MDM2
CDK2
XIAP
PTGES
MET
TBK1
ZHX2
VRK1
HMGB1
GSTK1
ADORA1
GAK
PRKCE
TERT
SIRT3
ERG
PTN
ABCC2
HDAC9
FLT3
ANO1
MMP7
ESR2
FGFR2
USP5
PTGR1
RORC
CYP51A1
CYP17A1
CYP19A1
DRD1
DRD2
CHRM4
HTR7
HTR1A
DRD3
SIGMAR1
DRD4
HTR2A
HTR2B
BCHE
ADRA2C
ADRA2B
CHRM1
NOX4
AVPR2
IGF1R
CA2
PIM1
CA7
GLO1
PIK3R1
DAPK1
PYGL
CA1
HSD17B2
CA3
ABCC1
PLK1
CA6
CA12
PKN1
CA14
CSNK2A1
CA4
NEK2
CXCR1
CAMK2B
ALK
NEK6
PLA2G1B
CA5A
AXL
NUAK1
AKR1C2
AKR1C1
AKR1C3
AKR1C4
CA13
AKR1A1
GPR35
MAPT
KDM4E
MYLK
SYK
APEX1
PTPRS
MPG
SLC22A12
ARG1
CDK6
HSD17B1
TTR
AKR1B10
TNKS2
TNKS
GRK6
SHBG
MMP12
CD38
CA5B
FFAR1
PTPN1
TYMS
