# Supplementary material for: Exploring the mechanism of action of Modified Simiao Powder in the treatment of osteoarthritis: an in-silico study
Source: Front Med (Lausanne). 2024 Oct 18;11:1422306. doi: 10.3389/fmed.2024.1422306 (PMC11527633; doi:10.3389/fmed.2024.1422306)
Supplement: Supplementary file 3 [file Table_3.XLSX]

## Sheet: Sheet1
MSMP AND OA
TNF
BCL2
BAX
TLR4
TLR2
IL6
IL1B
IL17A
FOXP3
NR3C1
ALOX5
SOD1
GUSB
NR1H3
PPARG
MMP9
CYP1A2
FN1
CCN2
SMAD2
SMAD3
TNFRSF11B
JAK2
STAT3
DKK1
SOST
NEU1
MMP1
CASP3
PTGS2
NOS2
STAT1
HMOX1
NR1I2
AHR
ICAM1
SELE
VCAM1
JUN
MAPK8
CYP1B1
GSTM1
MAPK14
CXCL8
NFKB1
NR1H2
TRPV1
EGFR
CTSL
IL10
HSPA4
CYP3A4
CYP2C8
CCNB1
VEGFA
CCND1
CRP
SERPINE1
RELA
IL2
IFNG
IL1A
TP53
GSTP1
CAT
ABCG2
AR
MAPK1
PON1
CHUK
IRF1
PTGS1
SLC2A4
AKT1
FOS
MMP2
PPARA
MYC
CDKN2A
COL1A1
NFE2L2
CCL2
CXCL2
CXCL10
TGFB1
BMP2
SPP1
RUNX2
CTSD
MPO
PRKAA2
CASP8
HSPA5
NQO1
HIF1A
PTEN
MTOR
BDNF
EGR1
CREB1
NGF
SLC2A1
MCL1
TXN
CEBPB
SLPI
VDR
VIM
ACHE
CRH
NLRP3
PTK2B
MAPK3
LEF1
ADIPOQ
PRKAA1
SLC16A1
CYP2C19
UGT1A9
SIRT1
PIK3CB
CTNNB1
THBS1
MAOA
P2RX4
CYP2E1
APOE
CASP1
TIMP1
MMP13
BBC3
KDR
ERN1
ALOX15
IGF2
EGLN1
TGFBR1
ABCB1
ESR1
PIK3CG
PIK3CD
RXRA
PTK2
OLR1
BECN1
MMP3
DNMT1
DNMT3B
LEP
CYP2D6
SLC22A2
CYBB
EZR
EDN1
AKR1B1
CXCL1
IL4
CALCA
GJA1
NOTCH1
LRP1
ACE
AQP1
SREBF2
FGF1
PTGES
HMGB1
GSTK1
SIRT3
PTN
ABCC2
MMP7
ESR2
FGFR2
CYP17A1
CYP19A1
SIGMAR1
BCHE
NOX4
CA2
GLO1
CA3
ABCC1
CXCR1
CAMK2B
PLA2G1B
AKR1C2
AKR1C1
AKR1C3
AKR1C4
MAPT
TTR
AKR1B10
TNKS
SHBG
MMP12
CD38
PTPN1
