# Supplementary material for: Exploring the mechanism of action of Modified Simiao Powder in the treatment of osteoarthritis: an in-silico study
Source: Front Med (Lausanne). 2024 Oct 18;11:1422306. doi: 10.3389/fmed.2024.1422306 (PMC11527633; doi:10.3389/fmed.2024.1422306)
Supplement: Supplementary file 4 [file Table_4.XLSX]

## Sheet: BP
ONTOLOGY	ID	Description	GeneRatio	BgRatio	pvalue	p.adjust	qvalue	geneID	Count
BP	GO:0006979	response to oxidative stress	55/197	433/18800	4.31191e-44	1.98305e-40	7.06699e-41	TNF/BCL2/TLR4/IL6/ALOX5/SOD1/MMP9/JAK2/CASP3/PTGS2/STAT1/HMOX1/JUN/MAPK8/CYP1B1/EGFR/IL10/RELA/IL1A/TP53/GSTP1/CAT/MAPK1/CHUK/PTGS1/AKT1/FOS/MMP2/COL1A1/NFE2L2/MPO/PRKAA2/NQO1/HIF1A/MCL1/TXN/PTK2B/MAPK3/ADIPOQ/PRKAA1/SIRT1/CTNNB1/CYP2E1/APOE/ERN1/BECN1/MMP3/EDN1/AQP1/SIGMAR1/CA3/ABCC1/AKR1C3/MAPT/CD38	55
BP	GO:0062197	cellular response to chemical stress	48/197	332/18800	4.83931e-41	1.1128e-37	3.96568e-38	TNF/BCL2/TLR4/IL6/ALOX5/SOD1/MMP9/JAK2/CASP3/PTGS2/HMOX1/JUN/MAPK8/CYP1B1/EGFR/IL10/RELA/TP53/CAT/MAPK1/CHUK/SLC2A4/AKT1/FOS/MMP2/MYC/NFE2L2/MPO/PRKAA2/NQO1/HIF1A/SLC2A1/MCL1/TXN/MAPK3/PRKAA1/SIRT1/CTNNB1/ERN1/BECN1/MMP3/EDN1/AKR1B1/AQP1/SIGMAR1/ABCC1/AKR1C3/MAPT	48
BP	GO:0000302	response to reactive oxygen species	40/197	203/18800	9.98833e-40	1.53121e-36	5.45678e-37	BCL2/IL6/SOD1/MMP9/CASP3/STAT1/HMOX1/JUN/MAPK8/CYP1B1/EGFR/IL10/RELA/IL1A/GSTP1/CAT/MAPK1/CHUK/AKT1/FOS/MMP2/COL1A1/NFE2L2/MPO/NQO1/HIF1A/TXN/PTK2B/MAPK3/PRKAA1/SIRT1/CYP2E1/APOE/ERN1/BECN1/EDN1/AQP1/SIGMAR1/AKR1C3/MAPT	40
BP	GO:0009410	response to xenobiotic stimulus	50/197	411/18800	5.27318e-39	6.06284e-36	2.16062e-36	TNF/BCL2/IL1B/SOD1/CYP1A2/TNFRSF11B/CASP3/PTGS2/NOS2/STAT1/HMOX1/NR1I2/AHR/JUN/CYP1B1/GSTM1/IL10/CYP3A4/CYP2C8/CCND1/TP53/GSTP1/CAT/FOS/MMP2/MYC/COL1A1/NFE2L2/PRKAA2/HSPA5/NQO1/CREB1/PTK2B/ADIPOQ/PRKAA1/CYP2C19/UGT1A9/CTNNB1/THBS1/CYP2E1/ABCB1/BECN1/CYP2D6/CYBB/EDN1/ACE/BCHE/ABCC1/AKR1C1/CD38	50
BP	GO:1901652	response to peptide	52/197	491/18800	1.63779e-37	1.50644e-34	5.36849e-35	TNF/TLR4/TLR2/IL1B/PPARG/MMP9/CCN2/JAK2/STAT3/PTGS2/STAT1/ICAM1/VCAM1/CYP1B1/MAPK14/NFKB1/TRPV1/IL10/RELA/TP53/CAT/SLC2A4/AKT1/MMP2/PPARA/MYC/COL1A1/NFE2L2/MTOR/EGR1/CREB1/SLC2A1/VIM/ADIPOQ/PRKAA1/SIRT1/TIMP1/MMP13/IGF2/PTK2/MMP3/LEP/CYBB/EDN1/GJA1/NOTCH1/LRP1/CA2/ABCC1/PLA2G1B/MMP12/PTPN1	52
BP	GO:0034599	cellular response to oxidative stress	42/197	284/18800	2.98195e-36	2.28567e-33	8.14544e-34	TNF/BCL2/TLR4/IL6/ALOX5/SOD1/MMP9/JAK2/HMOX1/JUN/MAPK8/CYP1B1/EGFR/IL10/RELA/TP53/CAT/MAPK1/CHUK/AKT1/FOS/MMP2/NFE2L2/MPO/PRKAA2/NQO1/HIF1A/MCL1/TXN/MAPK3/PRKAA1/SIRT1/CTNNB1/ERN1/BECN1/MMP3/EDN1/AQP1/SIGMAR1/ABCC1/AKR1C3/MAPT	42
BP	GO:0036293	response to decreased oxygen levels	42/197	299/18800	2.71006e-35	1.78051e-32	6.34521e-33	TNF/BCL2/TLR2/PPARG/CCN2/SMAD3/CASP3/PTGS2/NOS2/HMOX1/VCAM1/VEGFA/IL1A/TP53/CAT/SLC2A4/AKT1/MMP2/PPARA/MYC/NFE2L2/BMP2/HIF1A/PTEN/MTOR/EGR1/SLC2A1/PTK2B/ADIPOQ/PRKAA1/SIRT1/PIK3CB/THBS1/EGLN1/BECN1/LEP/CYBB/EDN1/NOTCH1/ACE/AQP1/CD38	42
BP	GO:0070482	response to oxygen levels	43/197	324/18800	4.54895e-35	2.61508e-32	9.31936e-33	TNF/BCL2/TLR2/PPARG/CCN2/SMAD3/CASP3/PTGS2/NOS2/HMOX1/VCAM1/VEGFA/IL1A/TP53/CAT/SLC2A4/AKT1/MMP2/PPARA/MYC/COL1A1/NFE2L2/BMP2/HIF1A/PTEN/MTOR/EGR1/SLC2A1/PTK2B/ADIPOQ/PRKAA1/SIRT1/PIK3CB/THBS1/EGLN1/BECN1/LEP/CYBB/EDN1/NOTCH1/ACE/AQP1/CD38	43
BP	GO:0032496	response to lipopolysaccharide	43/197	333/18800	1.49106e-34	7.61932e-32	2.7153e-32	TNF/TLR4/TLR2/IL6/IL1B/FOXP3/NR1H3/JAK2/CASP3/PTGS2/NOS2/SELE/VCAM1/MAPK8/MAPK14/CXCL8/NFKB1/IL10/SERPINE1/RELA/IL1A/GSTP1/MAPK1/AKT1/FOS/CCL2/CXCL2/CXCL10/TGFB1/MPO/CASP8/CEBPB/SLPI/VIM/NLRP3/MAPK3/CASP1/EDN1/CXCL1/NOTCH1/ACE/HMGB1/FGFR2	43
BP	GO:0031667	response to nutrient levels	47/197	446/18800	1.05179e-33	4.83719e-31	1.72383e-31	TNF/BCL2/SOD1/PPARG/TNFRSF11B/PTGS2/STAT1/HMOX1/VCAM1/MAPK8/CYP1B1/MAPK14/NR1H2/TRPV1/CCND1/IL1A/TP53/CAT/MAPK1/PON1/AKT1/PPARA/COL1A1/NFE2L2/CXCL10/SPP1/MPO/PRKAA2/HSPA5/NQO1/MTOR/SLC2A1/VDR/MAPK3/ADIPOQ/PRKAA1/SLC16A1/SIRT1/APOE/RXRA/BECN1/LEP/CYBB/ACE/SREBF2/BCHE/AKR1C3	47
BP	GO:0001666	response to hypoxia	40/197	286/18800	1.59121e-33	6.6527e-31	2.37082e-31	TNF/BCL2/TLR2/PPARG/SMAD3/CASP3/PTGS2/NOS2/HMOX1/VCAM1/VEGFA/IL1A/TP53/CAT/SLC2A4/MMP2/PPARA/MYC/NFE2L2/BMP2/HIF1A/PTEN/MTOR/EGR1/SLC2A1/PTK2B/ADIPOQ/PRKAA1/SIRT1/PIK3CB/THBS1/EGLN1/BECN1/LEP/CYBB/EDN1/NOTCH1/ACE/AQP1/CD38	40
BP	GO:0009991	response to extracellular stimulus	48/197	479/18800	2.04952e-33	7.34407e-31	2.61721e-31	TNF/BCL2/SOD1/PPARG/TNFRSF11B/PTGS2/STAT1/HMOX1/VCAM1/MAPK8/CYP1B1/MAPK14/NR1H2/TRPV1/CCND1/IL1A/TP53/CAT/MAPK1/PON1/AKT1/FOS/PPARA/COL1A1/NFE2L2/CXCL10/SPP1/MPO/PRKAA2/HSPA5/NQO1/MTOR/SLC2A1/VDR/MAPK3/ADIPOQ/PRKAA1/SLC16A1/SIRT1/APOE/RXRA/BECN1/LEP/CYBB/ACE/SREBF2/BCHE/AKR1C3	48
BP	GO:0002237	response to molecule of bacterial origin	43/197	354/18800	2.07595e-33	7.34407e-31	2.61721e-31	TNF/TLR4/TLR2/IL6/IL1B/FOXP3/NR1H3/JAK2/CASP3/PTGS2/NOS2/SELE/VCAM1/MAPK8/MAPK14/CXCL8/NFKB1/IL10/SERPINE1/RELA/IL1A/GSTP1/MAPK1/AKT1/FOS/CCL2/CXCL2/CXCL10/TGFB1/MPO/CASP8/CEBPB/SLPI/VIM/NLRP3/MAPK3/CASP1/EDN1/CXCL1/NOTCH1/ACE/HMGB1/FGFR2	43
BP	GO:0050673	epithelial cell proliferation	43/197	443/18800	2.68348e-29	8.81522e-27	3.14148e-27	TNF/BAX/IL6/ALOX5/PPARG/SMAD3/STAT3/STAT1/HMOX1/JUN/EGFR/IL10/VEGFA/CCND1/AR/MAPK1/AKT1/MYC/CCL2/TGFB1/BMP2/HIF1A/PTEN/CEBPB/VDR/SIRT1/PIK3CB/CTNNB1/THBS1/APOE/KDR/ERN1/IGF2/TGFBR1/ESR1/PIK3CD/LEP/NOTCH1/FGF1/HMGB1/PTN/FGFR2/MMP12	43
BP	GO:0034614	cellular response to reactive oxygen species	29/197	147/18800	6.768e-29	2.07507e-26	7.39493e-27	IL6/SOD1/MMP9/JUN/MAPK8/CYP1B1/EGFR/IL10/RELA/CAT/MAPK1/CHUK/AKT1/FOS/MMP2/NFE2L2/MPO/NQO1/TXN/MAPK3/PRKAA1/SIRT1/ERN1/BECN1/EDN1/AQP1/SIGMAR1/AKR1C3/MAPT	29
BP	GO:0048732	gland development	42/197	431/18800	1.11436e-28	3.2031e-26	1.14149e-26	TNF/BCL2/BAX/IL6/SOD1/SMAD2/SMAD3/JAK2/HMOX1/JUN/CYP1B1/EGFR/IL10/VEGFA/CCND1/RELA/AR/MAPK1/AKT1/MMP2/MYC/TGFB1/BMP2/HIF1A/PTEN/CREB1/CEBPB/VDR/CRH/MAPK3/LEF1/CTNNB1/IGF2/TGFBR1/ESR1/EDN1/GJA1/NOTCH1/FGF1/PTN/FGFR2/CYP19A1	42
BP	GO:0001819	positive regulation of cytokine production	43/197	475/18800	4.79228e-28	1.29645e-25	4.62017e-26	TNF/TLR4/TLR2/IL6/IL1B/IL17A/FOXP3/SOD1/SMAD3/JAK2/STAT3/PTGS2/NOS2/STAT1/HMOX1/CYP1B1/MAPK14/IL10/SERPINE1/RELA/IL2/IFNG/IL1A/CHUK/IRF1/TGFB1/CASP8/HIF1A/EGR1/CEBPB/NLRP3/ADIPOQ/SIRT1/THBS1/CASP1/PIK3CG/PIK3CD/LEP/CYBB/IL4/HMGB1/PLA2G1B/MMP12	43
BP	GO:0010038	response to metal ion	38/197	351/18800	1.24307e-27	3.17605e-25	1.13185e-25	BCL2/SOD1/MMP9/CYP1A2/TNFRSF11B/CASP3/PTGS2/HMOX1/VCAM1/JUN/MAPK8/EGFR/CCND1/IL1A/CAT/MAPK1/CHUK/AKT1/FOS/NFE2L2/PRKAA2/CASP8/HSPA5/NQO1/HIF1A/CREB1/PTK2B/MAPK3/PRKAA1/THBS1/P2RX4/ALOX15/BECN1/CYBB/EDN1/AQP1/AKR1C3/MAPT	38
BP	GO:0048608	reproductive structure development	41/197	433/18800	1.68648e-27	4.08217e-25	1.45476e-25	BCL2/BAX/SOD1/PPARG/CASP3/PTGS2/CYP1B1/MAPK14/EGFR/IL10/VEGFA/CCND1/IL1A/AR/MAPK1/AKT1/MMP2/MYC/SPP1/CASP8/HSPA5/HIF1A/PTEN/CEBPB/VDR/LEF1/SIRT1/CTNNB1/KDR/IGF2/TGFBR1/ESR1/PTK2/LEP/GJA1/NOTCH1/ACE/PTN/FGFR2/CYP19A1/AKR1C3	41
BP	GO:0061458	reproductive system development	41/197	436/18800	2.21381e-27	5.09066e-25	1.81416e-25	BCL2/BAX/SOD1/PPARG/CASP3/PTGS2/CYP1B1/MAPK14/EGFR/IL10/VEGFA/CCND1/IL1A/AR/MAPK1/AKT1/MMP2/MYC/SPP1/CASP8/HSPA5/HIF1A/PTEN/CEBPB/VDR/LEF1/SIRT1/CTNNB1/KDR/IGF2/TGFBR1/ESR1/PTK2/LEP/GJA1/NOTCH1/ACE/PTN/FGFR2/CYP19A1/AKR1C3	41
BP	GO:0008202	steroid metabolic process	36/197	323/18800	1.24153e-26	2.71896e-24	9.68955e-25	TNF/SOD1/CYP1A2/NR1I2/CYP1B1/NFKB1/CYP3A4/CYP2C8/IFNG/IL1A/CAT/PON1/BMP2/SPP1/PRKAA2/EGR1/CRH/PRKAA1/CYP2C19/SIRT1/CYP2E1/APOE/ESR1/RXRA/LEP/CYP2D6/AKR1B1/IL4/SREBF2/FGF1/CYP17A1/CYP19A1/AKR1C2/AKR1C1/AKR1C3/AKR1C4	36
BP	GO:0071216	cellular response to biotic stimulus	33/197	256/18800	1.6462e-26	3.44132e-24	1.22638e-24	TNF/TLR4/TLR2/IL6/IL1B/NR1H3/JAK2/NOS2/MAPK8/MAPK14/CXCL8/NFKB1/IL10/SERPINE1/RELA/IL1A/TP53/GSTP1/MAPK1/AKT1/CCL2/CXCL2/CXCL10/TGFB1/HSPA5/CEBPB/VIM/NLRP3/MAPK3/CASP1/CXCL1/NOTCH1/HMGB1	33
BP	GO:0097305	response to alcohol	32/197	235/18800	1.73659e-26	3.47242e-24	1.23747e-24	TNF/FOXP3/SOD1/SMAD2/AHR/VCAM1/CYP1B1/CCND1/IL2/CAT/SLC2A4/AKT1/FOS/PPARA/MYC/TGFB1/PRKAA2/CASP8/NQO1/PTK2B/ADIPOQ/PRKAA1/CTNNB1/CYP2E1/TGFBR1/LEP/CYBB/ACE/FGFR2/CA3/AKR1C2/AKR1C3	32
BP	GO:0001503	ossification	39/197	420/18800	7.71298e-26	1.478e-23	5.26715e-24	TNF/BCL2/IL6/ALOX5/PPARG/MMP9/CCN2/SMAD3/DKK1/SOST/PTGS2/MAPK14/EGFR/CAT/MAPK1/AKT1/MMP2/COL1A1/TGFB1/BMP2/SPP1/RUNX2/HIF1A/CEBPB/ACHE/PTK2B/MAPK3/LEF1/CTNNB1/MMP13/ALOX15/IGF2/PTK2/LEP/CALCA/GJA1/NOTCH1/PTN/FGFR2	39
BP	GO:0050727	regulation of inflammatory response	38/197	394/18800	8.8362e-26	1.62551e-23	5.79283e-24	TNF/TLR4/TLR2/IL6/IL1B/FOXP3/ALOX5/SOD1/NR1H3/PPARG/MMP9/SMAD3/JAK2/PTGS2/SELE/MAPK14/NFKB1/IL10/SERPINE1/RELA/IL2/IFNG/GSTP1/PPARA/CEBPB/NLRP3/ADIPOQ/APOE/CASP1/ALOX15/ESR1/PIK3CG/MMP3/IL4/ACE/PTGES/CYP19A1/ABCC1	38
BP	GO:0072593	reactive oxygen species metabolic process	31/197	231/18800	1.77267e-25	3.13558e-23	1.11743e-23	TNF/BCL2/TLR4/ALOX5/SOD1/CYP1A2/CCN2/NOS2/CYP1B1/MAPK14/CRP/TP53/GSTP1/CAT/PPARA/NFE2L2/TGFB1/MPO/NQO1/HIF1A/PTK2B/THBS1/BECN1/MMP3/LEP/CYBB/EDN1/NOX4/AKR1C1/AKR1C3/MAPT	31
BP	GO:0010817	regulation of hormone levels	41/197	496/18800	3.38197e-25	5.76062e-23	2.05292e-23	TNF/IL6/IL1B/ALOX5/PPARG/CYP1A2/SMAD2/JAK2/NOS2/CYP1B1/NFKB1/CTSL/CYP3A4/CYP2C8/IFNG/BMP2/SPP1/HIF1A/EGR1/CREB1/CRH/ADIPOQ/SLC16A1/UGT1A9/ESR1/LEP/CYP2D6/EDN1/AKR1B1/GJA1/ACE/CYP17A1/CYP19A1/BCHE/AKR1C2/AKR1C1/AKR1C3/AKR1C4/TTR/AKR1B10/CD38	41
BP	GO:0050678	regulation of epithelial cell proliferation	37/197	382/18800	3.58353e-25	5.88594e-23	2.09758e-23	TNF/BAX/ALOX5/PPARG/SMAD3/STAT3/STAT1/HMOX1/JUN/EGFR/IL10/VEGFA/CCND1/AR/AKT1/MYC/CCL2/TGFB1/BMP2/HIF1A/PTEN/VDR/SIRT1/CTNNB1/THBS1/APOE/KDR/IGF2/TGFBR1/PIK3CD/LEP/NOTCH1/FGF1/HMGB1/PTN/FGFR2/MMP12	37
BP	GO:0050900	leukocyte migration	37/197	384/18800	4.31595e-25	6.84451e-23	2.43918e-23	TNF/IL6/IL1B/IL17A/ALOX5/MMP9/HMOX1/ICAM1/SELE/VCAM1/CXCL8/IL10/VEGFA/SERPINE1/IL1A/MAPK1/AKT1/CCL2/CXCL2/CXCL10/PTK2B/MAPK3/THBS1/P2RX4/PIK3CG/PIK3CD/PTK2/LEP/EDN1/CXCL1/IL4/CALCA/HMGB1/PTN/CYP19A1/CXCR1/PLA2G1B	37
BP	GO:0071222	cellular response to lipopolysaccharide	30/197	217/18800	4.57745e-25	7.01723e-23	2.50073e-23	TNF/TLR4/TLR2/IL6/IL1B/NR1H3/JAK2/NOS2/MAPK8/MAPK14/CXCL8/NFKB1/IL10/SERPINE1/RELA/IL1A/GSTP1/MAPK1/AKT1/CCL2/CXCL2/CXCL10/TGFB1/CEBPB/VIM/NLRP3/MAPK3/CASP1/CXCL1/HMGB1	30
BP	GO:0034612	response to tumor necrosis factor	31/197	249/18800	1.82009e-24	2.70018e-22	9.62266e-23	TNF/JAK2/CASP3/PTGS2/STAT1/SELE/VCAM1/CYP1B1/MAPK14/CXCL8/NFKB1/TRPV1/RELA/TP53/GSTP1/MAPK1/CHUK/SLC2A4/AKT1/COL1A1/NFE2L2/CCL2/CASP8/PTK2B/MAPK3/ADIPOQ/SIRT1/THBS1/CASP1/EDN1/CALCA	31
BP	GO:0071219	cellular response to molecule of bacterial origin	30/197	229/18800	2.3257e-24	3.34247e-22	1.19116e-22	TNF/TLR4/TLR2/IL6/IL1B/NR1H3/JAK2/NOS2/MAPK8/MAPK14/CXCL8/NFKB1/IL10/SERPINE1/RELA/IL1A/GSTP1/MAPK1/AKT1/CCL2/CXCL2/CXCL10/TGFB1/CEBPB/VIM/NLRP3/MAPK3/CASP1/CXCL1/HMGB1	30
BP	GO:0043434	response to peptide hormone	37/197	404/18800	2.61263e-24	3.64106e-22	1.29756e-22	TLR2/IL1B/PPARG/CCN2/JAK2/STAT3/PTGS2/STAT1/CYP1B1/MAPK14/NFKB1/TRPV1/IL10/RELA/CAT/SLC2A4/AKT1/PPARA/MYC/COL1A1/NFE2L2/MTOR/EGR1/CREB1/SLC2A1/ADIPOQ/PRKAA1/SIRT1/TIMP1/IGF2/PTK2/LEP/CYBB/EDN1/CA2/PLA2G1B/PTPN1	37
BP	GO:0048660	regulation of smooth muscle cell proliferation	27/197	170/18800	2.73539e-24	3.70002e-22	1.31858e-22	TNF/TLR4/IL6/PPARG/MMP9/JAK2/PTGS2/STAT1/HMOX1/JUN/IL10/IFNG/AKT1/MMP2/MYC/TGFB1/BMP2/PTEN/ADIPOQ/CTNNB1/THBS1/APOE/ERN1/DNMT1/EDN1/GJA1/FGFR2	27
BP	GO:0033002	muscle cell proliferation	30/197	233/18800	3.91304e-24	5.14174e-22	1.83236e-22	TNF/TLR4/IL6/PPARG/MMP9/JAK2/PTGS2/STAT1/HMOX1/JUN/MAPK14/IL10/IFNG/AKT1/MMP2/MYC/TGFB1/BMP2/PTEN/ADIPOQ/CTNNB1/THBS1/APOE/ERN1/TGFBR1/DNMT1/EDN1/GJA1/NOTCH1/FGFR2	30
BP	GO:0006690	icosanoid metabolic process	24/197	121/18800	4.13968e-24	5.28844e-22	1.88464e-22	TLR2/IL1B/ALOX5/CYP1A2/PTGS2/CYP1B1/GSTM1/CYP2C8/GSTP1/PTGS1/CYP2C19/SIRT1/CYP2E1/ALOX15/CYP2D6/EDN1/AKR1B1/PTGES/ABCC1/PLA2G1B/AKR1C2/AKR1C1/AKR1C3/AKR1C4	24
BP	GO:0048659	smooth muscle cell proliferation	27/197	173/18800	4.44645e-24	5.52682e-22	1.9696e-22	TNF/TLR4/IL6/PPARG/MMP9/JAK2/PTGS2/STAT1/HMOX1/JUN/IL10/IFNG/AKT1/MMP2/MYC/TGFB1/BMP2/PTEN/ADIPOQ/CTNNB1/THBS1/APOE/ERN1/DNMT1/EDN1/GJA1/FGFR2	27
BP	GO:0060326	cell chemotaxis	33/197	315/18800	1.41248e-23	1.70947e-21	6.09204e-22	IL6/IL1B/ALOX5/VCAM1/CXCL8/IL10/VEGFA/SERPINE1/MAPK1/CCL2/CXCL2/CXCL10/PTK2B/MAPK3/LEF1/THBS1/P2RX4/KDR/PIK3CG/PIK3CD/PTK2/EDN1/CXCL1/IL4/CALCA/NOTCH1/FGF1/HMGB1/PTN/CYP19A1/ABCC1/CXCR1/PLA2G1B	33
BP	GO:0009612	response to mechanical stimulus	28/197	201/18800	1.55836e-23	1.83766e-21	6.54888e-22	TNF/TLR4/IL1B/SOST/PTGS2/STAT1/JUN/MAPK8/MAPK14/NFKB1/RELA/IRF1/FOS/MMP2/COL1A1/CXCL10/MPO/CASP8/SLC2A1/PTK2B/MAPK3/CTNNB1/THBS1/CASP1/PTK2/EDN1/AQP1/PTN	28
BP	GO:0048545	response to steroid hormone	33/197	330/18800	6.25155e-23	7.18773e-21	2.56149e-21	TNF/BCL2/TLR2/IL6/NR3C1/NR1H3/CCN2/JAK2/CASP3/PTGS2/CYP1B1/IL10/CCND1/AR/FOS/PPARA/COL1A1/TGFB1/SPP1/ADIPOQ/SIRT1/THBS1/ESR1/RXRA/CYBB/EDN1/NOTCH1/ACE/AQP1/ESR2/BCHE/AKR1C3/CD38	33
BP	GO:1902895	positive regulation of miRNA transcription	17/197	45/18800	9.37211e-23	1.05128e-20	3.74644e-21	TNF/NR3C1/PPARG/SMAD3/STAT3/JUN/NR1H2/IL10/RELA/TP53/FOS/MYC/TGFB1/BMP2/HIF1A/EGR1/SREBF2	17
BP	GO:0043410	positive regulation of MAPK cascade	38/197	491/18800	2.42681e-22	2.65736e-20	9.47003e-21	TNF/TLR4/IL6/IL1B/SOD1/CCN2/JAK2/DKK1/ICAM1/JUN/EGFR/VEGFA/IL1A/AR/CCL2/TGFB1/BMP2/PTEN/PTK2B/MAPK3/CTNNB1/THBS1/APOE/KDR/ERN1/ALOX15/IGF2/TGFBR1/PIK3CG/LEP/EDN1/NOTCH1/FGF1/HMGB1/FGFR2/NOX4/PLA2G1B/PTPN1	38
BP	GO:0042542	response to hydrogen peroxide	23/197	128/18800	4.2152e-22	4.5083e-20	1.60663e-20	BCL2/IL6/SOD1/CASP3/STAT1/HMOX1/CYP1B1/IL10/RELA/CAT/MMP2/COL1A1/NFE2L2/NQO1/TXN/PTK2B/PRKAA1/SIRT1/ERN1/BECN1/EDN1/AQP1/SIGMAR1	23
BP	GO:1902893	regulation of miRNA transcription	18/197	59/18800	4.68825e-22	4.90029e-20	1.74632e-20	TNF/NR3C1/PPARG/SMAD3/STAT3/JUN/NR1H2/IL10/RELA/TP53/FOS/PPARA/MYC/TGFB1/BMP2/HIF1A/EGR1/SREBF2	18
BP	GO:0071356	cellular response to tumor necrosis factor	28/197	229/18800	6.03856e-22	6.17141e-20	2.19931e-20	TNF/JAK2/STAT1/VCAM1/CYP1B1/MAPK14/CXCL8/NFKB1/TRPV1/RELA/TP53/GSTP1/MAPK1/CHUK/SLC2A4/AKT1/COL1A1/NFE2L2/CCL2/CASP8/PTK2B/MAPK3/ADIPOQ/SIRT1/THBS1/CASP1/EDN1/CALCA	28
BP	GO:0061614	miRNA transcription	18/197	60/18800	6.63697e-22	6.63552e-20	2.3647e-20	TNF/NR3C1/PPARG/SMAD3/STAT3/JUN/NR1H2/IL10/RELA/TP53/FOS/PPARA/MYC/TGFB1/BMP2/HIF1A/EGR1/SREBF2	18
BP	GO:0033674	positive regulation of kinase activity	37/197	476/18800	7.9719e-22	7.80059e-20	2.7799e-20	TNF/TLR4/IL1B/JAK2/DKK1/EGFR/CCNB1/VEGFA/CCND1/IL2/IFNG/AKT1/TGFB1/BMP2/MTOR/EGR1/TXN/PTK2B/ADIPOQ/SIRT1/THBS1/KDR/ERN1/IGF2/PIK3CG/PTK2/LEP/EDN1/IL4/CALCA/ACE/FGF1/FGFR2/NOX4/PLA2G1B/MAPT/PTPN1	37
BP	GO:0010876	lipid localization	36/197	446/18800	8.57505e-22	8.21597e-20	2.92793e-20	TNF/IL6/IL1B/NR1H3/PPARG/NOS2/NFKB1/NR1H2/CRP/IL1A/ABCG2/AKT1/PPARA/SPP1/SLC2A1/CRH/ADIPOQ/PRKAA1/SIRT1/THBS1/P2RX4/APOE/ABCB1/LEP/EDN1/LRP1/ACE/SREBF2/PTGES/ABCC2/CYP19A1/SIGMAR1/ABCC1/PLA2G1B/AKR1C1/AKR1C4	36
BP	GO:0007584	response to nutrient	24/197	150/18800	9.14795e-22	8.58601e-20	3.0598e-20	PPARG/TNFRSF11B/PTGS2/STAT1/HMOX1/VCAM1/CYP1B1/CCND1/IL1A/CAT/COL1A1/CXCL10/SPP1/NQO1/MTOR/VDR/ADIPOQ/SLC16A1/RXRA/BECN1/LEP/CYBB/BCHE/AKR1C3	24
BP	GO:1901654	response to ketone	26/197	190/18800	1.04701e-21	9.6304e-20	3.43199e-20	TLR2/FOXP3/NR3C1/NR1H3/JAK2/AHR/CYP1B1/CCND1/AR/AKT1/FOS/MYC/TGFB1/SPP1/PRKAA2/NQO1/PRKAA1/SIRT1/THBS1/CYBB/EDN1/ACE/AQP1/AKR1C2/AKR1C3/CD38	26
BP	GO:0071248	cellular response to metal ion	26/197	191/18800	1.2013e-21	1.08329e-19	3.86051e-20	SOD1/MMP9/CYP1A2/PTGS2/HMOX1/JUN/MAPK8/EGFR/MAPK1/CHUK/AKT1/FOS/NFE2L2/PRKAA2/HSPA5/NQO1/CREB1/MAPK3/PRKAA1/P2RX4/ALOX15/BECN1/CYBB/EDN1/AQP1/AKR1C3	26
BP	GO:0071496	cellular response to external stimulus	31/197	309/18800	1.28873e-21	1.13978e-19	4.06184e-20	BCL2/TLR4/IL1B/PTGS2/HMOX1/VCAM1/MAPK8/NFKB1/TP53/MAPK1/IRF1/FOS/PPARA/COL1A1/NFE2L2/PRKAA2/CASP8/HSPA5/MTOR/SLC2A1/VDR/MAPK3/PRKAA1/SIRT1/CASP1/RXRA/BECN1/LEP/AQP1/SREBF2/AKR1C3	31
BP	GO:0019221	cytokine-mediated signaling pathway	37/197	486/18800	1.62878e-21	1.4063e-19	5.01164e-20	TNF/IL6/IL1B/IL17A/NR1H3/PPARG/JAK2/STAT3/STAT1/CXCL8/NR1H2/RELA/IFNG/IL1A/TP53/GSTP1/CHUK/IRF1/AKT1/CCL2/CXCL2/CXCL10/CASP8/HIF1A/EGR1/PTK2B/MAPK3/ADIPOQ/SIRT1/CASP1/LEP/EDN1/CXCL1/NOTCH1/CXCR1/MMP12/PTPN1	37
BP	GO:0051098	regulation of binding	33/197	366/18800	1.65123e-21	1.4063e-19	5.01164e-20	BAX/PPARG/MMP9/SMAD2/SMAD3/JAK2/DKK1/HMOX1/JUN/MAPK8/IL10/IFNG/PON1/AKT1/PPARA/MYC/TGFB1/BMP2/BDNF/NGF/TXN/SLPI/MAPK3/LEF1/ADIPOQ/CTNNB1/APOE/TGFBR1/CYP2D6/LRP1/ACE/HMGB1/TNKS	33
BP	GO:1901214	regulation of neuron death	31/197	313/18800	1.89293e-21	1.58284e-19	5.64076e-20	TNF/BCL2/BAX/TLR4/SOD1/JAK2/DKK1/CASP3/HMOX1/JUN/IL10/IFNG/TP53/AKT1/FOS/PPARA/CCL2/CASP8/NQO1/HIF1A/BDNF/EGR1/NGF/MCL1/CEBPB/PTK2B/SIRT1/CTNNB1/APOE/SIGMAR1/MAPT	31
BP	GO:0042060	wound healing	35/197	429/18800	2.37803e-21	1.95295e-19	6.95975e-20	TNF/TLR4/IL6/ALOX5/PPARG/FN1/SMAD2/SMAD3/JAK2/CASP3/HMOX1/MAPK14/VEGFA/SERPINE1/IL1A/PPARA/COL1A1/NFE2L2/TGFB1/HIF1A/PTEN/MTOR/PIK3CB/THBS1/APOE/TIMP1/KDR/ALOX15/TGFBR1/PIK3CG/PTK2/EDN1/FGF1/FGFR2/MMP12	35
BP	GO:0010632	regulation of epithelial cell migration	30/197	290/18800	2.51337e-21	2.02789e-19	7.2268e-20	TNF/PPARG/MMP9/PTGS2/HMOX1/JUN/VEGFA/IFNG/AKT1/NFE2L2/TGFB1/HIF1A/PTEN/MTOR/PTK2B/SIRT1/PIK3CB/THBS1/P2RX4/APOE/KDR/PIK3CG/PIK3CD/PTK2/EDN1/IL4/NOTCH1/FGF1/HMGB1/PTN	30
BP	GO:0071241	cellular response to inorganic substance	27/197	221/18800	3.51648e-21	2.78833e-19	9.93677e-20	SOD1/MMP9/CYP1A2/PTGS2/HMOX1/JUN/MAPK8/EGFR/MAPK1/CHUK/AKT1/FOS/NFE2L2/PRKAA2/HSPA5/NQO1/CREB1/MAPK3/PRKAA1/P2RX4/ALOX15/BECN1/MMP3/CYBB/EDN1/AQP1/AKR1C3	27
BP	GO:0070997	neuron death	32/197	353/18800	6.05168e-21	4.71724e-19	1.68108e-19	TNF/BCL2/BAX/TLR4/SOD1/JAK2/DKK1/CASP3/HMOX1/JUN/IL10/IFNG/TP53/AKT1/FOS/PPARA/CCL2/CASP8/HSPA5/NQO1/HIF1A/BDNF/EGR1/NGF/MCL1/CEBPB/PTK2B/SIRT1/CTNNB1/APOE/SIGMAR1/MAPT	32
BP	GO:0048661	positive regulation of smooth muscle cell proliferation	20/197	95/18800	8.25078e-21	6.32422e-19	2.25377e-19	TNF/TLR4/IL6/MMP9/JAK2/PTGS2/STAT1/HMOX1/JUN/IL10/AKT1/MMP2/MYC/TGFB1/THBS1/ERN1/DNMT1/EDN1/GJA1/FGFR2	20
BP	GO:0070661	leukocyte proliferation	31/197	330/18800	9.12793e-21	6.88186e-19	2.45249e-19	BCL2/BAX/TLR4/IL6/IL1B/FOXP3/JAK2/CASP3/AHR/VCAM1/IL10/CRP/IL2/IL1A/TP53/GSTP1/MAPK1/IRF1/CEBPB/MAPK3/LEF1/CTNNB1/IGF2/PIK3CG/PTK2/LEP/IL4/GJA1/ACE/HMGB1/CD38	31
BP	GO:0010631	epithelial cell migration	32/197	358/18800	9.28005e-21	6.8837e-19	2.45315e-19	TNF/PPARG/MMP9/PTGS2/HMOX1/JUN/CYP1B1/VEGFA/IFNG/AKT1/NFE2L2/TGFB1/HIF1A/PTEN/MTOR/PTK2B/SIRT1/PIK3CB/THBS1/P2RX4/APOE/KDR/TGFBR1/PIK3CG/PIK3CD/PTK2/EDN1/IL4/NOTCH1/FGF1/HMGB1/PTN	32
BP	GO:0090132	epithelium migration	32/197	361/18800	1.19543e-20	8.72661e-19	3.1099e-19	TNF/PPARG/MMP9/PTGS2/HMOX1/JUN/CYP1B1/VEGFA/IFNG/AKT1/NFE2L2/TGFB1/HIF1A/PTEN/MTOR/PTK2B/SIRT1/PIK3CB/THBS1/P2RX4/APOE/KDR/TGFBR1/PIK3CG/PIK3CD/PTK2/EDN1/IL4/NOTCH1/FGF1/HMGB1/PTN	32
BP	GO:0071466	cellular response to xenobiotic stimulus	24/197	168/18800	1.47202e-20	1.05778e-18	3.76962e-19	IL1B/CYP1A2/NOS2/NR1I2/AHR/CYP1B1/GSTM1/CYP3A4/CYP2C8/TP53/GSTP1/MYC/NFE2L2/PRKAA2/HSPA5/NQO1/ADIPOQ/PRKAA1/CYP2C19/UGT1A9/CYP2E1/CYP2D6/EDN1/AKR1C1	24
BP	GO:0006631	fatty acid metabolic process	33/197	395/18800	1.78036e-20	1.25967e-18	4.48909e-19	IL1B/ALOX5/NR1H3/PPARG/CYP1A2/PTGS2/CYP1B1/GSTM1/MAPK14/NR1H2/CYP3A4/CYP2C8/GSTP1/PTGS1/AKT1/PPARA/PRKAA2/ADIPOQ/PRKAA1/CYP2C19/SIRT1/CYP2E1/ALOX15/LEP/CYP2D6/EDN1/AKR1B1/PTGES/PLA2G1B/AKR1C2/AKR1C1/AKR1C3/AKR1C4	33
BP	GO:0090130	tissue migration	32/197	366/18800	1.81335e-20	1.26357e-18	4.50301e-19	TNF/PPARG/MMP9/PTGS2/HMOX1/JUN/CYP1B1/VEGFA/IFNG/AKT1/NFE2L2/TGFB1/HIF1A/PTEN/MTOR/PTK2B/SIRT1/PIK3CB/THBS1/P2RX4/APOE/KDR/TGFBR1/PIK3CG/PIK3CD/PTK2/EDN1/IL4/NOTCH1/FGF1/HMGB1/PTN	32
BP	GO:0045860	positive regulation of protein kinase activity	33/197	396/18800	1.92547e-20	1.32168e-18	4.71007e-19	TNF/TLR4/IL1B/JAK2/DKK1/EGFR/CCNB1/VEGFA/CCND1/IFNG/AKT1/TGFB1/BMP2/MTOR/EGR1/TXN/PTK2B/ADIPOQ/SIRT1/THBS1/ERN1/IGF2/PIK3CG/PTK2/LEP/EDN1/IL4/CALCA/ACE/FGF1/NOX4/PLA2G1B/PTPN1	33
BP	GO:0033559	unsaturated fatty acid metabolic process	21/197	115/18800	2.02042e-20	1.36646e-18	4.86966e-19	IL1B/ALOX5/CYP1A2/PTGS2/CYP1B1/GSTM1/CYP2C8/GSTP1/PTGS1/CYP2C19/SIRT1/CYP2E1/ALOX15/CYP2D6/EDN1/AKR1B1/PTGES/AKR1C2/AKR1C1/AKR1C3/AKR1C4	21
BP	GO:2001233	regulation of apoptotic signaling pathway	32/197	370/18800	2.51884e-20	1.67886e-18	5.98297e-19	TNF/BCL2/BAX/IL1B/SOD1/MMP9/JAK2/PTGS2/HMOX1/ICAM1/SERPINE1/RELA/IL1A/TP53/GSTP1/AR/AKT1/MYC/NFE2L2/HIF1A/PTEN/BDNF/MCL1/SIRT1/PIK3CB/CTNNB1/THBS1/BBC3/TGFBR1/BECN1/IL4/PTPN1	32
BP	GO:1905952	regulation of lipid localization	23/197	155/18800	3.97495e-20	2.61154e-18	9.30676e-19	TNF/IL6/IL1B/NR1H3/PPARG/NFKB1/NR1H2/CRP/IL1A/AKT1/PPARA/SPP1/CRH/ADIPOQ/THBS1/P2RX4/APOE/LEP/EDN1/LRP1/SREBF2/PTGES/CYP19A1	23
BP	GO:0120254	olefinic compound metabolic process	23/197	157/18800	5.36556e-20	3.47552e-18	1.23857e-18	ALOX5/CYP1A2/PTGS2/CYP1B1/CYP3A4/CYP2C8/GSTP1/PTGS1/BMP2/EGR1/CYP2C19/CYP2E1/ALOX15/CYP2D6/AKR1B1/CYP17A1/CYP19A1/AKR1C2/AKR1C1/AKR1C3/AKR1C4/TTR/AKR1B10	23
BP	GO:0071214	cellular response to abiotic stimulus	30/197	323/18800	5.6258e-20	3.54425e-18	1.26307e-18	BAX/TLR4/IL1B/MMP9/MMP1/CASP3/PTGS2/MAPK8/MAPK14/NFKB1/TRPV1/TP53/IRF1/SLC2A4/MMP2/MYC/COL1A1/CASP8/HSPA5/PTEN/EGR1/SLC2A1/MAPK3/SIRT1/CASP1/TIMP1/MMP3/AKR1B1/GJA1/AQP1	30
BP	GO:0104004	cellular response to environmental stimulus	30/197	323/18800	5.6258e-20	3.54425e-18	1.26307e-18	BAX/TLR4/IL1B/MMP9/MMP1/CASP3/PTGS2/MAPK8/MAPK14/NFKB1/TRPV1/TP53/IRF1/SLC2A4/MMP2/MYC/COL1A1/CASP8/HSPA5/PTEN/EGR1/SLC2A1/MAPK3/SIRT1/CASP1/TIMP1/MMP3/AKR1B1/GJA1/AQP1	30
BP	GO:0032355	response to estradiol	21/197	123/18800	8.82834e-20	5.48669e-18	1.95529e-18	CCN2/STAT3/CASP3/PTGS2/CYP1B1/EGFR/IL10/CCND1/CAT/MMP2/MYC/COL1A1/TGFB1/CASP8/NQO1/CTNNB1/ESR1/LEP/ESR2/CYP19A1/CD38	21
BP	GO:0001667	ameboidal-type cell migration	35/197	480/18800	9.13804e-20	5.60345e-18	1.9969e-18	TNF/PPARG/MMP9/FN1/PTGS2/HMOX1/JUN/CYP1B1/VEGFA/IFNG/AKT1/NFE2L2/TGFB1/HIF1A/PTEN/MTOR/PTK2B/SIRT1/PIK3CB/THBS1/P2RX4/APOE/TIMP1/KDR/TGFBR1/PIK3CG/PIK3CD/PTK2/EDN1/IL4/GJA1/NOTCH1/FGF1/HMGB1/PTN	35
BP	GO:1901653	cellular response to peptide	31/197	361/18800	1.2812e-19	7.75297e-18	2.76293e-18	TNF/TLR4/IL1B/PPARG/JAK2/STAT3/STAT1/ICAM1/VCAM1/CYP1B1/NFKB1/RELA/TP53/SLC2A4/AKT1/MYC/NFE2L2/VIM/ADIPOQ/PRKAA1/SIRT1/IGF2/PTK2/LEP/EDN1/GJA1/LRP1/CA2/ABCC1/PLA2G1B/PTPN1	31
BP	GO:0097529	myeloid leukocyte migration	26/197	229/18800	1.30539e-19	7.79672e-18	2.77852e-18	IL6/IL1B/IL17A/CXCL8/VEGFA/SERPINE1/IL1A/MAPK1/CCL2/CXCL2/CXCL10/PTK2B/MAPK3/THBS1/P2RX4/PIK3CG/PIK3CD/PTK2/EDN1/CXCL1/IL4/CALCA/HMGB1/CYP19A1/CXCR1/PLA2G1B	26
BP	GO:0070371	ERK1 and ERK2 cascade	30/197	335/18800	1.59262e-19	9.39032e-18	3.34643e-18	TNF/TLR4/IL1B/FN1/CCN2/ICAM1/JUN/EGFR/IL1A/GSTP1/MAPK1/MYC/CCL2/TGFB1/BMP2/PTEN/PTK2B/MAPK3/ADIPOQ/APOE/KDR/ALOX15/EZR/EDN1/NOTCH1/FGF1/HMGB1/FGFR2/NOX4/PTPN1	30
BP	GO:2000377	regulation of reactive oxygen species metabolic process	22/197	147/18800	2.22828e-19	1.2972e-17	4.62282e-18	TNF/BCL2/TLR4/ALOX5/SOD1/CYP1B1/MAPK14/CRP/TP53/GSTP1/PPARA/NFE2L2/TGFB1/HIF1A/PTK2B/THBS1/BECN1/MMP3/LEP/AKR1C1/AKR1C3/MAPT	22
BP	GO:0050679	positive regulation of epithelial cell proliferation	25/197	211/18800	2.40077e-19	1.38014e-17	4.91842e-18	TNF/STAT3/HMOX1/JUN/EGFR/IL10/VEGFA/CCND1/AR/AKT1/MYC/BMP2/HIF1A/SIRT1/CTNNB1/KDR/IGF2/TGFBR1/PIK3CD/NOTCH1/FGF1/HMGB1/PTN/FGFR2/MMP12	25
BP	GO:0030595	leukocyte chemotaxis	26/197	236/18800	2.80849e-19	1.5946e-17	5.68267e-18	IL6/IL1B/ALOX5/CXCL8/IL10/VEGFA/SERPINE1/MAPK1/CCL2/CXCL2/CXCL10/PTK2B/MAPK3/THBS1/PIK3CG/PIK3CD/PTK2/EDN1/CXCL1/IL4/CALCA/HMGB1/PTN/CYP19A1/CXCR1/PLA2G1B	26
BP	GO:0071900	regulation of protein serine/threonine kinase activity	31/197	372/18800	3.07289e-19	1.72344e-17	6.14183e-18	TNF/TLR4/IL1B/PPARG/DKK1/CASP3/EGFR/CCNB1/VEGFA/CCND1/IFNG/GSTP1/AKT1/CDKN2A/TGFB1/BMP2/PTEN/PTK2B/ADIPOQ/SIRT1/PIK3CB/THBS1/APOE/ERN1/IGF2/PIK3CG/EDN1/FGF1/NOX4/PLA2G1B/PTPN1	31
BP	GO:0036294	cellular response to decreased oxygen levels	22/197	151/18800	4.06341e-19	2.25152e-17	8.02376e-18	BCL2/PPARG/PTGS2/HMOX1/VEGFA/TP53/SLC2A4/AKT1/MYC/NFE2L2/HIF1A/PTEN/MTOR/EGR1/PRKAA1/SIRT1/PIK3CB/EGLN1/CYBB/EDN1/NOTCH1/AQP1	22
BP	GO:0001935	endothelial cell proliferation	24/197	194/18800	4.69558e-19	2.57083e-17	9.16168e-18	TNF/ALOX5/PPARG/STAT3/STAT1/HMOX1/JUN/IL10/VEGFA/AKT1/CCL2/BMP2/HIF1A/SIRT1/PIK3CB/THBS1/APOE/KDR/ERN1/IGF2/TGFBR1/PIK3CD/LEP/HMGB1	24
BP	GO:0032103	positive regulation of response to external stimulus	33/197	442/18800	5.62391e-19	3.04286e-17	1.08439e-17	TNF/TLR4/TLR2/IL6/IL1B/IL17A/SMAD3/JAK2/PTGS2/CXCL8/VEGFA/SERPINE1/IL2/IFNG/MAPK1/CXCL10/TGFB1/CEBPB/PTK2B/MAPK3/THBS1/P2RX4/CASP1/KDR/PIK3CG/PTK2/EDN1/IL4/ACE/HMGB1/PTN/ABCC1/MMP12	33
BP	GO:0071276	cellular response to cadmium ion	14/197	37/18800	5.9656e-19	3.19021e-17	1.1369e-17	SOD1/MMP9/CYP1A2/HMOX1/JUN/MAPK8/EGFR/MAPK1/CHUK/AKT1/FOS/MAPK3/CYBB/AKR1C3	14
BP	GO:0006869	lipid transport	31/197	391/18800	1.30016e-18	6.87293e-17	2.44931e-17	IL1B/NR1H3/PPARG/NOS2/NFKB1/NR1H2/IL1A/ABCG2/AKT1/PPARA/SPP1/SLC2A1/CRH/ADIPOQ/PRKAA1/THBS1/P2RX4/APOE/ABCB1/LEP/EDN1/LRP1/ACE/PTGES/ABCC2/CYP19A1/SIGMAR1/ABCC1/PLA2G1B/AKR1C1/AKR1C4	31
BP	GO:0043542	endothelial cell migration	27/197	279/18800	1.62378e-18	8.48611e-17	3.0242e-17	TNF/PPARG/PTGS2/HMOX1/CYP1B1/VEGFA/AKT1/NFE2L2/TGFB1/HIF1A/PTEN/PTK2B/SIRT1/PIK3CB/THBS1/P2RX4/APOE/KDR/TGFBR1/PIK3CG/PIK3CD/PTK2/EDN1/NOTCH1/FGF1/HMGB1/PTN	27
BP	GO:0042445	hormone metabolic process	25/197	230/18800	1.98648e-18	1.01509e-16	3.61748e-17	CYP1A2/CYP1B1/NFKB1/CTSL/CYP3A4/CYP2C8/BMP2/SPP1/HIF1A/EGR1/UGT1A9/ESR1/LEP/CYP2D6/AKR1B1/ACE/CYP17A1/CYP19A1/BCHE/AKR1C2/AKR1C1/AKR1C3/AKR1C4/TTR/AKR1B10	25
BP	GO:2001234	negative regulation of apoptotic signaling pathway	25/197	230/18800	1.98648e-18	1.01509e-16	3.61748e-17	TNF/BCL2/BAX/IL1B/MMP9/PTGS2/HMOX1/ICAM1/SERPINE1/RELA/IL1A/GSTP1/AR/AKT1/NFE2L2/HIF1A/BDNF/MCL1/SIRT1/PIK3CB/CTNNB1/THBS1/TGFBR1/IL4/PTPN1	25
BP	GO:0071456	cellular response to hypoxia	21/197	143/18800	2.27743e-18	1.15098e-16	4.10174e-17	BCL2/PPARG/PTGS2/HMOX1/VEGFA/TP53/SLC2A4/MYC/NFE2L2/HIF1A/PTEN/MTOR/EGR1/PRKAA1/SIRT1/PIK3CB/EGLN1/CYBB/EDN1/NOTCH1/AQP1	21
BP	GO:0071902	positive regulation of protein serine/threonine kinase activity	24/197	208/18800	2.44765e-18	1.22356e-16	4.3604e-17	TNF/TLR4/IL1B/DKK1/EGFR/CCNB1/VEGFA/CCND1/IFNG/AKT1/TGFB1/BMP2/PTK2B/ADIPOQ/SIRT1/THBS1/ERN1/IGF2/PIK3CG/EDN1/FGF1/NOX4/PLA2G1B/PTPN1	24
BP	GO:0062012	regulation of small molecule metabolic process	29/197	342/18800	3.00298e-18	1.48502e-16	5.29218e-17	TNF/IL1B/SOD1/NR1H3/PPARG/STAT3/PTGS2/NOS2/NFKB1/NR1H2/IFNG/TP53/AKT1/PPARA/MYC/BMP2/PRKAA2/HIF1A/EGR1/PTK2B/ADIPOQ/PRKAA1/SIRT1/APOE/IGF2/LEP/IL4/FGF1/AKR1C3	29
BP	GO:0002573	myeloid leukocyte differentiation	24/197	210/18800	3.06663e-18	1.50036e-16	5.34685e-17	TNF/TLR4/TLR2/IL17A/PPARG/MMP9/JUN/MAPK14/VEGFA/IFNG/FOS/MYC/TGFB1/CASP8/MTOR/CREB1/CEBPB/LEF1/ADIPOQ/SIRT1/CTNNB1/PIK3CD/IL4/GLO1	24
BP	GO:0071453	cellular response to oxygen levels	22/197	166/18800	3.32108e-18	1.60775e-16	5.72956e-17	BCL2/PPARG/PTGS2/HMOX1/VEGFA/TP53/SLC2A4/AKT1/MYC/NFE2L2/HIF1A/PTEN/MTOR/EGR1/PRKAA1/SIRT1/PIK3CB/EGLN1/CYBB/EDN1/NOTCH1/AQP1	22
BP	GO:0045765	regulation of angiogenesis	29/197	345/18800	3.80915e-18	1.82482e-16	6.50313e-17	TNF/IL6/IL1B/ALOX5/PPARG/STAT3/STAT1/HMOX1/CYP1B1/CXCL8/IL10/VEGFA/SERPINE1/IL1A/NFE2L2/CXCL10/HIF1A/PTK2B/SIRT1/PIK3CB/CTNNB1/THBS1/KDR/EGLN1/PIK3CD/LEP/CYBB/AQP1/FGF1	29
BP	GO:0043491	protein kinase B signaling	24/197	216/18800	5.94437e-18	2.81837e-16	1.00438e-16	TNF/IL1B/EGFR/AKT1/PPARA/CCL2/TGFB1/PTEN/MTOR/TXN/SIRT1/PIK3CB/THBS1/P2RX4/KDR/IGF2/TGFBR1/PIK3CG/PIK3CD/PTK2/LEP/NOX4/AKR1C2/AKR1C3	24
BP	GO:1901342	regulation of vasculature development	29/197	351/18800	6.08534e-18	2.85576e-16	1.01771e-16	TNF/IL6/IL1B/ALOX5/PPARG/STAT3/STAT1/HMOX1/CYP1B1/CXCL8/IL10/VEGFA/SERPINE1/IL1A/NFE2L2/CXCL10/HIF1A/PTK2B/SIRT1/PIK3CB/CTNNB1/THBS1/KDR/EGLN1/PIK3CD/LEP/CYBB/AQP1/FGF1	29
BP	GO:0046209	nitric oxide metabolic process	17/197	81/18800	7.86455e-18	3.65344e-16	1.30198e-16	TNF/TLR4/TLR2/IL1B/SMAD3/JAK2/PTGS2/NOS2/CYP1B1/TRPV1/IL10/IFNG/AKT1/NQO1/PTK2B/P2RX4/EDN1	17
BP	GO:0010634	positive regulation of epithelial cell migration	22/197	174/18800	9.3347e-18	4.25052e-16	1.51476e-16	MMP9/PTGS2/HMOX1/JUN/VEGFA/IFNG/AKT1/NFE2L2/TGFB1/HIF1A/MTOR/PTK2B/SIRT1/PIK3CB/THBS1/P2RX4/KDR/PIK3CG/PIK3CD/EDN1/FGF1/HMGB1	22
BP	GO:0048771	tissue remodeling	22/197	174/18800	9.3347e-18	4.25052e-16	1.51476e-16	BAX/IL6/PPARG/TNFRSF11B/IL2/IL1A/TP53/MMP2/TGFB1/SPP1/HIF1A/VDR/PTK2B/CTNNB1/TIMP1/LEP/CALCA/GJA1/ACE/PTN/NOX4/CD38	22
BP	GO:0051090	regulation of DNA-binding transcription factor activity	32/197	452/18800	9.65248e-18	4.35213e-16	1.55097e-16	TNF/TLR4/TLR2/IL6/IL1B/FOXP3/PPARG/SMAD3/JAK2/STAT3/HMOX1/MAPK8/CYP1B1/IL10/VEGFA/RELA/CAT/AR/CHUK/AKT1/CDKN2A/BMP2/PTEN/NLRP3/MAPK3/SIRT1/CTNNB1/EGLN1/ESR1/EDN1/ESR2/PLA2G1B	32
BP	GO:2001057	reactive nitrogen species metabolic process	17/197	82/18800	9.83151e-18	4.38982e-16	1.5644e-16	TNF/TLR4/TLR2/IL1B/SMAD3/JAK2/PTGS2/NOS2/CYP1B1/TRPV1/IL10/IFNG/AKT1/NQO1/PTK2B/P2RX4/EDN1	17
BP	GO:0097191	extrinsic apoptotic signaling pathway	24/197	221/18800	1.01563e-17	4.49125e-16	1.60055e-16	TNF/BCL2/BAX/IL1B/SMAD3/JAK2/HMOX1/ICAM1/SERPINE1/RELA/IL2/IFNG/IL1A/GSTP1/AR/AKT1/TGFB1/CASP8/PTEN/NGF/MCL1/THBS1/TGFBR1/IL4	24
BP	GO:0032943	mononuclear cell proliferation	27/197	300/18800	1.05057e-17	4.59088e-16	1.63605e-16	BCL2/BAX/TLR4/IL6/IL1B/FOXP3/JAK2/CASP3/AHR/VCAM1/IL10/CRP/IL2/IL1A/TP53/IRF1/CEBPB/LEF1/CTNNB1/IGF2/PIK3CG/LEP/IL4/GJA1/ACE/HMGB1/CD38	27
BP	GO:0046890	regulation of lipid biosynthetic process	22/197	175/18800	1.05813e-17	4.59088e-16	1.63605e-16	TNF/IL1B/SOD1/NR1H3/PTGS2/NFKB1/NR1H2/IFNG/IL1A/AKT1/PPARA/BMP2/MTOR/EGR1/CREB1/PRKAA1/SIRT1/APOE/LEP/FGF1/SIRT3/AKR1C3	22
BP	GO:0030099	myeloid cell differentiation	30/197	391/18800	1.22536e-17	5.26675e-16	1.87691e-16	TNF/TLR4/TLR2/IL17A/PPARG/MMP9/JAK2/STAT3/CASP3/STAT1/JUN/MAPK14/VEGFA/IFNG/FOS/MYC/TGFB1/CASP8/HIF1A/MTOR/CREB1/CEBPB/PTK2B/LEF1/ADIPOQ/SIRT1/CTNNB1/PIK3CD/IL4/GLO1	30
BP	GO:0022407	regulation of cell-cell adhesion	32/197	456/18800	1.24831e-17	5.31571e-16	1.89436e-16	TNF/IL6/IL1B/FOXP3/ALOX5/JAK2/CASP3/SELE/VCAM1/MAPK14/IL10/VEGFA/RELA/IL2/IFNG/IL1A/IRF1/AKT1/PPARA/CCL2/TGFB1/BMP2/CEBPB/NLRP3/LEF1/ADIPOQ/IGF2/PTK2/LEP/IL4/NOTCH1/HMGB1	32
BP	GO:0001936	regulation of endothelial cell proliferation	22/197	178/18800	1.5337e-17	6.47111e-16	2.30611e-16	TNF/ALOX5/PPARG/STAT3/STAT1/HMOX1/JUN/IL10/VEGFA/AKT1/CCL2/BMP2/HIF1A/SIRT1/THBS1/APOE/KDR/IGF2/TGFBR1/PIK3CD/LEP/HMGB1	22
BP	GO:0031960	response to corticosteroid	21/197	157/18800	1.64849e-17	6.89217e-16	2.45617e-16	TNF/BCL2/IL6/NR3C1/CCN2/JAK2/CASP3/PTGS2/CYP1B1/IL10/CCND1/FOS/COL1A1/ADIPOQ/CYBB/EDN1/NOTCH1/ACE/AQP1/BCHE/AKR1C3	21
BP	GO:0032368	regulation of lipid transport	19/197	118/18800	1.68508e-17	6.98169e-16	2.48807e-16	IL1B/NR1H3/PPARG/NFKB1/NR1H2/IL1A/AKT1/PPARA/SPP1/CRH/ADIPOQ/THBS1/P2RX4/APOE/LEP/EDN1/LRP1/PTGES/CYP19A1	19
BP	GO:0045471	response to ethanol	19/197	119/18800	1.98714e-17	8.15969e-16	2.90787e-16	TNF/SOD1/VCAM1/CCND1/IL2/CAT/SLC2A4/PPARA/MYC/CASP8/NQO1/PTK2B/ADIPOQ/PRKAA1/CYP2E1/LEP/CYBB/FGFR2/CA3	19
BP	GO:0070663	regulation of leukocyte proliferation	25/197	254/18800	2.18881e-17	8.90827e-16	3.17464e-16	BCL2/TLR4/IL6/IL1B/FOXP3/JAK2/CASP3/AHR/VCAM1/IL10/CRP/IL2/IL1A/GSTP1/MAPK1/IRF1/CEBPB/MAPK3/CTNNB1/IGF2/PTK2/LEP/IL4/HMGB1/CD38	25
BP	GO:0019216	regulation of lipid metabolic process	28/197	339/18800	2.39465e-17	9.61189e-16	3.42539e-16	TNF/IL1B/SOD1/NR1H3/PPARG/PTGS2/NFKB1/NR1H2/IFNG/IL1A/AKT1/PPARA/TGFB1/BMP2/MTOR/EGR1/CREB1/PTK2B/ADIPOQ/PRKAA1/SIRT1/APOE/PIK3CG/PTK2/LEP/FGF1/SIRT3/AKR1C3	28
BP	GO:1903131	mononuclear cell differentiation	31/197	433/18800	2.40349e-17	9.61189e-16	3.42539e-16	BCL2/BAX/IL6/IL1B/FOXP3/SOD1/PPARG/STAT3/VCAM1/JUN/CTSL/IL10/VEGFA/IL2/IFNG/IL1A/TP53/IRF1/MYC/RUNX2/MTOR/EGR1/CEBPB/NLRP3/PTK2B/LEF1/CTNNB1/PIK3CD/LEP/IL4/HMGB1	31
BP	GO:0044703	multi-organism reproductive process	23/197	205/18800	2.43473e-17	9.65285e-16	3.43999e-16	BCL2/IL1B/SOD1/MMP9/PTGS2/VEGFA/AR/AKT1/FOS/MMP2/SPP1/SLC2A1/VDR/CRH/TIMP1/ESR1/LEP/EDN1/CALCA/GJA1/ACE/PTN/CD38	23
BP	GO:0010594	regulation of endothelial cell migration	24/197	230/18800	2.57416e-17	1.01184e-15	3.60591e-16	TNF/PPARG/PTGS2/HMOX1/VEGFA/AKT1/NFE2L2/TGFB1/HIF1A/PTK2B/SIRT1/PIK3CB/THBS1/P2RX4/APOE/KDR/PIK3CG/PIK3CD/PTK2/EDN1/NOTCH1/FGF1/HMGB1/PTN	24
BP	GO:0070372	regulation of ERK1 and ERK2 cascade	27/197	311/18800	2.63273e-17	1.02609e-15	3.6567e-16	TNF/TLR4/IL1B/FN1/CCN2/ICAM1/JUN/EGFR/IL1A/GSTP1/CCL2/TGFB1/BMP2/PTEN/PTK2B/MAPK3/ADIPOQ/APOE/KDR/ALOX15/EZR/NOTCH1/FGF1/HMGB1/FGFR2/NOX4/PTPN1	27
BP	GO:0043405	regulation of MAP kinase activity	22/197	183/18800	2.803e-17	1.08328e-15	3.86048e-16	TNF/TLR4/IL1B/PPARG/DKK1/EGFR/VEGFA/GSTP1/TGFB1/BMP2/PTK2B/ADIPOQ/PIK3CB/THBS1/APOE/ERN1/PIK3CG/EDN1/FGF1/NOX4/PLA2G1B/PTPN1	22
BP	GO:0046686	response to cadmium ion	15/197	59/18800	3.13466e-17	1.20136e-15	4.28129e-16	SOD1/MMP9/CYP1A2/HMOX1/JUN/MAPK8/EGFR/CAT/MAPK1/CHUK/AKT1/FOS/MAPK3/CYBB/AKR1C3	15
BP	GO:0006633	fatty acid biosynthetic process	21/197	162/18800	3.1845e-17	1.21037e-15	4.31341e-16	IL1B/ALOX5/NR1H3/CYP1A2/PTGS2/GSTM1/NR1H2/CYP3A4/CYP2C8/GSTP1/PTGS1/PRKAA2/PRKAA1/SIRT1/CYP2E1/ALOX15/CYP2D6/EDN1/PTGES/PLA2G1B/AKR1C3	21
BP	GO:0009314	response to radiation	31/197	438/18800	3.32654e-17	1.254e-15	4.46887e-16	TNF/BCL2/BAX/FOXP3/MMP9/MMP1/CASP3/PTGS2/VCAM1/MAPK8/MAPK14/EGFR/CCND1/RELA/IL1A/TP53/CAT/AKT1/FOS/MMP2/MYC/CXCL10/HSPA5/HIF1A/EGR1/TXN/PRKAA1/SIRT1/TIMP1/MMP3/AQP1	31
BP	GO:0007565	female pregnancy	22/197	185/18800	3.54888e-17	1.32693e-15	4.7288e-16	BCL2/IL1B/SOD1/MMP9/PTGS2/VEGFA/AR/AKT1/FOS/MMP2/SPP1/SLC2A1/VDR/CRH/TIMP1/ESR1/LEP/CALCA/GJA1/ACE/PTN/CD38	22
BP	GO:0015849	organic acid transport	27/197	318/18800	4.63318e-17	1.71839e-15	6.12382e-16	TNF/IL1B/PPARG/TRPV1/IL1A/ABCG2/AKT1/PPARA/MYC/SLC2A1/PRKAA1/SLC16A1/THBS1/P2RX4/APOE/ABCB1/LEP/SLC22A2/EDN1/GJA1/ACE/PTGES/ABCC2/ABCC1/PLA2G1B/AKR1C1/AKR1C4	27
BP	GO:0042063	gliogenesis	26/197	291/18800	5.27987e-17	1.94257e-15	6.92274e-16	TNF/TLR4/TLR2/IL6/IL1B/SOD1/STAT3/IFNG/MAPK1/AKT1/MYC/CCL2/TGFB1/BMP2/PTEN/MTOR/VIM/PTK2B/MAPK3/LEF1/CTNNB1/P2RX4/NOTCH1/LRP1/PTN/MAPT	26
BP	GO:0006809	nitric oxide biosynthetic process	16/197	75/18800	5.67996e-17	2.07318e-15	7.38822e-16	TNF/TLR4/IL1B/SMAD3/JAK2/PTGS2/NOS2/CYP1B1/TRPV1/IL10/IFNG/AKT1/NQO1/PTK2B/P2RX4/EDN1	16
BP	GO:0044706	multi-multicellular organism process	23/197	213/18800	5.74586e-17	2.08072e-15	7.41508e-16	BCL2/IL1B/SOD1/MMP9/PTGS2/VEGFA/AR/AKT1/FOS/MMP2/SPP1/SLC2A1/VDR/CRH/TIMP1/ESR1/LEP/EDN1/CALCA/GJA1/ACE/PTN/CD38	23
BP	GO:0009411	response to UV	20/197	146/18800	6.18869e-17	2.22358e-15	7.92417e-16	BCL2/BAX/MMP9/MMP1/CASP3/PTGS2/MAPK8/EGFR/CCND1/RELA/TP53/CAT/AKT1/MMP2/MYC/PRKAA1/SIRT1/TIMP1/MMP3/AQP1	20
BP	GO:0002685	regulation of leukocyte migration	23/197	218/18800	9.64606e-17	3.43893e-15	1.22553e-15	TNF/IL6/HMOX1/ICAM1/SELE/CXCL8/VEGFA/SERPINE1/IL1A/MAPK1/AKT1/CCL2/CXCL10/PTK2B/MAPK3/THBS1/P2RX4/PTK2/EDN1/IL4/HMGB1/PTN/CYP19A1	23
BP	GO:0051047	positive regulation of secretion	26/197	300/18800	1.11484e-16	3.94398e-15	1.40552e-15	TLR4/TLR2/IL1B/PPARG/JAK2/NR1H2/TRPV1/IFNG/IL1A/TGFB1/BMP2/SPP1/HIF1A/CREB1/ACHE/CRH/P2RX4/LEP/EZR/EDN1/IL4/AQP1/PTGES/CYP19A1/PLA2G1B/CD38	26
BP	GO:0009636	response to toxic substance	24/197	247/18800	1.33724e-16	4.67775e-15	1.66701e-15	TNF/BCL2/BAX/TLR2/SOD1/PTGS2/AHR/CYP1B1/GSTM1/GSTP1/CAT/ABCG2/PON1/PTGS1/FOS/NFE2L2/MPO/NQO1/TXN/APOE/ABCB1/PTGES/GSTK1/AKR1B10	24
BP	GO:0051223	regulation of protein transport	32/197	495/18800	1.3426e-16	4.67775e-15	1.66701e-15	TNF/TLR4/TLR2/IL6/IL1B/ALOX5/NR1H3/PPARG/SMAD3/JAK2/PTGS2/NOS2/MAPK8/MAPK14/NR1H2/IFNG/IL1A/TGFB1/HIF1A/TXN/ACHE/ADIPOQ/PRKAA1/SLC16A1/APOE/BBC3/LEP/EZR/SREBF2/PLA2G1B/CD38/PTPN1	32
BP	GO:0045834	positive regulation of lipid metabolic process	20/197	153/18800	1.58201e-16	5.47043e-15	1.9495e-15	TNF/IL1B/NR1H3/PPARG/PTGS2/NR1H2/IFNG/IL1A/AKT1/PPARA/TGFB1/MTOR/CREB1/PTK2B/ADIPOQ/PRKAA1/APOE/PTK2/FGF1/SIRT3	20
BP	GO:1903706	regulation of hemopoiesis	28/197	371/18800	2.49604e-16	8.56662e-15	3.05289e-15	TNF/TLR4/IL17A/FOXP3/SOD1/STAT3/STAT1/MAPK14/IL10/IL2/IFNG/IRF1/FOS/MYC/TGFB1/CASP8/HIF1A/MTOR/CREB1/CEBPB/NLRP3/PTK2B/LEF1/ADIPOQ/CTNNB1/IL4/HMGB1/PTN	28
BP	GO:0043281	regulation of cysteine-type endopeptidase activity involved in apoptotic process	22/197	204/18800	2.91372e-16	9.92608e-15	3.53736e-15	TNF/BAX/PPARG/MMP9/CCN2/SMAD3/JAK2/PTGS2/VEGFA/AKT1/MYC/CTSD/CASP8/NLRP3/SIRT1/THBS1/CASP1/BBC3/SLC22A2/AQP1/HMGB1/MAPT	22
BP	GO:0034754	cellular hormone metabolic process	19/197	137/18800	3.02365e-16	1.02248e-14	3.64382e-15	CYP1A2/CYP1B1/CYP3A4/CYP2C8/BMP2/SPP1/EGR1/UGT1A9/ESR1/CYP2D6/AKR1B1/CYP17A1/CYP19A1/AKR1C2/AKR1C1/AKR1C3/AKR1C4/TTR/AKR1B10	19
BP	GO:0007159	leukocyte cell-cell adhesion	28/197	381/18800	4.94819e-16	1.66107e-14	5.91957e-15	TNF/IL6/IL1B/FOXP3/ALOX5/JAK2/CASP3/ICAM1/SELE/VCAM1/IL10/RELA/IL2/IFNG/IL1A/IRF1/AKT1/PPARA/CCL2/CEBPB/NLRP3/LEF1/IGF2/OLR1/LEP/EZR/IL4/HMGB1	28
BP	GO:2000379	positive regulation of reactive oxygen species metabolic process	15/197	71/18800	6.44135e-16	2.14665e-14	7.65002e-15	TLR4/SOD1/CYP1B1/MAPK14/CRP/TP53/GSTP1/NFE2L2/TGFB1/PTK2B/THBS1/LEP/AKR1C1/AKR1C3/MAPT	15
BP	GO:0051091	positive regulation of DNA-binding transcription factor activity	24/197	265/18800	6.6755e-16	2.20868e-14	7.87107e-15	TNF/TLR4/TLR2/IL6/IL1B/PPARG/SMAD3/JAK2/STAT3/IL10/VEGFA/RELA/CAT/AR/CHUK/AKT1/BMP2/PTEN/NLRP3/CTNNB1/ESR1/EDN1/ESR2/PLA2G1B	24
BP	GO:0046651	lymphocyte proliferation	25/197	296/18800	8.24547e-16	2.70864e-14	9.65278e-15	BCL2/BAX/TLR4/IL6/IL1B/FOXP3/JAK2/CASP3/AHR/VCAM1/IL10/IL2/IL1A/TP53/IRF1/CEBPB/LEF1/CTNNB1/IGF2/PIK3CG/LEP/IL4/GJA1/HMGB1/CD38	25
BP	GO:0072330	monocarboxylic acid biosynthetic process	22/197	215/18800	8.91699e-16	2.90846e-14	1.03649e-14	IL1B/ALOX5/NR1H3/CYP1A2/PTGS2/GSTM1/NR1H2/CYP3A4/CYP2C8/GSTP1/PTGS1/PRKAA2/PRKAA1/SIRT1/CYP2E1/ALOX15/CYP2D6/EDN1/PTGES/PLA2G1B/AKR1C3/AKR1C4	22
BP	GO:0062013	positive regulation of small molecule metabolic process	19/197	146/18800	1.01561e-15	3.2893e-14	1.17221e-14	TNF/IL1B/NR1H3/PPARG/PTGS2/NOS2/NR1H2/IFNG/AKT1/PPARA/MYC/PRKAA2/HIF1A/ADIPOQ/PRKAA1/SIRT1/IGF2/IL4/FGF1	19
BP	GO:0006066	alcohol metabolic process	27/197	361/18800	1.11559e-15	3.58784e-14	1.2786e-14	SOD1/CYP1A2/CYP1B1/NFKB1/CYP3A4/CYP2C8/CAT/PON1/BMP2/PRKAA2/PTEN/PTK2B/PRKAA1/APOE/RXRA/LEP/CYP2D6/AKR1B1/IL4/SREBF2/FGF1/AKR1C2/AKR1C1/AKR1C3/AKR1C4/TTR/AKR1B10	27
BP	GO:0001890	placenta development	19/197	147/18800	1.15583e-15	3.69143e-14	1.31552e-14	SOD1/PPARG/PTGS2/MAPK14/EGFR/IL10/MAPK1/AKT1/SPP1/CASP8/HIF1A/CEBPB/VDR/LEF1/IGF2/PTK2/LEP/PTN/FGFR2	19
BP	GO:0010001	glial cell differentiation	22/197	218/18800	1.19607e-15	3.79359e-14	1.35192e-14	TNF/TLR4/TLR2/IL6/IL1B/SOD1/STAT3/IFNG/MAPK1/AKT1/TGFB1/BMP2/PTEN/MTOR/VIM/MAPK3/LEF1/CTNNB1/NOTCH1/LRP1/PTN/MAPT	22
BP	GO:0031668	cellular response to extracellular stimulus	23/197	245/18800	1.27281e-15	4.00935e-14	1.42881e-14	BCL2/HMOX1/VCAM1/MAPK8/TP53/MAPK1/FOS/PPARA/COL1A1/NFE2L2/PRKAA2/HSPA5/MTOR/SLC2A1/VDR/MAPK3/PRKAA1/SIRT1/RXRA/BECN1/LEP/SREBF2/AKR1C3	23
BP	GO:1903532	positive regulation of secretion by cell	24/197	274/18800	1.42346e-15	4.4534e-14	1.58706e-14	TLR4/TLR2/IL1B/PPARG/JAK2/NR1H2/IFNG/IL1A/TGFB1/BMP2/SPP1/HIF1A/CREB1/ACHE/CRH/P2RX4/LEP/EZR/EDN1/IL4/PTGES/CYP19A1/PLA2G1B/CD38	24
BP	GO:0007162	negative regulation of cell adhesion	25/197	305/18800	1.66044e-15	5.1597e-14	1.83876e-14	FOXP3/JAK2/CASP3/CYP1B1/IL10/VEGFA/SERPINE1/IL2/IRF1/AKT1/MMP2/PPARA/CDKN2A/COL1A1/TGFB1/BMP2/PTEN/CEBPB/ADIPOQ/THBS1/PTK2/IL4/NOTCH1/HMGB1/MMP12	25
BP	GO:0007178	transmembrane receptor protein serine/threonine kinase signaling pathway	27/197	368/18800	1.79527e-15	5.54124e-14	1.97473e-14	PPARG/SMAD2/SMAD3/JAK2/STAT3/DKK1/SOST/JUN/MAPK14/TP53/FOS/PPARA/TGFB1/BMP2/RUNX2/HSPA5/EGR1/VIM/MAPK3/LEF1/SIRT1/THBS1/KDR/TGFBR1/PTK2/NOTCH1/LRP1	27
BP	GO:0010595	positive regulation of endothelial cell migration	18/197	131/18800	2.23207e-15	6.84354e-14	2.43884e-14	PTGS2/HMOX1/VEGFA/AKT1/NFE2L2/TGFB1/HIF1A/PTK2B/SIRT1/PIK3CB/THBS1/P2RX4/KDR/PIK3CG/PIK3CD/EDN1/FGF1/HMGB1	18
BP	GO:0006694	steroid biosynthetic process	20/197	175/18800	2.25615e-15	6.87153e-14	2.44881e-14	TNF/SOD1/NFKB1/CYP3A4/IFNG/IL1A/BMP2/PRKAA2/EGR1/CRH/PRKAA1/SIRT1/APOE/LEP/AKR1B1/FGF1/CYP17A1/CYP19A1/AKR1C3/AKR1C4	20
BP	GO:0050920	regulation of chemotaxis	22/197	225/18800	2.33155e-15	7.05448e-14	2.51401e-14	IL6/SMAD3/CXCL8/VEGFA/SERPINE1/MAPK1/CCL2/CXCL10/TGFB1/PTK2B/MAPK3/THBS1/P2RX4/KDR/PTK2/EDN1/IL4/NOTCH1/FGF1/HMGB1/PTN/CYP19A1	22
BP	GO:0007548	sex differentiation	24/197	281/18800	2.51526e-15	7.56058e-14	2.69437e-14	BCL2/BAX/SOD1/CASP3/CYP1B1/VEGFA/CCND1/IL1A/AR/MMP2/MYC/HSPA5/CEBPB/SIRT1/CTNNB1/KDR/TGFBR1/ESR1/LEP/GJA1/ACE/CYP17A1/CYP19A1/AKR1C3	24
BP	GO:0008406	gonad development	22/197	226/18800	2.55982e-15	7.64454e-14	2.72429e-14	BCL2/BAX/SOD1/CASP3/CYP1B1/VEGFA/CCND1/IL1A/AR/MMP2/MYC/HSPA5/CEBPB/SIRT1/KDR/TGFBR1/ESR1/LEP/GJA1/ACE/CYP19A1/AKR1C3	22
BP	GO:0001659	temperature homeostasis	20/197	177/18800	2.81813e-15	8.36168e-14	2.97985e-14	TNF/TLR4/IL1B/NR1H3/JAK2/STAT3/PTGS2/NR1H2/TRPV1/VEGFA/IL1A/EGR1/CEBPB/ACHE/ADIPOQ/LEP/IL4/GJA1/NOTCH1/PTGES	20
BP	GO:0006692	prostanoid metabolic process	13/197	50/18800	3.1142e-15	9.12243e-14	3.25096e-14	IL1B/PTGS2/GSTM1/GSTP1/PTGS1/SIRT1/EDN1/AKR1B1/PTGES/AKR1C2/AKR1C1/AKR1C3/AKR1C4	13
BP	GO:0006693	prostaglandin metabolic process	13/197	50/18800	3.1142e-15	9.12243e-14	3.25096e-14	IL1B/PTGS2/GSTM1/GSTP1/PTGS1/SIRT1/EDN1/AKR1B1/PTGES/AKR1C2/AKR1C1/AKR1C3/AKR1C4	13
BP	GO:2000116	regulation of cysteine-type endopeptidase activity	22/197	229/18800	3.37807e-15	9.83275e-14	3.5041e-14	TNF/BAX/PPARG/MMP9/CCN2/SMAD3/JAK2/PTGS2/VEGFA/AKT1/MYC/CTSD/CASP8/NLRP3/SIRT1/THBS1/CASP1/BBC3/SLC22A2/AQP1/HMGB1/MAPT	22
BP	GO:0018105	peptidyl-serine phosphorylation	25/197	315/18800	3.51544e-15	1.01682e-13	3.62366e-14	TNF/BCL2/BAX/IL6/DKK1/PTGS2/MAPK8/MAPK14/EGFR/VEGFA/IFNG/MAPK1/CHUK/AKT1/TGFB1/PRKAA2/PTEN/MTOR/BDNF/NGF/TXN/PRKAA1/ERN1/TGFBR1/TNKS	25
BP	GO:0045137	development of primary sexual characteristics	22/197	231/18800	4.05479e-15	1.1655e-13	4.15349e-14	BCL2/BAX/SOD1/CASP3/CYP1B1/VEGFA/CCND1/IL1A/AR/MMP2/MYC/HSPA5/CEBPB/SIRT1/KDR/TGFBR1/ESR1/LEP/GJA1/ACE/CYP19A1/AKR1C3	22
BP	GO:0043523	regulation of neuron apoptotic process	21/197	207/18800	4.94921e-15	1.41375e-13	5.03819e-14	TNF/BCL2/BAX/SOD1/JAK2/CASP3/HMOX1/JUN/IL10/TP53/CCL2/NQO1/HIF1A/BDNF/NGF/MCL1/CEBPB/PTK2B/CTNNB1/APOE/SIGMAR1	21
BP	GO:0036473	cell death in response to oxidative stress	16/197	98/18800	5.10489e-15	1.44922e-13	5.1646e-14	TNF/BCL2/TLR4/SOD1/JAK2/CYP1B1/IL10/AKT1/NFE2L2/HIF1A/MCL1/TXN/SIRT1/CTNNB1/MMP3/SIGMAR1	16
BP	GO:0015718	monocarboxylic acid transport	17/197	117/18800	5.27552e-15	1.48847e-13	5.30448e-14	TNF/IL1B/NOS2/IL1A/ABCG2/MYC/PRKAA1/SLC16A1/P2RX4/LEP/EDN1/ACE/PTGES/ABCC2/PLA2G1B/AKR1C1/AKR1C4	17
BP	GO:0030278	regulation of ossification	17/197	118/18800	6.10758e-15	1.69209e-13	6.03012e-14	BCL2/ALOX5/SMAD3/DKK1/SOST/MAPK14/MAPK1/TGFB1/BMP2/RUNX2/HIF1A/PTK2B/MAPK3/CALCA/GJA1/NOTCH1/PTN	17
BP	GO:0071346	cellular response to interferon-gamma	17/197	118/18800	6.10758e-15	1.69209e-13	6.03012e-14	TNF/TLR4/TLR2/NR1H3/PPARG/JAK2/NOS2/STAT1/NR1H2/IFNG/TP53/IRF1/MYC/CCL2/VIM/CASP1/EDN1	17
BP	GO:1904019	epithelial cell apoptotic process	17/197	118/18800	6.10758e-15	1.69209e-13	6.03012e-14	TNF/IL6/JAK2/HMOX1/ICAM1/IL10/SERPINE1/PPARA/NFE2L2/CCL2/PRKAA1/THBS1/KDR/PIK3CG/IL4/PLA2G1B/AKR1C3	17
BP	GO:0052547	regulation of peptidase activity	29/197	456/18800	6.3027e-15	1.73569e-13	6.1855e-14	TNF/BAX/PPARG/MMP9/FN1/CCN2/SMAD3/JAK2/STAT3/PTGS2/VEGFA/SERPINE1/AKT1/MYC/CTSD/CASP8/NGF/SLPI/NLRP3/SIRT1/THBS1/CASP1/TIMP1/BBC3/SLC22A2/LRP1/AQP1/HMGB1/MAPT	29
BP	GO:0050921	positive regulation of chemotaxis	18/197	140/18800	7.38418e-15	2.02142e-13	7.20374e-14	IL6/SMAD3/CXCL8/VEGFA/SERPINE1/MAPK1/CXCL10/TGFB1/PTK2B/MAPK3/THBS1/P2RX4/KDR/PTK2/EDN1/IL4/HMGB1/PTN	18
BP	GO:0045429	positive regulation of nitric oxide biosynthetic process	12/197	41/18800	7.57483e-15	2.06134e-13	7.34601e-14	TNF/TLR4/IL1B/SMAD3/JAK2/PTGS2/TRPV1/IFNG/AKT1/PTK2B/P2RX4/EDN1	12
BP	GO:0051896	regulation of protein kinase B signaling	20/197	187/18800	8.21969e-15	2.22367e-13	7.9245e-14	TNF/EGFR/PPARA/TGFB1/PTEN/MTOR/TXN/SIRT1/PIK3CB/THBS1/P2RX4/IGF2/TGFBR1/PIK3CG/PIK3CD/PTK2/LEP/NOX4/AKR1C2/AKR1C3	20
BP	GO:0002687	positive regulation of leukocyte migration	18/197	141/18800	8.38814e-15	2.25597e-13	8.0396e-14	TNF/IL6/ICAM1/CXCL8/VEGFA/SERPINE1/IL1A/MAPK1/CXCL10/PTK2B/MAPK3/THBS1/P2RX4/PTK2/EDN1/IL4/HMGB1/PTN	18
BP	GO:0048511	rhythmic process	24/197	297/18800	8.70507e-15	2.3276e-13	8.29486e-14	TNF/NR1H3/PPARG/CASP3/NOS2/AHR/MAPK8/CYP1B1/TP53/MMP2/PPARA/PRKAA2/HSPA5/PTEN/MTOR/EGR1/CREB1/CRH/ADIPOQ/PRKAA1/SIRT1/ESR1/LEP/PTN	24
BP	GO:0031669	cellular response to nutrient levels	21/197	213/18800	8.80765e-15	2.34141e-13	8.34409e-14	BCL2/HMOX1/MAPK8/TP53/MAPK1/PPARA/COL1A1/NFE2L2/PRKAA2/HSPA5/MTOR/SLC2A1/VDR/MAPK3/PRKAA1/SIRT1/RXRA/BECN1/LEP/SREBF2/AKR1C3	21
BP	GO:0051402	neuron apoptotic process	22/197	241/18800	9.83822e-15	2.60034e-13	9.26686e-14	TNF/BCL2/BAX/SOD1/JAK2/CASP3/HMOX1/JUN/IL10/TP53/CCL2/HSPA5/NQO1/HIF1A/BDNF/NGF/MCL1/CEBPB/PTK2B/CTNNB1/APOE/SIGMAR1	22
BP	GO:0032102	negative regulation of response to external stimulus	28/197	429/18800	1.00719e-14	2.64689e-13	9.43273e-14	TNF/FOXP3/ALOX5/SOD1/NR1H3/PPARG/SMAD3/MAPK14/NFKB1/NR1H2/IL10/SERPINE1/IL2/GSTP1/PPARA/CCL2/SPP1/PTEN/NLRP3/ADIPOQ/THBS1/APOE/LEP/EDN1/IL4/NOTCH1/CYP19A1/MMP12	28
BP	GO:0046889	positive regulation of lipid biosynthetic process	15/197	85/18800	1.11444e-14	2.91211e-13	1.03779e-13	TNF/IL1B/NR1H3/PTGS2/NR1H2/IFNG/IL1A/AKT1/PPARA/MTOR/CREB1/PRKAA1/APOE/FGF1/SIRT3	15
BP	GO:0046683	response to organophosphorus	17/197	124/18800	1.42882e-14	3.71251e-13	1.32303e-13	IL1B/SOD1/PTGS2/STAT1/AHR/CYP1B1/TRPV1/FOS/COL1A1/HSPA5/PTK2B/ADIPOQ/P2RX4/PIK3CG/EZR/AQP1/AKR1C1	17
BP	GO:1904407	positive regulation of nitric oxide metabolic process	12/197	43/18800	1.44437e-14	3.73183e-13	1.32991e-13	TNF/TLR4/IL1B/SMAD3/JAK2/PTGS2/TRPV1/IFNG/AKT1/PTK2B/P2RX4/EDN1	12
BP	GO:0010506	regulation of autophagy	25/197	336/18800	1.55716e-14	4.00078e-13	1.42576e-13	BCL2/STAT3/CASP3/HMOX1/MAPK8/IL10/IFNG/TP53/AKT1/PRKAA2/HIF1A/MTOR/MCL1/MAPK3/PRKAA1/SIRT1/PIK3CB/KDR/ERN1/BECN1/LEP/IL4/SREBF2/HMGB1/MAPT	25
BP	GO:0045862	positive regulation of proteolysis	26/197	369/18800	1.62335e-14	4.14765e-13	1.4781e-13	TNF/BAX/IL1B/PPARG/FN1/CCN2/SMAD3/JAK2/STAT3/IFNG/AKT1/MYC/NFE2L2/CTSD/CASP8/PTEN/NLRP3/PTK2B/SIRT1/APOE/CASP1/BBC3/PTK2/SLC22A2/HMGB1/MAPT	26
BP	GO:0070374	positive regulation of ERK1 and ERK2 cascade	21/197	220/18800	1.6859e-14	4.28367e-13	1.52657e-13	TNF/TLR4/CCN2/ICAM1/JUN/EGFR/IL1A/CCL2/TGFB1/BMP2/PTEN/PTK2B/MAPK3/APOE/KDR/ALOX15/NOTCH1/FGF1/HMGB1/FGFR2/NOX4	21
BP	GO:0018209	peptidyl-serine modification	25/197	338/18800	1.78405e-14	4.50817e-13	1.60658e-13	TNF/BCL2/BAX/IL6/DKK1/PTGS2/MAPK8/MAPK14/EGFR/VEGFA/IFNG/MAPK1/CHUK/AKT1/TGFB1/PRKAA2/PTEN/MTOR/BDNF/NGF/TXN/PRKAA1/ERN1/TGFBR1/TNKS	25
BP	GO:0032768	regulation of monooxygenase activity	13/197	57/18800	2.01547e-14	5.06512e-13	1.80506e-13	TNF/IL1B/NFKB1/EGFR/IFNG/IL1A/AKT1/HIF1A/VDR/PTK2B/PIK3CB/APOE/LEP	13
BP	GO:0050708	regulation of protein secretion	22/197	252/18800	2.48637e-14	6.21458e-13	2.21469e-13	TNF/TLR4/TLR2/IL6/IL1B/ALOX5/NR1H3/PPARG/JAK2/NOS2/NR1H2/IFNG/IL1A/TGFB1/HIF1A/ACHE/SLC16A1/APOE/LEP/EZR/PLA2G1B/CD38	22
BP	GO:0150076	neuroinflammatory response	14/197	73/18800	2.59934e-14	6.46182e-13	2.3028e-13	TNF/TLR2/IL6/IL1B/MMP9/JAK2/PTGS2/JUN/TRPV1/IFNG/MMP3/IL4/LRP1/MAPT	14
BP	GO:1903829	positive regulation of protein localization	28/197	446/18800	2.66313e-14	6.56165e-13	2.33838e-13	TNF/TLR4/TLR2/IL1B/PPARG/SMAD3/JAK2/PTGS2/MAPK8/MAPK14/NR1H2/EGFR/IFNG/IL1A/AKT1/TGFB1/PRKAA2/HIF1A/ACHE/PRKAA1/BBC3/LEP/EZR/LRP1/SREBF2/PLA2G1B/MAPT/CD38	28
BP	GO:1903037	regulation of leukocyte cell-cell adhesion	25/197	344/18800	2.66803e-14	6.56165e-13	2.33838e-13	TNF/IL6/IL1B/FOXP3/ALOX5/JAK2/CASP3/SELE/VCAM1/IL10/RELA/IL2/IFNG/IL1A/IRF1/AKT1/PPARA/CCL2/CEBPB/NLRP3/LEF1/IGF2/LEP/IL4/HMGB1	25
BP	GO:0070301	cellular response to hydrogen peroxide	15/197	90/18800	2.71114e-14	6.63219e-13	2.36351e-13	IL6/CYP1B1/IL10/RELA/CAT/NFE2L2/NQO1/TXN/PRKAA1/SIRT1/ERN1/BECN1/EDN1/AQP1/SIGMAR1	15
BP	GO:0009743	response to carbohydrate	21/197	226/18800	2.88669e-14	7.02429e-13	2.50325e-13	IL1B/CCN2/SMAD2/CASP3/PTGS2/ICAM1/IL1A/CAT/MYC/PRKAA2/NQO1/HIF1A/EGR1/PTK2B/ADIPOQ/PRKAA1/THBS1/ERN1/LEP/ACE/NOX4	21
BP	GO:0030098	lymphocyte differentiation	26/197	382/18800	3.66954e-14	8.88221e-13	3.16536e-13	BCL2/BAX/IL6/IL1B/FOXP3/SOD1/STAT3/VCAM1/CTSL/IL10/IL2/IFNG/IL1A/TP53/IRF1/RUNX2/MTOR/EGR1/NLRP3/PTK2B/LEF1/CTNNB1/PIK3CD/LEP/IL4/HMGB1	26
BP	GO:0097530	granulocyte migration	18/197	154/18800	4.02695e-14	9.69629e-13	3.45547e-13	IL1B/IL17A/CXCL8/IL1A/MAPK1/CCL2/CXCL2/CXCL10/MAPK3/THBS1/PIK3CG/PIK3CD/PTK2/EDN1/CXCL1/IL4/CXCR1/PLA2G1B	18
BP	GO:0042098	T cell proliferation	20/197	204/18800	4.39686e-14	1.05319e-12	3.75324e-13	BAX/IL6/IL1B/FOXP3/JAK2/CASP3/VCAM1/IL10/IL2/IL1A/TP53/IRF1/CEBPB/CTNNB1/IGF2/PIK3CG/LEP/IL4/GJA1/HMGB1	20
BP	GO:0045428	regulation of nitric oxide biosynthetic process	13/197	61/18800	5.21143e-14	1.2385e-12	4.41365e-13	TNF/TLR4/IL1B/SMAD3/JAK2/PTGS2/TRPV1/IL10/IFNG/AKT1/PTK2B/P2RX4/EDN1	13
BP	GO:0032944	regulation of mononuclear cell proliferation	21/197	233/18800	5.29665e-14	1.2385e-12	4.41365e-13	BCL2/TLR4/IL6/IL1B/FOXP3/JAK2/CASP3/AHR/VCAM1/IL10/CRP/IL2/IL1A/IRF1/CEBPB/CTNNB1/IGF2/LEP/IL4/HMGB1/CD38	21
BP	GO:1901655	cellular response to ketone	15/197	94/18800	5.30517e-14	1.2385e-12	4.41365e-13	NR3C1/JAK2/AHR/CYP1B1/AR/AKT1/MYC/SPP1/PRKAA2/PRKAA1/SIRT1/ACE/AQP1/AKR1C2/AKR1C3	15
BP	GO:1904035	regulation of epithelial cell apoptotic process	15/197	94/18800	5.30517e-14	1.2385e-12	4.41365e-13	TNF/IL6/JAK2/HMOX1/ICAM1/SERPINE1/PPARA/NFE2L2/CCL2/PRKAA1/THBS1/KDR/IL4/PLA2G1B/AKR1C3	15
BP	GO:1905954	positive regulation of lipid localization	15/197	94/18800	5.30517e-14	1.2385e-12	4.41365e-13	IL1B/NR1H3/NFKB1/NR1H2/IL1A/SPP1/CRH/ADIPOQ/P2RX4/APOE/EDN1/LRP1/SREBF2/PTGES/CYP19A1	15
BP	GO:0014074	response to purine-containing compound	17/197	134/18800	5.33237e-14	1.23856e-12	4.41388e-13	IL1B/SOD1/PTGS2/STAT1/AHR/CYP1B1/TRPV1/FOS/COL1A1/HSPA5/PTK2B/ADIPOQ/PRKAA1/P2RX4/PIK3CG/EZR/AQP1	17
BP	GO:0003018	vascular process in circulatory system	22/197	263/18800	6.00229e-14	1.37903e-12	4.91445e-13	TNF/SOD1/PTGS2/VEGFA/CRP/ABCG2/SLC2A4/MMP2/TGFB1/SLC2A1/SLC16A1/APOE/ABCB1/LEP/SLC22A2/EDN1/CALCA/LRP1/ACE/ABCC2/ABCC1/CD38	22
BP	GO:0030217	T cell differentiation	22/197	263/18800	6.00229e-14	1.37903e-12	4.91445e-13	BCL2/IL6/IL1B/FOXP3/SOD1/STAT3/CTSL/IL2/IFNG/IL1A/TP53/IRF1/RUNX2/MTOR/EGR1/NLRP3/LEF1/CTNNB1/PIK3CD/LEP/IL4/HMGB1	22
BP	GO:0002683	negative regulation of immune system process	27/197	425/18800	6.03472e-14	1.37903e-12	4.91445e-13	TNF/TLR4/FOXP3/NR1H3/PPARG/CASP3/HMOX1/AHR/MAPK14/NR1H2/IL10/IL2/IRF1/AKT1/MYC/CCL2/TGFB1/CEBPB/ADIPOQ/CTNNB1/THBS1/ALOX15/EZR/IL4/HMGB1/CYP19A1/MMP12	27
BP	GO:0051222	positive regulation of protein transport	23/197	293/18800	6.05705e-14	1.37903e-12	4.91445e-13	TNF/TLR4/TLR2/IL1B/PPARG/SMAD3/JAK2/PTGS2/MAPK8/MAPK14/NR1H2/IFNG/IL1A/TGFB1/HIF1A/ACHE/PRKAA1/BBC3/LEP/EZR/SREBF2/PLA2G1B/CD38	23
BP	GO:0045637	regulation of myeloid cell differentiation	20/197	208/18800	6.37333e-14	1.43966e-12	5.13051e-13	TNF/TLR4/IL17A/STAT3/STAT1/MAPK14/IFNG/FOS/MYC/TGFB1/CASP8/HIF1A/MTOR/CREB1/CEBPB/PTK2B/LEF1/ADIPOQ/CTNNB1/IL4	20
BP	GO:0052548	regulation of endopeptidase activity	27/197	426/18800	6.38595e-14	1.43966e-12	5.13051e-13	TNF/BAX/PPARG/MMP9/CCN2/SMAD3/JAK2/STAT3/PTGS2/VEGFA/SERPINE1/AKT1/MYC/CTSD/CASP8/NGF/SLPI/NLRP3/SIRT1/THBS1/CASP1/TIMP1/BBC3/SLC22A2/AQP1/HMGB1/MAPT	27
BP	GO:0032757	positive regulation of interleukin-8 production	13/197	62/18800	6.53409e-14	1.46587e-12	5.22391e-13	TNF/TLR4/TLR2/IL6/IL1B/STAT3/NOS2/SERPINE1/RELA/ADIPOQ/LEP/HMGB1/PLA2G1B	13
BP	GO:0045766	positive regulation of angiogenesis	19/197	183/18800	6.8563e-14	1.52329e-12	5.42856e-13	IL1B/STAT3/HMOX1/CYP1B1/CXCL8/IL10/VEGFA/SERPINE1/IL1A/NFE2L2/HIF1A/PTK2B/SIRT1/THBS1/KDR/PIK3CD/CYBB/AQP1/FGF1	19
BP	GO:1904018	positive regulation of vasculature development	19/197	183/18800	6.8563e-14	1.52329e-12	5.42856e-13	IL1B/STAT3/HMOX1/CYP1B1/CXCL8/IL10/VEGFA/SERPINE1/IL1A/NFE2L2/HIF1A/PTK2B/SIRT1/THBS1/KDR/PIK3CD/CYBB/AQP1/FGF1	19
BP	GO:0097193	intrinsic apoptotic signaling pathway	23/197	295/18800	6.99959e-14	1.54765e-12	5.51537e-13	TNF/BCL2/BAX/SOD1/MMP9/JAK2/CASP3/PTGS2/HMOX1/CYP1B1/TP53/AKT1/MYC/NFE2L2/HIF1A/MCL1/CEBPB/SIRT1/PIK3CB/BBC3/ERN1/BECN1/PTPN1	23
BP	GO:0043406	positive regulation of MAP kinase activity	16/197	116/18800	7.94164e-14	1.74754e-12	6.22772e-13	TNF/TLR4/IL1B/DKK1/EGFR/VEGFA/TGFB1/PTK2B/THBS1/ERN1/PIK3CG/EDN1/FGF1/NOX4/PLA2G1B/PTPN1	16
BP	GO:0042180	cellular ketone metabolic process	20/197	211/18800	8.37441e-14	1.834e-12	6.53582e-13	IL1B/NR1H3/PPARG/PTGS2/NR1H2/AKT1/PPARA/BMP2/EGR1/ADIPOQ/SIRT1/AKR1B1/CYP17A1/CYP19A1/GLO1/AKR1C2/AKR1C1/AKR1C3/AKR1C4/AKR1B10	20
BP	GO:2001237	negative regulation of extrinsic apoptotic signaling pathway	15/197	97/18800	8.59363e-14	1.87308e-12	6.67512e-13	TNF/BCL2/IL1B/HMOX1/ICAM1/SERPINE1/RELA/IL1A/GSTP1/AR/AKT1/MCL1/THBS1/TGFBR1/IL4	15
BP	GO:0006721	terpenoid metabolic process	15/197	98/18800	1.00544e-13	2.18115e-12	7.77297e-13	CYP1A2/CYP1B1/CYP3A4/CYP2C8/CYP2C19/UGT1A9/CYP2E1/CYP2D6/AKR1B1/LRP1/AKR1C1/AKR1C3/AKR1C4/TTR/AKR1B10	15
BP	GO:0080164	regulation of nitric oxide metabolic process	13/197	64/18800	1.01445e-13	2.19035e-12	7.80575e-13	TNF/TLR4/IL1B/SMAD3/JAK2/PTGS2/TRPV1/IL10/IFNG/AKT1/PTK2B/P2RX4/EDN1	13
BP	GO:0034341	response to interferon-gamma	17/197	140/18800	1.11462e-13	2.39538e-12	8.53644e-13	TNF/TLR4/TLR2/NR1H3/PPARG/JAK2/NOS2/STAT1/NR1H2/IFNG/TP53/IRF1/MYC/CCL2/VIM/CASP1/EDN1	17
BP	GO:0051897	positive regulation of protein kinase B signaling	16/197	119/18800	1.1964e-13	2.55918e-12	9.12017e-13	TNF/EGFR/TGFB1/TXN/PIK3CB/THBS1/P2RX4/IGF2/TGFBR1/PIK3CG/PIK3CD/PTK2/LEP/NOX4/AKR1C2/AKR1C3	16
BP	GO:0048762	mesenchymal cell differentiation	21/197	244/18800	1.31894e-13	2.80824e-12	1.00077e-12	BCL2/IL6/IL1B/FN1/SMAD2/SMAD3/STAT1/MAPK1/COL1A1/TGFB1/BMP2/HIF1A/PTEN/MTOR/MAPK3/LEF1/CTNNB1/TGFBR1/EDN1/NOTCH1/FGFR2	21
BP	GO:0032677	regulation of interleukin-8 production	15/197	102/18800	1.85068e-13	3.92224e-12	1.39777e-12	TNF/TLR4/TLR2/IL6/IL1B/STAT3/NOS2/IL10/CRP/SERPINE1/RELA/ADIPOQ/LEP/HMGB1/PLA2G1B	15
BP	GO:1904951	positive regulation of establishment of protein localization	23/197	309/18800	1.86734e-13	3.93941e-12	1.40389e-12	TNF/TLR4/TLR2/IL1B/PPARG/SMAD3/JAK2/PTGS2/MAPK8/MAPK14/NR1H2/IFNG/IL1A/TGFB1/HIF1A/ACHE/PRKAA1/BBC3/LEP/EZR/SREBF2/PLA2G1B/CD38	23
BP	GO:0045785	positive regulation of cell adhesion	27/197	446/18800	1.91663e-13	4.02492e-12	1.43436e-12	TNF/IL6/IL1B/FOXP3/ALOX5/FN1/SMAD3/JAK2/SELE/VCAM1/IL10/VEGFA/RELA/IL2/IFNG/IL1A/AKT1/CCL2/NLRP3/PTK2B/LEF1/KDR/ALOX15/IGF2/LEP/IL4/HMGB1	27
BP	GO:0097237	cellular response to toxic substance	16/197	123/18800	2.02928e-13	4.24211e-12	1.51176e-12	TNF/SOD1/PTGS2/GSTM1/GSTP1/CAT/ABCG2/PTGS1/NFE2L2/MPO/NQO1/TXN/APOE/PTGES/GSTK1/AKR1B10	16
BP	GO:0032637	interleukin-8 production	15/197	103/18800	2.14644e-13	4.46673e-12	1.59181e-12	TNF/TLR4/TLR2/IL6/IL1B/STAT3/NOS2/IL10/CRP/SERPINE1/RELA/ADIPOQ/LEP/HMGB1/PLA2G1B	15
BP	GO:0050769	positive regulation of neurogenesis	20/197	222/18800	2.19622e-13	4.54973e-12	1.62139e-12	TNF/TLR2/IL6/IL1B/FN1/VEGFA/IFNG/MYC/TGFB1/BMP2/HIF1A/MTOR/BDNF/NGF/CTNNB1/NOTCH1/ACE/PTN/CAMK2B/MAPT	20
BP	GO:0031331	positive regulation of cellular catabolic process	27/197	449/18800	2.24859e-13	4.63735e-12	1.65261e-12	TNF/BAX/IL6/IL1B/HMOX1/IFNG/AKT1/PPARA/MYC/NFE2L2/PRKAA2/HIF1A/PTEN/PTK2B/MAPK3/PRKAA1/SIRT1/PIK3CB/APOE/KDR/PTK2/BECN1/EZR/IL4/LRP1/HMGB1/PTPN1	27
BP	GO:0031214	biomineral tissue development	18/197	170/18800	2.28165e-13	4.68451e-12	1.66942e-12	ALOX5/SMAD3/PTGS2/PPARA/COL1A1/TGFB1/BMP2/SPP1/HIF1A/CEBPB/PTK2B/MMP13/ALOX15/LEP/GJA1/NOTCH1/PTN/FGFR2	18
BP	GO:0010718	positive regulation of epithelial to mesenchymal transition	12/197	53/18800	2.293e-13	4.68688e-12	1.67027e-12	IL6/IL1B/SMAD2/SMAD3/COL1A1/TGFB1/BMP2/MTOR/LEF1/CTNNB1/TGFBR1/NOTCH1	12
BP	GO:0002688	regulation of leukocyte chemotaxis	16/197	124/18800	2.30874e-13	4.69819e-12	1.6743e-12	IL6/CXCL8/VEGFA/SERPINE1/MAPK1/CCL2/CXCL10/PTK2B/MAPK3/THBS1/PTK2/EDN1/IL4/HMGB1/PTN/CYP19A1	16
BP	GO:0043280	positive regulation of cysteine-type endopeptidase activity involved in apoptotic process	16/197	125/18800	2.62359e-13	5.31536e-12	1.89424e-12	TNF/BAX/PPARG/CCN2/SMAD3/JAK2/MYC/CTSD/CASP8/NLRP3/SIRT1/CASP1/BBC3/SLC22A2/HMGB1/MAPT	16
BP	GO:1902105	regulation of leukocyte differentiation	22/197	283/18800	2.68317e-13	5.41224e-12	1.92876e-12	TNF/TLR4/IL17A/FOXP3/SOD1/IL10/IL2/IFNG/IRF1/FOS/MYC/TGFB1/CASP8/MTOR/CREB1/CEBPB/NLRP3/LEF1/ADIPOQ/CTNNB1/IL4/HMGB1	22
BP	GO:0110148	biomineralization	18/197	172/18800	2.79676e-13	5.61672e-12	2.00163e-12	ALOX5/SMAD3/PTGS2/PPARA/COL1A1/TGFB1/BMP2/SPP1/HIF1A/CEBPB/PTK2B/MMP13/ALOX15/LEP/GJA1/NOTCH1/PTN/FGFR2	18
BP	GO:1904705	regulation of vascular associated smooth muscle cell proliferation	14/197	86/18800	2.83324e-13	5.66524e-12	2.01892e-12	TNF/PPARG/MMP9/JAK2/HMOX1/JUN/IL10/MMP2/PTEN/ADIPOQ/ERN1/DNMT1/EDN1/GJA1	14
BP	GO:0032370	positive regulation of lipid transport	13/197	69/18800	2.85139e-13	5.67685e-12	2.02306e-12	IL1B/NR1H3/NR1H2/IL1A/SPP1/CRH/ADIPOQ/P2RX4/APOE/EDN1/LRP1/PTGES/CYP19A1	13
BP	GO:0071674	mononuclear cell migration	19/197	199/18800	3.15866e-13	6.26149e-12	2.23141e-12	TNF/IL6/ALOX5/ICAM1/SERPINE1/MAPK1/AKT1/CCL2/CXCL10/PTK2B/MAPK3/THBS1/PIK3CG/PIK3CD/PTK2/IL4/CALCA/HMGB1/CXCR1	19
BP	GO:0051341	regulation of oxidoreductase activity	15/197	106/18800	3.31644e-13	6.4927e-12	2.31381e-12	TNF/IL1B/NFKB1/EGFR/IFNG/IL1A/AKT1/HIF1A/VDR/PTK2B/PIK3CB/APOE/LEP/EDN1/SIRT3	15
BP	GO:0051767	nitric-oxide synthase biosynthetic process	9/197	21/18800	3.34344e-13	6.4927e-12	2.31381e-12	TLR4/TLR2/JAK2/STAT1/IFNG/GSTP1/CCL2/KDR/EDN1	9
BP	GO:0051769	regulation of nitric-oxide synthase biosynthetic process	9/197	21/18800	3.34344e-13	6.4927e-12	2.31381e-12	TLR4/TLR2/JAK2/STAT1/IFNG/GSTP1/CCL2/KDR/EDN1	9
BP	GO:1901216	positive regulation of neuron death	14/197	87/18800	3.34588e-13	6.4927e-12	2.31381e-12	TNF/BAX/TLR4/DKK1/CASP3/IFNG/TP53/FOS/CASP8/NQO1/EGR1/MCL1/CTNNB1/MAPT	14
BP	GO:1990874	vascular associated smooth muscle cell proliferation	14/197	87/18800	3.34588e-13	6.4927e-12	2.31381e-12	TNF/PPARG/MMP9/JAK2/HMOX1/JUN/IL10/MMP2/PTEN/ADIPOQ/ERN1/DNMT1/EDN1/GJA1	14
BP	GO:0070141	response to UV-A	8/197	14/18800	3.58713e-13	6.9316e-12	2.47022e-12	MMP9/MMP1/EGFR/CCND1/AKT1/MMP2/TIMP1/MMP3	8
BP	GO:0060249	anatomical structure homeostasis	23/197	319/18800	3.64713e-13	6.99697e-12	2.49351e-12	BCL2/BAX/TLR4/IL6/IL17A/SOD1/CCN2/TNFRSF11B/PTGS2/VEGFA/SPP1/HIF1A/SLC2A1/PTK2B/PRKAA1/CTNNB1/P2RX4/KDR/CALCA/GJA1/NOTCH1/NOX4/CD38	23
BP	GO:0001655	urogenital system development	24/197	352/18800	3.65139e-13	6.99697e-12	2.49351e-12	BCL2/BAX/MMP9/SMAD2/SMAD3/STAT1/VEGFA/CAT/AR/MMP2/MYC/BMP2/PTEN/EGR1/ADIPOQ/CTNNB1/TGFBR1/ESR1/AKR1B1/NOTCH1/ACE/FGF1/FGFR2/CYP19A1	24
BP	GO:1904645	response to amyloid-beta	12/197	55/18800	3.70266e-13	7.06577e-12	2.51803e-12	TNF/TLR4/MMP9/ICAM1/VCAM1/MMP2/MMP13/MMP3/GJA1/LRP1/ABCC1/MMP12	12
BP	GO:0071621	granulocyte chemotaxis	16/197	128/18800	3.82344e-13	7.26612e-12	2.58943e-12	IL1B/CXCL8/MAPK1/CCL2/CXCL2/CXCL10/MAPK3/THBS1/PIK3CG/PIK3CD/PTK2/EDN1/CXCL1/IL4/CXCR1/PLA2G1B	16
BP	GO:0032868	response to insulin	21/197	259/18800	4.24896e-13	8.04155e-12	2.86577e-12	TLR2/IL1B/PPARG/STAT1/MAPK14/IL10/CAT/SLC2A4/AKT1/PPARA/MYC/MTOR/EGR1/SLC2A1/ADIPOQ/PRKAA1/SIRT1/IGF2/LEP/PLA2G1B/PTPN1	21
BP	GO:0050670	regulation of lymphocyte proliferation	20/197	230/18800	4.27943e-13	8.06602e-12	2.87449e-12	BCL2/TLR4/IL6/IL1B/FOXP3/JAK2/CASP3/AHR/VCAM1/IL10/IL2/IL1A/IRF1/CEBPB/CTNNB1/IGF2/LEP/IL4/HMGB1/CD38	20
BP	GO:0060284	regulation of cell development	28/197	500/18800	4.44785e-13	8.34925e-12	2.97543e-12	TNF/BCL2/TLR2/IL6/IL1B/FN1/TRPV1/VEGFA/IFNG/IL1A/TP53/AKT1/MYC/TGFB1/BMP2/SPP1/HIF1A/PTEN/MTOR/BDNF/NGF/ADIPOQ/CTNNB1/NOTCH1/ACE/PTN/CAMK2B/MAPT	28
BP	GO:0050810	regulation of steroid biosynthetic process	13/197	72/18800	5.08963e-13	9.51512e-12	3.39091e-12	TNF/SOD1/NFKB1/IFNG/IL1A/BMP2/EGR1/PRKAA1/SIRT1/APOE/LEP/FGF1/AKR1C3	13
BP	GO:0071375	cellular response to peptide hormone stimulus	22/197	294/18800	5.80504e-13	1.08087e-11	3.85189e-12	IL1B/PPARG/JAK2/STAT3/STAT1/CYP1B1/NFKB1/RELA/SLC2A4/AKT1/MYC/NFE2L2/ADIPOQ/PRKAA1/SIRT1/IGF2/PTK2/LEP/EDN1/CA2/PLA2G1B/PTPN1	22
BP	GO:0032732	positive regulation of interleukin-1 production	13/197	73/18800	6.13606e-13	1.13789e-11	4.05511e-12	TNF/TLR4/IL6/IL17A/SMAD3/JAK2/STAT3/IFNG/CASP8/EGR1/NLRP3/CASP1/HMGB1	13
BP	GO:0030522	intracellular receptor signaling pathway	21/197	264/18800	6.1667e-13	1.13898e-11	4.05899e-12	TLR4/NR3C1/NR1H3/PPARG/JAK2/STAT3/NR1I2/AHR/NR1H2/RELA/AR/PPARA/BMP2/VDR/SIRT1/ALOX15/ESR1/RXRA/LEP/ESR2/AKR1C3	21
BP	GO:0048638	regulation of developmental growth	23/197	329/18800	6.95211e-13	1.27891e-11	4.55766e-12	BCL2/SOD1/FN1/STAT3/MAPK14/VEGFA/AR/AKT1/PPARA/SPP1/PTEN/BDNF/CREB1/NGF/APOE/IGF2/TGFBR1/LEP/EZR/EDN1/NOTCH1/FGFR2/MAPT	23
BP	GO:0010720	positive regulation of cell development	22/197	297/18800	7.12296e-13	1.30324e-11	4.64435e-12	TNF/BCL2/TLR2/IL6/IL1B/FN1/VEGFA/IFNG/MYC/TGFB1/BMP2/HIF1A/MTOR/BDNF/NGF/ADIPOQ/CTNNB1/NOTCH1/ACE/PTN/CAMK2B/MAPT	22
BP	GO:0045165	cell fate commitment	21/197	266/18800	7.14103e-13	1.30324e-11	4.64435e-12	BCL2/IL6/FOXP3/PPARG/SMAD2/STAT3/DKK1/CASP3/CTSL/TP53/AR/BMP2/RUNX2/MTOR/MCL1/CTNNB1/KDR/TGFBR1/EDN1/NOTCH1/FGFR2	21
BP	GO:0070665	positive regulation of leukocyte proliferation	17/197	158/18800	8.33308e-13	1.51478e-11	5.39821e-12	BCL2/TLR4/IL6/IL1B/FOXP3/JAK2/VCAM1/IL2/IL1A/MAPK1/MAPK3/IGF2/PTK2/LEP/IL4/HMGB1/CD38	17
BP	GO:0002526	acute inflammatory response	15/197	113/18800	8.68471e-13	1.57248e-11	5.60385e-12	TNF/IL6/IL1B/FN1/PTGS2/VCAM1/TRPV1/CRP/IL1A/GSTP1/CEBPB/NLRP3/PIK3CG/IL4/PTGES	15
BP	GO:0030879	mammary gland development	16/197	135/18800	8.8638e-13	1.59861e-11	5.69698e-12	BAX/JAK2/VEGFA/CCND1/AR/MAPK1/AKT1/HIF1A/CREB1/CEBPB/VDR/LEF1/ESR1/GJA1/FGFR2/CYP19A1	16
BP	GO:0019748	secondary metabolic process	12/197	59/18800	9.10916e-13	1.63645e-11	5.83181e-12	BCL2/CYP1A2/CYP1B1/CYP3A4/NFE2L2/CYP2D6/AKR1B1/AKR1C2/AKR1C1/AKR1C3/AKR1C4/AKR1B10	12
BP	GO:0060485	mesenchyme development	22/197	301/18800	9.32189e-13	1.66815e-11	5.94478e-12	BCL2/IL6/IL1B/FN1/SMAD2/SMAD3/STAT1/MAPK1/MYC/COL1A1/TGFB1/BMP2/HIF1A/PTEN/MTOR/MAPK3/LEF1/CTNNB1/TGFBR1/EDN1/NOTCH1/FGFR2	22
BP	GO:0002690	positive regulation of leukocyte chemotaxis	14/197	94/18800	1.01129e-12	1.80268e-11	6.42422e-12	IL6/CXCL8/VEGFA/SERPINE1/MAPK1/CXCL10/PTK2B/MAPK3/THBS1/PTK2/EDN1/IL4/HMGB1/PTN	14
BP	GO:0001649	osteoblast differentiation	20/197	241/18800	1.02606e-12	1.82195e-11	6.49288e-12	TNF/IL6/PPARG/SMAD3/MAPK14/CAT/AKT1/COL1A1/BMP2/SPP1/RUNX2/CEBPB/ACHE/LEF1/CTNNB1/IGF2/PTK2/GJA1/NOTCH1/FGFR2	20
BP	GO:0001894	tissue homeostasis	21/197	272/18800	1.10045e-12	1.94653e-11	6.93686e-12	BCL2/BAX/TLR4/IL6/IL17A/SOD1/CCN2/TNFRSF11B/PTGS2/VEGFA/SPP1/SLC2A1/PTK2B/CTNNB1/P2RX4/KDR/CALCA/GJA1/NOTCH1/NOX4/CD38	21
BP	GO:1990748	cellular detoxification	15/197	115/18800	1.12924e-12	1.98981e-11	7.09108e-12	SOD1/PTGS2/GSTM1/GSTP1/CAT/ABCG2/PTGS1/NFE2L2/MPO/NQO1/TXN/APOE/PTGES/GSTK1/AKR1B10	15
BP	GO:0051403	stress-activated MAPK cascade	20/197	245/18800	1.39412e-12	2.43785e-11	8.68777e-12	TNF/TLR4/IL1B/CCN2/SMAD3/MAPK8/MAPK14/NFKB1/EGFR/VEGFA/IL1A/GSTP1/MAPK1/MYC/BMP2/PTK2B/MAPK3/LEP/EZR/HMGB1	20
BP	GO:1903039	positive regulation of leukocyte cell-cell adhesion	20/197	245/18800	1.39412e-12	2.43785e-11	8.68777e-12	TNF/IL6/IL1B/FOXP3/ALOX5/JAK2/SELE/VCAM1/RELA/IL2/IFNG/IL1A/AKT1/CCL2/NLRP3/LEF1/IGF2/LEP/IL4/HMGB1	20
BP	GO:0051384	response to glucocorticoid	16/197	139/18800	1.40179e-12	2.44199e-11	8.70252e-12	TNF/BCL2/IL6/NR3C1/JAK2/CASP3/PTGS2/CYP1B1/IL10/CCND1/FOS/ADIPOQ/EDN1/ACE/AQP1/BCHE	16
BP	GO:1901522	positive regulation of transcription from RNA polymerase II promoter involved in cellular response to chemical stimulus	9/197	24/18800	1.44749e-12	2.51207e-11	8.95229e-12	JUN/VEGFA/RELA/TP53/NFE2L2/BMP2/RUNX2/HIF1A/NOTCH1	9
BP	GO:0002761	regulation of myeloid leukocyte differentiation	15/197	117/18800	1.46075e-12	2.5161e-11	8.96662e-12	TNF/TLR4/IL17A/IFNG/FOS/MYC/TGFB1/CASP8/MTOR/CREB1/CEBPB/LEF1/ADIPOQ/CTNNB1/IL4	15
BP	GO:0006720	isoprenoid metabolic process	15/197	117/18800	1.46075e-12	2.5161e-11	8.96662e-12	CYP1A2/CYP1B1/CYP3A4/CYP2C8/CYP2C19/UGT1A9/CYP2E1/CYP2D6/AKR1B1/LRP1/AKR1C1/AKR1C3/AKR1C4/TTR/AKR1B10	15
BP	GO:0048568	embryonic organ development	26/197	449/18800	1.53729e-12	2.63805e-11	9.40123e-12	TNF/SOD1/SMAD2/SMAD3/CXCL8/EGFR/IL10/VEGFA/TP53/MAPK1/AKT1/TGFB1/RUNX2/CASP8/HIF1A/CEBPB/MAPK3/LEF1/CTNNB1/KDR/IGF2/TGFBR1/EDN1/GJA1/NOTCH1/FGFR2	26
BP	GO:0032642	regulation of chemokine production	14/197	97/18800	1.57891e-12	2.6977e-11	9.61379e-12	TNF/TLR4/TLR2/IL6/IL1B/IL17A/HMOX1/IL10/IFNG/GSTP1/HIF1A/EGR1/ADIPOQ/HMGB1	14
BP	GO:1905953	negative regulation of lipid localization	11/197	47/18800	1.58377e-12	2.6977e-11	9.61379e-12	TNF/IL6/NR1H3/PPARG/NFKB1/NR1H2/CRP/AKT1/PPARA/THBS1/LEP	11
BP	GO:0009416	response to light stimulus	22/197	310/18800	1.68204e-12	2.8545e-11	1.01726e-11	BCL2/BAX/MMP9/MMP1/CASP3/PTGS2/MAPK8/EGFR/CCND1/RELA/TP53/CAT/AKT1/FOS/MMP2/MYC/HIF1A/PRKAA1/SIRT1/TIMP1/MMP3/AQP1	22
BP	GO:0032731	positive regulation of interleukin-1 beta production	12/197	62/18800	1.71022e-12	2.89165e-11	1.0305e-11	TNF/TLR4/IL6/IL17A/SMAD3/JAK2/STAT3/IFNG/CASP8/EGR1/NLRP3/CASP1	12
BP	GO:0070555	response to interleukin-1	16/197	141/18800	1.75295e-12	2.95305e-11	1.05238e-11	IL6/IL1B/IL17A/SELE/CXCL8/NFKB1/RELA/MMP2/MYC/CCL2/HIF1A/EGR1/CEBPB/MAPK3/EDN1/CD38	16
BP	GO:0048708	astrocyte differentiation	13/197	79/18800	1.77706e-12	2.98274e-11	1.06296e-11	TNF/TLR4/IL6/IL1B/STAT3/IFNG/MAPK1/BMP2/VIM/MAPK3/NOTCH1/LRP1/MAPT	13
BP	GO:0046942	carboxylic acid transport	21/197	279/18800	1.79737e-12	3.00586e-11	1.0712e-11	TNF/IL1B/NOS2/TRPV1/IL1A/ABCG2/MYC/PRKAA1/SLC16A1/P2RX4/LEP/SLC22A2/EDN1/GJA1/ACE/PTGES/ABCC2/ABCC1/PLA2G1B/AKR1C1/AKR1C4	21
BP	GO:0032602	chemokine production	14/197	98/18800	1.82531e-12	3.04152e-11	1.08391e-11	TNF/TLR4/TLR2/IL6/IL1B/IL17A/HMOX1/IL10/IFNG/GSTP1/HIF1A/EGR1/ADIPOQ/HMGB1	14
BP	GO:0010952	positive regulation of peptidase activity	18/197	192/18800	1.86431e-12	3.09528e-11	1.10307e-11	TNF/BAX/PPARG/FN1/CCN2/SMAD3/JAK2/STAT3/MYC/CTSD/CASP8/NLRP3/SIRT1/CASP1/BBC3/SLC22A2/HMGB1/MAPT	18
BP	GO:0032615	interleukin-12 production	12/197	63/18800	2.09343e-12	3.45078e-11	1.22975e-11	TLR4/TLR2/IL17A/MAPK14/NFKB1/IL10/RELA/IFNG/IRF1/THBS1/LEP/HMGB1	12
BP	GO:0032655	regulation of interleukin-12 production	12/197	63/18800	2.09343e-12	3.45078e-11	1.22975e-11	TLR4/TLR2/IL17A/MAPK14/NFKB1/IL10/RELA/IFNG/IRF1/THBS1/LEP/HMGB1	12
BP	GO:0090287	regulation of cellular response to growth factor stimulus	22/197	314/18800	2.17247e-12	3.56828e-11	1.27163e-11	IL1B/PPARG/SMAD2/SMAD3/DKK1/SOST/TP53/PPARA/TGFB1/BMP2/RUNX2/HSPA5/HIF1A/SIRT1/PIK3CB/CTNNB1/THBS1/KDR/IL4/NOTCH1/FGF1/PTPN1	22
BP	GO:2001056	positive regulation of cysteine-type endopeptidase activity	16/197	143/18800	2.18419e-12	3.57477e-11	1.27394e-11	TNF/BAX/PPARG/CCN2/SMAD3/JAK2/MYC/CTSD/CASP8/NLRP3/SIRT1/CASP1/BBC3/SLC22A2/HMGB1/MAPT	16
BP	GO:0031098	stress-activated protein kinase signaling cascade	20/197	252/18800	2.35113e-12	3.82079e-11	1.36162e-11	TNF/TLR4/IL1B/CCN2/SMAD3/MAPK8/MAPK14/NFKB1/EGFR/VEGFA/IL1A/GSTP1/MAPK1/MYC/BMP2/PTK2B/MAPK3/LEP/EZR/HMGB1	20
BP	GO:0071560	cellular response to transforming growth factor beta stimulus	20/197	252/18800	2.35113e-12	3.82079e-11	1.36162e-11	NR3C1/PPARG/SMAD2/SMAD3/STAT3/JUN/TP53/FOS/PPARA/COL1A1/TGFB1/BMP2/HSPA5/SIRT1/THBS1/TGFBR1/PTK2/EDN1/IL4/FGFR2	20
BP	GO:0051101	regulation of DNA binding	15/197	121/18800	2.40843e-12	3.90013e-11	1.38989e-11	PPARG/MMP9/JAK2/HMOX1/JUN/MAPK8/IFNG/MYC/TGFB1/NGF/TXN/LEF1/CTNNB1/HMGB1/TNKS	15
BP	GO:0014065	phosphatidylinositol 3-kinase signaling	16/197	144/18800	2.43488e-12	3.9154e-11	1.39533e-11	TNF/FN1/JAK2/EGFR/CAT/AKT1/PTEN/SIRT1/PIK3CB/KDR/PIK3CG/PIK3CD/PTK2/BECN1/LEP/EDN1	16
BP	GO:0033135	regulation of peptidyl-serine phosphorylation	16/197	144/18800	2.43488e-12	3.9154e-11	1.39533e-11	TNF/BCL2/BAX/IL6/DKK1/PTGS2/EGFR/VEGFA/IFNG/AKT1/TGFB1/PTEN/BDNF/NGF/TXN/PRKAA1	16
BP	GO:0046394	carboxylic acid biosynthetic process	22/197	316/18800	2.46539e-12	3.95064e-11	1.40789e-11	IL1B/ALOX5/NR1H3/CYP1A2/PTGS2/GSTM1/NR1H2/CYP3A4/CYP2C8/GSTP1/PTGS1/PRKAA2/PRKAA1/SIRT1/CYP2E1/ALOX15/CYP2D6/EDN1/PTGES/PLA2G1B/AKR1C3/AKR1C4	22
BP	GO:0009306	protein secretion	23/197	350/18800	2.50566e-12	4.00123e-11	1.42592e-11	TNF/TLR4/TLR2/IL6/IL1B/ALOX5/NR1H3/PPARG/SMAD2/JAK2/NOS2/NR1H2/IFNG/IL1A/TGFB1/HIF1A/ACHE/SLC16A1/APOE/LEP/EZR/PLA2G1B/CD38	23
BP	GO:0035094	response to nicotine	11/197	49/18800	2.60155e-12	4.13998e-11	1.47536e-11	TNF/BCL2/CASP3/HMOX1/VCAM1/NFKB1/RELA/MAPK1/MMP2/PPARA/EDN1	11
BP	GO:0035592	establishment of protein localization to extracellular region	23/197	351/18800	2.65729e-12	4.2141e-11	1.50178e-11	TNF/TLR4/TLR2/IL6/IL1B/ALOX5/NR1H3/PPARG/SMAD2/JAK2/NOS2/NR1H2/IFNG/IL1A/TGFB1/HIF1A/ACHE/SLC16A1/APOE/LEP/EZR/PLA2G1B/CD38	23
BP	GO:0032963	collagen metabolic process	14/197	101/18800	2.79222e-12	4.40238e-11	1.56888e-11	IL6/MMP9/CCN2/MMP1/CTSL/MMP2/COL1A1/TGFB1/HIF1A/VIM/MMP13/MMP3/MMP7/MMP12	14
BP	GO:0016053	organic acid biosynthetic process	22/197	318/18800	2.79516e-12	4.40238e-11	1.56888e-11	IL1B/ALOX5/NR1H3/CYP1A2/PTGS2/GSTM1/NR1H2/CYP3A4/CYP2C8/GSTP1/PTGS1/PRKAA2/PRKAA1/SIRT1/CYP2E1/ALOX15/CYP2D6/EDN1/PTGES/PLA2G1B/AKR1C3/AKR1C4	22
BP	GO:0090594	inflammatory response to wounding	8/197	17/18800	2.82672e-12	4.43688e-11	1.58117e-11	TLR4/ALOX5/PPARG/HMOX1/IL1A/TGFB1/HIF1A/TIMP1	8
BP	GO:0022612	gland morphogenesis	15/197	123/18800	3.07083e-12	4.80366e-11	1.71188e-11	TNF/BCL2/BAX/IL6/EGFR/AR/MMP2/TGFB1/CEBPB/VDR/ESR1/NOTCH1/FGF1/PTN/FGFR2	15
BP	GO:0045927	positive regulation of growth	20/197	256/18800	3.14552e-12	4.90381e-11	1.74757e-11	BCL2/FN1/MAPK14/EGFR/VEGFA/IL2/AKT1/BDNF/CREB1/NGF/PTK2B/IGF2/TGFBR1/LEP/EZR/EDN1/NOTCH1/FGFR2/MAPT/CD38	20
BP	GO:0051051	negative regulation of transport	26/197	464/18800	3.23632e-12	5.02832e-11	1.79194e-11	TNF/BCL2/TLR2/IL1B/NR1H3/MMP9/PTGS2/HMOX1/NFKB1/NR1H2/AKT1/MYC/PTEN/TXN/CRH/PTK2B/ADIPOQ/THBS1/APOE/LEP/EDN1/GJA1/NOTCH1/ACE/SREBF2/HMGB1	26
BP	GO:0071559	response to transforming growth factor beta	20/197	258/18800	3.63108e-12	5.62267e-11	2.00375e-11	NR3C1/PPARG/SMAD2/SMAD3/STAT3/JUN/TP53/FOS/PPARA/COL1A1/TGFB1/BMP2/HSPA5/SIRT1/THBS1/TGFBR1/PTK2/EDN1/IL4/FGFR2	20
BP	GO:0034284	response to monosaccharide	18/197	200/18800	3.7387e-12	5.76989e-11	2.05622e-11	CCN2/SMAD2/CASP3/PTGS2/ICAM1/IL1A/CAT/PRKAA2/HIF1A/EGR1/PTK2B/ADIPOQ/PRKAA1/THBS1/ERN1/LEP/ACE/NOX4	18
BP	GO:0009914	hormone transport	21/197	290/18800	3.77628e-12	5.80839e-11	2.06994e-11	TNF/IL6/IL1B/ALOX5/PPARG/SMAD2/JAK2/NOS2/IFNG/SPP1/HIF1A/CREB1/CRH/ADIPOQ/SLC16A1/LEP/EDN1/GJA1/CYP19A1/TTR/CD38	21
BP	GO:0001523	retinoid metabolic process	13/197	84/18800	4.0255e-12	6.15328e-11	2.19285e-11	CYP1A2/CYP1B1/CYP3A4/CYP2C8/UGT1A9/CYP2D6/AKR1B1/LRP1/AKR1C1/AKR1C3/AKR1C4/TTR/AKR1B10	13
BP	GO:0022409	positive regulation of cell-cell adhesion	21/197	291/18800	4.03328e-12	6.15328e-11	2.19285e-11	TNF/IL6/IL1B/FOXP3/ALOX5/JAK2/SELE/VCAM1/IL10/RELA/IL2/IFNG/IL1A/AKT1/CCL2/NLRP3/LEF1/IGF2/LEP/IL4/HMGB1	21
BP	GO:0010950	positive regulation of endopeptidase activity	17/197	174/18800	4.04064e-12	6.15328e-11	2.19285e-11	TNF/BAX/PPARG/CCN2/SMAD3/JAK2/STAT3/MYC/CTSD/CASP8/NLRP3/SIRT1/CASP1/BBC3/SLC22A2/HMGB1/MAPT	17
BP	GO:0071692	protein localization to extracellular region	23/197	359/18800	4.22177e-12	6.40789e-11	2.28358e-11	TNF/TLR4/TLR2/IL6/IL1B/ALOX5/NR1H3/PPARG/SMAD2/JAK2/NOS2/NR1H2/IFNG/IL1A/TGFB1/HIF1A/ACHE/SLC16A1/APOE/LEP/EZR/PLA2G1B/CD38	23
BP	GO:0035265	organ growth	17/197	175/18800	4.43476e-12	6.68704e-11	2.38306e-11	BCL2/SOD1/SMAD2/MAPK14/AR/AKT1/PPARA/PTEN/MMP13/IGF2/TGFBR1/ESR1/LEP/EDN1/NOTCH1/FGFR2/CYP19A1	17
BP	GO:0043534	blood vessel endothelial cell migration	17/197	175/18800	4.43476e-12	6.68704e-11	2.38306e-11	TNF/PPARG/PTGS2/HMOX1/VEGFA/AKT1/NFE2L2/TGFB1/HIF1A/PTK2B/SIRT1/THBS1/P2RX4/APOE/KDR/NOTCH1/HMGB1	17
BP	GO:0046883	regulation of hormone secretion	19/197	231/18800	4.55486e-12	6.84569e-11	2.4396e-11	TNF/IL6/IL1B/ALOX5/PPARG/JAK2/NOS2/IFNG/SPP1/HIF1A/CREB1/CRH/ADIPOQ/SLC16A1/LEP/EDN1/GJA1/CYP19A1/CD38	19
BP	GO:0043535	regulation of blood vessel endothelial cell migration	16/197	150/18800	4.59125e-12	6.85557e-11	2.44312e-11	TNF/PPARG/PTGS2/HMOX1/VEGFA/AKT1/NFE2L2/TGFB1/HIF1A/SIRT1/THBS1/P2RX4/APOE/KDR/NOTCH1/HMGB1	16
BP	GO:0098754	detoxification	16/197	150/18800	4.59125e-12	6.85557e-11	2.44312e-11	SOD1/PTGS2/GSTM1/GSTP1/CAT/ABCG2/PTGS1/NFE2L2/MPO/NQO1/TXN/APOE/ABCB1/PTGES/GSTK1/AKR1B10	16
BP	GO:0050767	regulation of neurogenesis	23/197	361/18800	4.73065e-12	7.04087e-11	2.50916e-11	TNF/TLR2/IL6/IL1B/FN1/VEGFA/IFNG/TP53/MYC/TGFB1/BMP2/SPP1/HIF1A/PTEN/MTOR/BDNF/NGF/CTNNB1/NOTCH1/ACE/PTN/CAMK2B/MAPT	23
BP	GO:0008585	female gonad development	14/197	105/18800	4.81479e-12	7.14297e-11	2.54554e-11	BCL2/BAX/SOD1/CASP3/VEGFA/MMP2/MYC/HSPA5/CEBPB/SIRT1/KDR/ESR1/LEP/CYP19A1	14
BP	GO:0002274	myeloid leukocyte activation	19/197	232/18800	4.91625e-12	7.27005e-11	2.59083e-11	TNF/TLR4/TLR2/IL6/NR1H3/FN1/JAK2/HMOX1/JUN/CXCL8/TRPV1/IL10/IFNG/THBS1/PIK3CG/PIK3CD/IL4/HMGB1/MAPT	19
BP	GO:0010875	positive regulation of cholesterol efflux	9/197	27/18800	5.0498e-12	7.4436e-11	2.65268e-11	NR1H3/PPARG/NR1H2/PON1/ADIPOQ/SIRT1/APOE/RXRA/LRP1	9
BP	GO:0060562	epithelial tube morphogenesis	22/197	328/18800	5.16464e-12	7.58855e-11	2.70434e-11	TNF/BCL2/SMAD3/CASP3/VEGFA/AR/MYC/CXCL10/TGFB1/BMP2/HIF1A/VDR/LEF1/CTNNB1/KDR/ESR1/PIK3CD/EDN1/GJA1/NOTCH1/FGF1/FGFR2	22
BP	GO:0048015	phosphatidylinositol-mediated signaling	17/197	177/18800	5.33233e-12	7.80999e-11	2.78325e-11	TNF/FN1/JAK2/EGFR/CAT/AKT1/PTEN/SIRT1/PIK3CB/KDR/PIK3CG/PIK3CD/PTK2/BECN1/LEP/EZR/EDN1	17
BP	GO:0019915	lipid storage	13/197	86/18800	5.49726e-12	8.02599e-11	2.86023e-11	TNF/IL6/IL1B/NR1H3/PPARG/NFKB1/NR1H2/CRP/PPARA/SIRT1/APOE/LEP/SREBF2	13
BP	GO:0007623	circadian rhythm	18/197	205/18800	5.68296e-12	8.27086e-11	2.94749e-11	TNF/NR1H3/PPARG/NOS2/AHR/MAPK8/TP53/PPARA/PRKAA2/PTEN/MTOR/EGR1/CREB1/CRH/ADIPOQ/PRKAA1/SIRT1/LEP	18
BP	GO:0032612	interleukin-1 production	15/197	129/18800	6.20027e-12	8.96699e-11	3.19557e-11	TNF/TLR4/IL6/IL17A/SMAD3/JAK2/STAT3/IL10/IFNG/GSTP1/CASP8/EGR1/NLRP3/CASP1/HMGB1	15
BP	GO:0032652	regulation of interleukin-1 production	15/197	129/18800	6.20027e-12	8.96699e-11	3.19557e-11	TNF/TLR4/IL6/IL17A/SMAD3/JAK2/STAT3/IL10/IFNG/GSTP1/CASP8/EGR1/NLRP3/CASP1/HMGB1	15
BP	GO:2001236	regulation of extrinsic apoptotic signaling pathway	16/197	153/18800	6.23669e-12	8.99139e-11	3.20426e-11	TNF/BCL2/IL1B/HMOX1/ICAM1/SERPINE1/RELA/IL1A/GSTP1/AR/AKT1/PTEN/MCL1/THBS1/TGFBR1/IL4	16
BP	GO:0016101	diterpenoid metabolic process	13/197	87/18800	6.40421e-12	9.20405e-11	3.28005e-11	CYP1A2/CYP1B1/CYP3A4/CYP2C8/UGT1A9/CYP2D6/AKR1B1/LRP1/AKR1C1/AKR1C3/AKR1C4/TTR/AKR1B10	13
BP	GO:0045936	negative regulation of phosphate metabolic process	25/197	440/18800	6.47145e-12	9.24292e-11	3.2939e-11	TNF/BAX/IL1B/PPARG/STAT3/DKK1/CASP3/JUN/IL2/IFNG/TP53/GSTP1/AKT1/PPARA/CDKN2A/TGFB1/BMP2/PTEN/ADIPOQ/SIRT1/PIK3CB/APOE/LRP1/MAPT/PTPN1	25
BP	GO:0051960	regulation of nervous system development	25/197	440/18800	6.47145e-12	9.24292e-11	3.2939e-11	TNF/TLR2/IL6/IL1B/FN1/DKK1/VEGFA/IFNG/TP53/AKT1/MYC/TGFB1/BMP2/SPP1/HIF1A/PTEN/MTOR/BDNF/NGF/CTNNB1/NOTCH1/ACE/PTN/CAMK2B/MAPT	25
BP	GO:0043620	regulation of DNA-templated transcription in response to stress	11/197	53/18800	6.56249e-12	9.34392e-11	3.3299e-11	HMOX1/JUN/VEGFA/RELA/TP53/NFE2L2/HSPA5/HIF1A/EGR1/CEBPB/NOTCH1	11
BP	GO:0010563	negative regulation of phosphorus metabolic process	25/197	441/18800	6.79902e-12	9.65083e-11	3.43927e-11	TNF/BAX/IL1B/PPARG/STAT3/DKK1/CASP3/JUN/IL2/IFNG/TP53/GSTP1/AKT1/PPARA/CDKN2A/TGFB1/BMP2/PTEN/ADIPOQ/SIRT1/PIK3CB/APOE/LRP1/MAPT/PTPN1	25
BP	GO:0016125	sterol metabolic process	16/197	154/18800	6.89652e-12	9.75911e-11	3.47786e-11	SOD1/CYP1A2/CYP1B1/CYP3A4/CAT/PON1/PRKAA2/PRKAA1/APOE/RXRA/LEP/CYP2D6/IL4/SREBF2/FGF1/CYP19A1	16
BP	GO:0006805	xenobiotic metabolic process	14/197	108/18800	7.13485e-12	1.00654e-10	3.58701e-11	CYP1A2/NR1I2/AHR/CYP1B1/GSTM1/CYP3A4/CYP2C8/GSTP1/NQO1/CYP2C19/UGT1A9/CYP2E1/CYP2D6/AKR1C1	14
BP	GO:0048017	inositol lipid-mediated signaling	17/197	181/18800	7.65462e-12	1.07656e-10	3.83655e-11	TNF/FN1/JAK2/EGFR/CAT/AKT1/PTEN/SIRT1/PIK3CB/KDR/PIK3CG/PIK3CD/PTK2/BECN1/LEP/EZR/EDN1	17
BP	GO:0032722	positive regulation of chemokine production	12/197	70/18800	7.82982e-12	1.09451e-10	3.9005e-11	TNF/TLR4/TLR2/IL6/IL1B/IL17A/HMOX1/IFNG/HIF1A/EGR1/ADIPOQ/HMGB1	12
BP	GO:0071260	cellular response to mechanical stimulus	12/197	70/18800	7.82982e-12	1.09451e-10	3.9005e-11	TLR4/IL1B/PTGS2/MAPK8/NFKB1/IRF1/COL1A1/CASP8/SLC2A1/MAPK3/CASP1/AQP1	12
BP	GO:1901215	negative regulation of neuron death	18/197	209/18800	7.87755e-12	1.09784e-10	3.91239e-11	BCL2/BAX/SOD1/JAK2/HMOX1/JUN/IL10/AKT1/PPARA/CCL2/HIF1A/BDNF/NGF/CEBPB/PTK2B/SIRT1/CTNNB1/APOE	18
BP	GO:0046545	development of primary female sexual characteristics	14/197	109/18800	8.11182e-12	1.12368e-10	4.00447e-11	BCL2/BAX/SOD1/CASP3/VEGFA/MMP2/MYC/HSPA5/CEBPB/SIRT1/KDR/ESR1/LEP/CYP19A1	14
BP	GO:0071887	leukocyte apoptotic process	14/197	109/18800	8.11182e-12	1.12368e-10	4.00447e-11	BAX/IL6/CASP3/CTSL/IL10/IL2/TP53/AKT1/CDKN2A/HIF1A/PTEN/SIRT1/PIK3CB/PIK3CD	14
BP	GO:0061900	glial cell activation	11/197	54/18800	8.16653e-12	1.12449e-10	4.00734e-11	TNF/TLR2/IL6/IL1B/JAK2/JUN/TRPV1/IFNG/IL4/LRP1/MAPT	11
BP	GO:0071715	icosanoid transport	11/197	54/18800	8.16653e-12	1.12449e-10	4.00734e-11	IL1B/NOS2/IL1A/P2RX4/LEP/EDN1/ACE/PTGES/ABCC2/ABCC1/PLA2G1B	11
BP	GO:0032640	tumor necrosis factor production	17/197	182/18800	8.36661e-12	1.13843e-10	4.05704e-11	TLR4/TLR2/IL6/IL17A/FOXP3/JAK2/STAT3/IL10/IFNG/IL1A/GSTP1/ADIPOQ/THBS1/LEP/CYBB/IL4/HMGB1	17
BP	GO:0032680	regulation of tumor necrosis factor production	17/197	182/18800	8.36661e-12	1.13843e-10	4.05704e-11	TLR4/TLR2/IL6/IL17A/FOXP3/JAK2/STAT3/IL10/IFNG/IL1A/GSTP1/ADIPOQ/THBS1/LEP/CYBB/IL4/HMGB1	17
BP	GO:0050728	negative regulation of inflammatory response	17/197	182/18800	8.36661e-12	1.13843e-10	4.05704e-11	FOXP3/ALOX5/SOD1/NR1H3/PPARG/SMAD3/MAPK14/NFKB1/IL10/IL2/GSTP1/PPARA/NLRP3/ADIPOQ/APOE/IL4/CYP19A1	17
BP	GO:0051962	positive regulation of nervous system development	20/197	270/18800	8.36683e-12	1.13843e-10	4.05704e-11	TNF/TLR2/IL6/IL1B/FN1/VEGFA/IFNG/MYC/TGFB1/BMP2/HIF1A/MTOR/BDNF/NGF/CTNNB1/NOTCH1/ACE/PTN/CAMK2B/MAPT	20
BP	GO:0008217	regulation of blood pressure	17/197	183/18800	9.13969e-12	1.23992e-10	4.41872e-11	TNF/SOD1/PPARG/SMAD3/PTGS2/NOS2/HMOX1/TRPV1/AR/PTGS1/PPARA/ADIPOQ/P2RX4/LEP/EDN1/CALCA/ACE	17
BP	GO:0010883	regulation of lipid storage	11/197	55/18800	1.01156e-11	1.36828e-10	4.87616e-11	TNF/IL6/NR1H3/PPARG/NFKB1/NR1H2/CRP/PPARA/SIRT1/LEP/SREBF2	11
BP	GO:0001676	long-chain fatty acid metabolic process	14/197	111/18800	1.04437e-11	1.4003e-10	4.99027e-11	ALOX5/CYP1A2/PTGS2/CYP1B1/GSTM1/CYP3A4/CYP2C8/GSTP1/PTGS1/CYP2C19/CYP2E1/ALOX15/CYP2D6/AKR1C3	14
BP	GO:0001938	positive regulation of endothelial cell proliferation	14/197	111/18800	1.04437e-11	1.4003e-10	4.99027e-11	STAT3/HMOX1/JUN/IL10/VEGFA/AKT1/BMP2/HIF1A/SIRT1/KDR/IGF2/TGFBR1/PIK3CD/HMGB1	14
BP	GO:0071347	cellular response to interleukin-1	14/197	111/18800	1.04437e-11	1.4003e-10	4.99027e-11	IL6/IL1B/IL17A/CXCL8/NFKB1/RELA/MMP2/MYC/CCL2/HIF1A/EGR1/CEBPB/MAPK3/EDN1	14
BP	GO:0042759	long-chain fatty acid biosynthetic process	9/197	29/18800	1.05973e-11	1.41678e-10	5.04898e-11	ALOX5/CYP1A2/GSTM1/CYP3A4/CYP2C8/GSTP1/CYP2E1/ALOX15/CYP2D6	9
BP	GO:0006801	superoxide metabolic process	12/197	72/18800	1.11023e-11	1.47998e-10	5.27421e-11	SOD1/NOS2/CRP/GSTP1/NFE2L2/TGFB1/MPO/NQO1/CYBB/EDN1/NOX4/MAPT	12
BP	GO:0050863	regulation of T cell activation	22/197	342/18800	1.17621e-11	1.56341e-10	5.57154e-11	IL6/IL1B/FOXP3/SOD1/JAK2/CASP3/VCAM1/IL10/IL2/IFNG/IL1A/IRF1/AKT1/CCL2/CEBPB/NLRP3/LEF1/CTNNB1/IGF2/LEP/IL4/HMGB1	22
BP	GO:0001558	regulation of cell growth	24/197	415/18800	1.21996e-11	1.61688e-10	5.76209e-11	BCL2/FN1/SMAD3/EGFR/VEGFA/IL2/TP53/AKT1/PPARA/CDKN2A/TGFB1/SPP1/MTOR/BDNF/NGF/PTK2B/SIRT1/APOE/TGFBR1/EDN1/GJA1/ESR2/MAPT/CD38	24
BP	GO:0009267	cellular response to starvation	16/197	160/18800	1.2417e-11	1.64098e-10	5.84796e-11	BCL2/MAPK8/TP53/MAPK1/PPARA/NFE2L2/PRKAA2/HSPA5/MTOR/SLC2A1/MAPK3/PRKAA1/SIRT1/BECN1/SREBF2/AKR1C3	16
BP	GO:0071706	tumor necrosis factor superfamily cytokine production	17/197	187/18800	1.2944e-11	1.70084e-10	6.06128e-11	TLR4/TLR2/IL6/IL17A/FOXP3/JAK2/STAT3/IL10/IFNG/IL1A/GSTP1/ADIPOQ/THBS1/LEP/CYBB/IL4/HMGB1	17
BP	GO:1903555	regulation of tumor necrosis factor superfamily cytokine production	17/197	187/18800	1.2944e-11	1.70084e-10	6.06128e-11	TLR4/TLR2/IL6/IL17A/FOXP3/JAK2/STAT3/IL10/IFNG/IL1A/GSTP1/ADIPOQ/THBS1/LEP/CYBB/IL4/HMGB1	17
BP	GO:1900407	regulation of cellular response to oxidative stress	13/197	92/18800	1.33501e-11	1.7492e-10	6.23364e-11	TNF/TLR4/ALOX5/SOD1/IL10/AKT1/NFE2L2/HIF1A/MCL1/TXN/SIRT1/CTNNB1/MMP3	13
BP	GO:0050999	regulation of nitric-oxide synthase activity	10/197	42/18800	1.39565e-11	1.82347e-10	6.4983e-11	TNF/IL1B/EGFR/IL1A/AKT1/HIF1A/PTK2B/PIK3CB/APOE/LEP	10
BP	GO:0031099	regeneration	17/197	188/18800	1.41016e-11	1.8372e-10	6.54723e-11	TNF/BCL2/IL6/JAK2/HMOX1/JUN/IL10/CCND1/MMP2/MYC/SPP1/PTEN/CEBPB/GJA1/NOTCH1/ACE/PTN	17
BP	GO:0030336	negative regulation of cell migration	22/197	346/18800	1.4771e-11	1.91898e-10	6.83869e-11	TNF/BCL2/PPARG/STAT3/HMOX1/CYP1B1/SERPINE1/AKT1/NFE2L2/CCL2/TGFB1/PTEN/ADIPOQ/THBS1/APOE/TIMP1/IL4/GJA1/NOTCH1/LRP1/HMGB1/CYP19A1	22
BP	GO:0042326	negative regulation of phosphorylation	23/197	382/18800	1.49571e-11	1.93224e-10	6.88592e-11	BAX/IL1B/PPARG/STAT3/DKK1/CASP3/JUN/IL2/IFNG/GSTP1/AKT1/PPARA/CDKN2A/TGFB1/BMP2/PTEN/ADIPOQ/SIRT1/PIK3CB/APOE/LRP1/MAPT/PTPN1	23
BP	GO:0050878	regulation of body fluid levels	23/197	382/18800	1.49571e-11	1.93224e-10	6.88592e-11	TLR4/IL6/NR1H3/FN1/JAK2/MAPK14/NR1H2/VEGFA/CCND1/SERPINE1/NFE2L2/HIF1A/CREB1/VDR/PIK3CB/THBS1/APOE/PIK3CG/SLC22A2/EDN1/AKR1B1/GJA1/AQP1	23
BP	GO:0001837	epithelial to mesenchymal transition	16/197	162/18800	1.50213e-11	1.93509e-10	6.8961e-11	IL6/IL1B/SMAD2/SMAD3/COL1A1/TGFB1/BMP2/HIF1A/PTEN/MTOR/LEF1/CTNNB1/TGFBR1/EDN1/NOTCH1/FGFR2	16
BP	GO:0050731	positive regulation of peptidyl-tyrosine phosphorylation	17/197	190/18800	1.67103e-11	2.14667e-10	7.65009e-11	TNF/IL6/JAK2/VEGFA/IL2/IFNG/TP53/TGFB1/MTOR/PTK2B/ADIPOQ/IGF2/LEP/IL4/ACE/NOX4/PTPN1	17
BP	GO:0046879	hormone secretion	20/197	281/18800	1.73217e-11	2.21901e-10	7.90789e-11	TNF/IL6/IL1B/ALOX5/PPARG/SMAD2/JAK2/NOS2/IFNG/SPP1/HIF1A/CREB1/CRH/ADIPOQ/SLC16A1/LEP/EDN1/GJA1/CYP19A1/CD38	20
BP	GO:0140353	lipid export from cell	10/197	43/18800	1.80214e-11	2.30223e-10	8.20447e-11	IL1B/NOS2/IL1A/SPP1/CRH/P2RX4/LEP/EDN1/PTGES/CYP19A1	10
BP	GO:0043536	positive regulation of blood vessel endothelial cell migration	12/197	75/18800	1.83685e-11	2.34008e-10	8.33935e-11	PTGS2/HMOX1/VEGFA/AKT1/NFE2L2/TGFB1/HIF1A/SIRT1/THBS1/P2RX4/KDR/HMGB1	12
BP	GO:0019369	arachidonic acid metabolic process	11/197	58/18800	1.87304e-11	2.37958e-10	8.48014e-11	ALOX5/CYP1A2/PTGS2/CYP1B1/CYP2C8/PTGS1/CYP2C19/CYP2E1/ALOX15/CYP2D6/AKR1C3	11
BP	GO:0001701	in utero embryonic development	23/197	387/18800	1.94538e-11	2.46469e-10	8.78342e-11	SMAD2/SMAD3/EGFR/IL10/CCNB1/VEGFA/TP53/AR/MAPK1/AKT1/MYC/BMP2/CASP8/HIF1A/CEBPB/LEF1/CTNNB1/IGF2/TGFBR1/EDN1/GJA1/NOTCH1/FGFR2	23
BP	GO:0051100	negative regulation of binding	16/197	165/18800	1.98865e-11	2.51259e-10	8.95412e-11	BAX/JAK2/DKK1/HMOX1/JUN/MAPK8/IL10/AKT1/PPARA/SLPI/MAPK3/LEF1/ADIPOQ/CYP2D6/ACE/TNKS	16
BP	GO:0051353	positive regulation of oxidoreductase activity	11/197	59/18800	2.2814e-11	2.87456e-10	1.02441e-10	TNF/IL1B/IFNG/AKT1/HIF1A/VDR/PTK2B/PIK3CB/APOE/EDN1/SIRT3	11
BP	GO:0045598	regulation of fat cell differentiation	15/197	142/18800	2.51873e-11	3.16493e-10	1.12789e-10	TNF/IL6/ALOX5/PPARG/SMAD3/PTGS2/MAPK14/AKT1/TGFB1/BMP2/CREB1/CEBPB/ADIPOQ/SIRT1/LEP	15
BP	GO:1903201	regulation of oxidative stress-induced cell death	12/197	77/18800	2.53722e-11	3.17457e-10	1.13132e-10	TNF/TLR4/SOD1/IL10/AKT1/NFE2L2/HIF1A/MCL1/TXN/SIRT1/CTNNB1/MMP3	12
BP	GO:0042886	amide transport	20/197	287/18800	2.54021e-11	3.17457e-10	1.13132e-10	TNF/IL6/IL1B/ALOX5/SMAD2/JAK2/NOS2/TRPV1/IFNG/ABCG2/HIF1A/CRH/SLC16A1/ABCB1/LEP/EDN1/GJA1/CA2/ABCC1/CD38	20
BP	GO:0002263	cell activation involved in immune response	20/197	289/18800	2.87993e-11	3.58077e-10	1.27608e-10	TLR4/IL6/FOXP3/STAT3/HMOX1/ICAM1/IL10/IL2/IFNG/TP53/TGFB1/MTOR/NLRP3/PTK2B/LEF1/PIK3CG/PIK3CD/IL4/LRP1/HMGB1	20
BP	GO:0032770	positive regulation of monooxygenase activity	9/197	32/18800	2.88859e-11	3.58077e-10	1.27608e-10	TNF/IL1B/IFNG/AKT1/HIF1A/VDR/PTK2B/PIK3CB/APOE	9
BP	GO:0033028	myeloid cell apoptotic process	9/197	32/18800	2.88859e-11	3.58077e-10	1.27608e-10	BCL2/IL6/CTSL/CDKN2A/PTEN/ADIPOQ/SIRT1/PIK3CB/PIK3CD	9
BP	GO:0009895	negative regulation of catabolic process	21/197	324/18800	3.08228e-11	3.81059e-10	1.35798e-10	TNF/BCL2/IL1B/SMAD3/STAT3/NOS2/HMOX1/MAPK14/EGFR/IL10/RELA/TP53/AKT1/PPARA/MTOR/MCL1/PRKAA1/TIMP1/PIK3CG/BECN1/LEP	21
BP	GO:0015711	organic anion transport	22/197	361/18800	3.37683e-11	4.15241e-10	1.4798e-10	TNF/IL1B/NOS2/TRPV1/IL1A/ABCG2/MYC/SLC2A1/PRKAA1/SLC16A1/P2RX4/LEP/SLC22A2/EDN1/GJA1/ACE/PTGES/ABCC2/ABCC1/PLA2G1B/AKR1C1/AKR1C4	22
BP	GO:2000146	negative regulation of cell motility	22/197	361/18800	3.37683e-11	4.15241e-10	1.4798e-10	TNF/BCL2/PPARG/STAT3/HMOX1/CYP1B1/SERPINE1/AKT1/NFE2L2/CCL2/TGFB1/PTEN/ADIPOQ/THBS1/APOE/TIMP1/IL4/GJA1/NOTCH1/LRP1/HMGB1/CYP19A1	22
BP	GO:0050729	positive regulation of inflammatory response	15/197	145/18800	3.40879e-11	4.16816e-10	1.48541e-10	TNF/TLR4/TLR2/IL6/IL1B/JAK2/PTGS2/SERPINE1/IL2/IFNG/CEBPB/CASP1/PIK3CG/ACE/ABCC1	15
BP	GO:0050867	positive regulation of cell activation	24/197	436/18800	3.41306e-11	4.16816e-10	1.48541e-10	TNF/BCL2/TLR4/IL6/IL1B/FOXP3/CCN2/JAK2/VCAM1/IL10/IL2/IFNG/IL1A/AKT1/CCL2/TGFB1/NLRP3/LEF1/THBS1/IGF2/LEP/IL4/HMGB1/CD38	24
BP	GO:0051099	positive regulation of binding	16/197	171/18800	3.42588e-11	4.16816e-10	1.48541e-10	PPARG/MMP9/JAK2/IFNG/PON1/MYC/TGFB1/BMP2/BDNF/NGF/TXN/CTNNB1/APOE/LRP1/ACE/HMGB1	16
BP	GO:2001242	regulation of intrinsic apoptotic signaling pathway	16/197	171/18800	3.42588e-11	4.16816e-10	1.48541e-10	BCL2/BAX/SOD1/MMP9/PTGS2/TP53/AKT1/MYC/NFE2L2/HIF1A/MCL1/SIRT1/PIK3CB/BBC3/BECN1/PTPN1	16
BP	GO:0015908	fatty acid transport	13/197	99/18800	3.46964e-11	4.20159e-10	1.49732e-10	IL1B/PPARG/IL1A/AKT1/PPARA/SLC2A1/THBS1/P2RX4/APOE/EDN1/ACE/PTGES/PLA2G1B	13
BP	GO:0048145	regulation of fibroblast proliferation	12/197	79/18800	3.47164e-11	4.20159e-10	1.49732e-10	BAX/FN1/JUN/EGFR/CCNB1/TP53/GSTP1/MYC/CTNNB1/ESR1/AQP1/PLA2G1B	12
BP	GO:0022408	negative regulation of cell-cell adhesion	17/197	199/18800	3.49884e-11	4.2234e-10	1.5051e-10	FOXP3/JAK2/CASP3/IL10/VEGFA/IL2/IRF1/AKT1/PPARA/TGFB1/BMP2/CEBPB/ADIPOQ/PTK2/IL4/NOTCH1/HMGB1	17
BP	GO:0010888	negative regulation of lipid storage	8/197	22/18800	3.55508e-11	4.28005e-10	1.52528e-10	TNF/IL6/NR1H3/PPARG/NR1H2/CRP/PPARA/LEP	8
BP	GO:1904707	positive regulation of vascular associated smooth muscle cell proliferation	10/197	46/18800	3.72848e-11	4.4771e-10	1.59551e-10	TNF/MMP9/JAK2/JUN/IL10/MMP2/ERN1/DNMT1/EDN1/GJA1	10
BP	GO:0042129	regulation of T cell proliferation	16/197	174/18800	4.4598e-11	5.34131e-10	1.90349e-10	IL6/IL1B/FOXP3/JAK2/CASP3/VCAM1/IL10/IL2/IL1A/IRF1/CEBPB/CTNNB1/IGF2/LEP/IL4/HMGB1	16
BP	GO:1902882	regulation of response to oxidative stress	13/197	101/18800	4.49436e-11	5.36872e-10	1.91325e-10	TNF/TLR4/ALOX5/SOD1/IL10/AKT1/NFE2L2/HIF1A/MCL1/TXN/SIRT1/CTNNB1/MMP3	13
BP	GO:0051235	maintenance of location	21/197	331/18800	4.59683e-11	5.4769e-10	1.9518e-10	TNF/BAX/IL6/IL1B/NR1H3/PPARG/NFKB1/NR1H2/TRPV1/IL10/CRP/AKT1/PPARA/CXCL10/HSPA5/TXN/PTK2B/SIRT1/APOE/LEP/SREBF2	21
BP	GO:0043618	regulation of transcription from RNA polymerase II promoter in response to stress	10/197	47/18800	4.69338e-11	5.56594e-10	1.98354e-10	HMOX1/JUN/VEGFA/TP53/NFE2L2/HSPA5/HIF1A/EGR1/CEBPB/NOTCH1	10
BP	GO:0007611	learning or memory	19/197	264/18800	4.70177e-11	5.56594e-10	1.98354e-10	TLR2/DKK1/CASP3/PTGS2/EGFR/MAPK1/SLC2A4/FOS/HIF1A/PTEN/BDNF/CREB1/NGF/CEBPB/CRH/APOE/PTN/BCHE/MAPT	19
BP	GO:0048144	fibroblast proliferation	12/197	81/18800	4.70787e-11	5.56594e-10	1.98354e-10	BAX/FN1/JUN/EGFR/CCNB1/TP53/GSTP1/MYC/CTNNB1/ESR1/AQP1/PLA2G1B	12
BP	GO:0046660	female sex differentiation	14/197	124/18800	4.79847e-11	5.64521e-10	2.01178e-10	BCL2/BAX/SOD1/CASP3/VEGFA/MMP2/MYC/HSPA5/CEBPB/SIRT1/KDR/ESR1/LEP/CYP19A1	14
BP	GO:0060541	respiratory system development	17/197	203/18800	4.79947e-11	5.64521e-10	2.01178e-10	TNF/CYP1A2/CCN2/SMAD2/VEGFA/MAPK1/CREB1/CRH/MAPK3/LEF1/CTNNB1/KDR/NOTCH1/ACE/FGF1/FGFR2/MMP12	17
BP	GO:0070542	response to fatty acid	11/197	63/18800	4.84008e-11	5.67422e-10	2.02212e-10	TLR2/CCN2/PTGS2/CAT/PON1/ADIPOQ/EDN1/AKR1C2/AKR1C1/AKR1C3/AKR1C4	11
BP	GO:0060537	muscle tissue development	23/197	405/18800	4.84881e-11	5.67422e-10	2.02212e-10	BCL2/SMAD3/DKK1/MAPK14/VEGFA/FOS/PPARA/TGFB1/BMP2/PTEN/MTOR/EGR1/CREB1/LEF1/PRKAA1/CTNNB1/IGF2/TGFBR1/EDN1/GJA1/NOTCH1/FGFR2/NOX4	23
BP	GO:0016049	cell growth	25/197	484/18800	5.03471e-11	5.87681e-10	2.09432e-10	BCL2/FN1/SMAD3/EGFR/VEGFA/IL2/TP53/AKT1/PPARA/CDKN2A/TGFB1/SPP1/MTOR/BDNF/NGF/PTK2B/SIRT1/CTNNB1/APOE/TGFBR1/EDN1/GJA1/ESR2/MAPT/CD38	25
BP	GO:0010717	regulation of epithelial to mesenchymal transition	13/197	102/18800	5.104e-11	5.94261e-10	2.11777e-10	IL6/IL1B/SMAD2/SMAD3/COL1A1/TGFB1/BMP2/PTEN/MTOR/LEF1/CTNNB1/TGFBR1/NOTCH1	13
BP	GO:0051271	negative regulation of cellular component movement	22/197	369/18800	5.16125e-11	5.99408e-10	2.13611e-10	TNF/BCL2/PPARG/STAT3/HMOX1/CYP1B1/SERPINE1/AKT1/NFE2L2/CCL2/TGFB1/PTEN/ADIPOQ/THBS1/APOE/TIMP1/IL4/GJA1/NOTCH1/LRP1/HMGB1/CYP19A1	22
BP	GO:0010638	positive regulation of organelle organization	25/197	487/18800	5.74197e-11	6.65172e-10	2.37048e-10	TNF/BAX/IL1B/MMP9/CCN2/SMAD3/MAPK8/IL1A/TP53/MAPK1/HIF1A/MTOR/PTK2B/MAPK3/CTNNB1/BBC3/KDR/ALOX15/IGF2/TGFBR1/BECN1/DNMT1/EDN1/MAPT/TNKS	25
BP	GO:0006953	acute-phase response	10/197	48/18800	5.8749e-11	6.78861e-10	2.41926e-10	TNF/IL6/IL1B/FN1/PTGS2/TRPV1/CRP/IL1A/CEBPB/PTGES	10
BP	GO:0031348	negative regulation of defense response	19/197	268/18800	6.09455e-11	7.02477e-10	2.50342e-10	FOXP3/ALOX5/SOD1/NR1H3/PPARG/SMAD3/MAPK14/NFKB1/NR1H2/IL10/IL2/GSTP1/PPARA/NLRP3/ADIPOQ/APOE/IL4/CYP19A1/MMP12	19
BP	GO:0033273	response to vitamin	12/197	83/18800	6.33043e-11	7.27842e-10	2.59381e-10	PTGS2/CCND1/IL1A/CAT/COL1A1/CXCL10/SPP1/VDR/RXRA/BECN1/LEP/BCHE	12
BP	GO:0018108	peptidyl-tyrosine phosphorylation	22/197	373/18800	6.35441e-11	7.28776e-10	2.59714e-10	TNF/IL6/JAK2/EGFR/VEGFA/IL2/IFNG/TP53/TGFB1/MTOR/PTK2B/MAPK3/ADIPOQ/KDR/IGF2/PTK2/LEP/IL4/ACE/FGFR2/NOX4/PTPN1	22
BP	GO:0019218	regulation of steroid metabolic process	13/197	104/18800	6.55484e-11	7.49893e-10	2.6724e-10	TNF/SOD1/NFKB1/IFNG/IL1A/BMP2/EGR1/PRKAA1/SIRT1/APOE/LEP/FGF1/AKR1C3	13
BP	GO:0030324	lung development	16/197	179/18800	6.84281e-11	7.80895e-10	2.78288e-10	TNF/CYP1A2/CCN2/SMAD2/VEGFA/MAPK1/CREB1/CRH/MAPK3/CTNNB1/KDR/NOTCH1/ACE/FGF1/FGFR2/MMP12	16
BP	GO:0014823	response to activity	11/197	65/18800	6.90821e-11	7.86408e-10	2.80252e-10	TNF/IL6/IL10/CAT/MMP2/PRKAA2/HIF1A/ADIPOQ/PRKAA1/LEP/EDN1	11
BP	GO:1904894	positive regulation of receptor signaling pathway via STAT	10/197	49/18800	7.31458e-11	8.30611e-10	2.96005e-10	TNF/IL6/JAK2/CYP1B1/IL10/TGFB1/PTK2B/LEP/IL4/NOTCH1	10
BP	GO:0048754	branching morphogenesis of an epithelial tube	15/197	153/18800	7.38409e-11	8.35703e-10	2.9782e-10	TNF/BCL2/VEGFA/AR/MYC/BMP2/VDR/LEF1/CTNNB1/KDR/ESR1/EDN1/NOTCH1/FGF1/FGFR2	15
BP	GO:0034308	primary alcohol metabolic process	13/197	105/18800	7.41303e-11	8.35703e-10	2.9782e-10	CYP1A2/CYP1B1/CYP3A4/CYP2C8/BMP2/CYP2D6/AKR1B1/AKR1C2/AKR1C1/AKR1C3/AKR1C4/TTR/AKR1B10	13
BP	GO:0018212	peptidyl-tyrosine modification	22/197	376/18800	7.41394e-11	8.35703e-10	2.9782e-10	TNF/IL6/JAK2/EGFR/VEGFA/IL2/IFNG/TP53/TGFB1/MTOR/PTK2B/MAPK3/ADIPOQ/KDR/IGF2/PTK2/LEP/IL4/ACE/FGFR2/NOX4/PTPN1	22
BP	GO:0009266	response to temperature stimulus	16/197	180/18800	7.44212e-11	8.36829e-10	2.98221e-10	SOD1/PTGS2/HMOX1/TRPV1/IL1A/AKT1/FOS/CXCL10/CASP8/MTOR/PRKAA1/SIRT1/THBS1/CALCA/FGF1/MAPT	16
BP	GO:0006091	generation of precursor metabolites and energy	25/197	494/18800	7.77288e-11	8.71889e-10	3.10716e-10	TNF/CYP1A2/STAT3/NOS2/CCNB1/IFNG/TP53/CAT/AKT1/PPARA/MYC/PRKAA2/HIF1A/MTOR/ADIPOQ/PRKAA1/IGF2/LEP/CYBB/AKR1B1/IL4/SIRT3/CYP19A1/NOX4/AKR1C4	25
BP	GO:0035994	response to muscle stretch	8/197	24/18800	8.03127e-11	8.97699e-10	3.19913e-10	JUN/MAPK14/NFKB1/RELA/FOS/CTNNB1/PTK2/EDN1	8
BP	GO:0050890	cognition	20/197	306/18800	8.04201e-11	8.97699e-10	3.19913e-10	TNF/TLR2/DKK1/CASP3/PTGS2/EGFR/MAPK1/SLC2A4/FOS/HIF1A/PTEN/BDNF/CREB1/NGF/CEBPB/CRH/APOE/PTN/BCHE/MAPT	20
BP	GO:0001101	response to acid chemical	14/197	129/18800	8.22088e-11	9.15444e-10	3.26237e-10	TNF/CCN2/CASP3/EGFR/VEGFA/MMP2/MYC/COL1A1/NQO1/MTOR/CEBPB/DNMT1/CYBB/EDN1	14
BP	GO:0042116	macrophage activation	13/197	106/18800	8.37242e-11	9.30067e-10	3.31448e-10	TNF/TLR4/TLR2/IL6/NR1H3/JAK2/JUN/TRPV1/IL10/IFNG/THBS1/IL4/MAPT	13
BP	GO:0006109	regulation of carbohydrate metabolic process	16/197	183/18800	9.54308e-11	1.05502e-09	3.75976e-10	STAT3/NFKB1/IFNG/TP53/AKT1/PPARA/MYC/TGFB1/PRKAA2/HIF1A/PTK2B/ADIPOQ/PRKAA1/SIRT1/IGF2/LEP	16
BP	GO:0030323	respiratory tube development	16/197	183/18800	9.54308e-11	1.05502e-09	3.75976e-10	TNF/CYP1A2/CCN2/SMAD2/VEGFA/MAPK1/CREB1/CRH/MAPK3/CTNNB1/KDR/NOTCH1/ACE/FGF1/FGFR2/MMP12	16
BP	GO:0008643	carbohydrate transport	15/197	156/18800	9.75002e-11	1.07531e-09	3.83208e-10	TNF/IL1B/MAPK14/SLC2A4/AKT1/MYC/NFE2L2/SLC2A1/ADIPOQ/LEP/EZR/EDN1/ACE/AQP1/PLA2G1B	15
BP	GO:0034219	carbohydrate transmembrane transport	14/197	131/18800	1.01286e-10	1.11439e-09	3.97136e-10	TNF/IL1B/MAPK14/SLC2A4/AKT1/MYC/NFE2L2/SLC2A1/ADIPOQ/LEP/EDN1/ACE/AQP1/PLA2G1B	14
BP	GO:0097696	receptor signaling pathway via STAT	16/197	184/18800	1.03569e-10	1.13679e-09	4.05118e-10	TNF/IL6/PPARG/JAK2/STAT3/STAT1/CYP1B1/IL10/IL2/IFNG/CCL2/TGFB1/PTK2B/LEP/IL4/NOTCH1	16
BP	GO:0002696	positive regulation of leukocyte activation	23/197	421/18800	1.0485e-10	1.14811e-09	4.09153e-10	TNF/BCL2/TLR4/IL6/IL1B/FOXP3/JAK2/VCAM1/IL10/IL2/IFNG/IL1A/AKT1/CCL2/TGFB1/NLRP3/LEF1/THBS1/IGF2/LEP/IL4/HMGB1/CD38	23
BP	GO:0061138	morphogenesis of a branching epithelium	16/197	185/18800	1.12344e-10	1.22724e-09	4.37352e-10	TNF/BCL2/IL10/VEGFA/AR/MYC/BMP2/VDR/LEF1/CTNNB1/KDR/ESR1/EDN1/NOTCH1/FGF1/FGFR2	16
BP	GO:0061180	mammary gland epithelium development	11/197	68/18800	1.15134e-10	1.25474e-09	4.47152e-10	BAX/JAK2/CCND1/AR/MAPK1/AKT1/HIF1A/CEBPB/VDR/ESR1/FGFR2	11
BP	GO:0060333	interferon-gamma-mediated signaling pathway	8/197	25/18800	1.17052e-10	1.27263e-09	4.53528e-10	NR1H3/PPARG/JAK2/STAT1/NR1H2/IFNG/TP53/IRF1	8
BP	GO:0009408	response to heat	13/197	109/18800	1.1969e-10	1.29825e-09	4.62656e-10	SOD1/PTGS2/HMOX1/TRPV1/IL1A/AKT1/CXCL10/MTOR/SIRT1/THBS1/CALCA/FGF1/MAPT	13
BP	GO:0046849	bone remodeling	12/197	88/18800	1.28249e-10	1.38781e-09	4.94573e-10	IL6/TNFRSF11B/TGFB1/SPP1/PTK2B/CTNNB1/LEP/CALCA/GJA1/PTN/NOX4/CD38	12
BP	GO:0032611	interleukin-1 beta production	13/197	110/18800	1.34497e-10	1.4486e-09	5.16238e-10	TNF/TLR4/IL6/IL17A/SMAD3/JAK2/STAT3/IFNG/GSTP1/CASP8/EGR1/NLRP3/CASP1	13
BP	GO:0032651	regulation of interleukin-1 beta production	13/197	110/18800	1.34497e-10	1.4486e-09	5.16238e-10	TNF/TLR4/IL6/IL17A/SMAD3/JAK2/STAT3/IFNG/GSTP1/CASP8/EGR1/NLRP3/CASP1	13
BP	GO:0010874	regulation of cholesterol efflux	10/197	52/18800	1.37029e-10	1.47149e-09	5.24395e-10	NR1H3/PPARG/NR1H2/PON1/ADIPOQ/SIRT1/APOE/RXRA/LRP1/SREBF2	10
BP	GO:0010810	regulation of cell-substrate adhesion	17/197	217/18800	1.37375e-10	1.47149e-09	5.24395e-10	BCL2/FN1/SMAD3/JAK2/VEGFA/SERPINE1/CDKN2A/COL1A1/PTEN/PTK2B/PIK3CB/THBS1/KDR/ALOX15/PTK2/NOTCH1/MMP12	17
BP	GO:0043467	regulation of generation of precursor metabolites and energy	14/197	134/18800	1.37582e-10	1.47149e-09	5.24395e-10	TNF/STAT3/NOS2/CCNB1/IFNG/TP53/AKT1/PPARA/MYC/PRKAA2/HIF1A/PRKAA1/IGF2/IL4	14
BP	GO:0002262	myeloid cell homeostasis	15/197	160/18800	1.3991e-10	1.49291e-09	5.3203e-10	BAX/IL6/FOXP3/SOD1/JAK2/STAT3/CASP3/STAT1/HMOX1/MAPK14/VEGFA/HIF1A/PIK3CB/PIK3CD/HMGB1	15
BP	GO:0015833	peptide transport	18/197	249/18800	1.44841e-10	1.54196e-09	5.49508e-10	TNF/IL6/IL1B/ALOX5/SMAD2/JAK2/NOS2/TRPV1/IFNG/HIF1A/CRH/SLC16A1/LEP/EDN1/GJA1/CA2/ABCC1/CD38	18
BP	GO:0048872	homeostasis of number of cells	19/197	282/18800	1.4594e-10	1.55007e-09	5.52397e-10	BCL2/BAX/IL6/FOXP3/SOD1/JAK2/STAT3/CASP3/STAT1/HMOX1/MAPK14/VEGFA/IL2/AKT1/HIF1A/PIK3CB/PIK3CD/NOTCH1/HMGB1	19
BP	GO:0046632	alpha-beta T cell differentiation	13/197	111/18800	1.50953e-10	1.59962e-09	5.70056e-10	BCL2/IL6/FOXP3/STAT3/CTSL/IL2/IFNG/IRF1/MTOR/NLRP3/LEF1/IL4/HMGB1	13
BP	GO:0010742	macrophage derived foam cell differentiation	9/197	38/18800	1.59019e-10	1.68121e-09	5.99134e-10	NR1H3/PPARG/STAT1/NFKB1/NR1H2/CRP/PPARA/TGFB1/ADIPOQ	9
BP	GO:0002366	leukocyte activation involved in immune response	19/197	285/18800	1.74796e-10	1.84377e-09	6.57066e-10	TLR4/IL6/FOXP3/STAT3/HMOX1/ICAM1/IL10/IL2/IFNG/TP53/TGFB1/MTOR/NLRP3/PTK2B/LEF1/PIK3CG/PIK3CD/IL4/HMGB1	19
BP	GO:0007568	aging	15/197	163/18800	1.82195e-10	1.91743e-09	6.83315e-10	CCN2/PTGS2/VCAM1/IL10/CAT/FOS/MMP2/NFE2L2/MPO/NQO1/TIMP1/BECN1/EDN1/CALCA/ACE	15
BP	GO:1904659	glucose transmembrane transport	13/197	113/18800	1.89482e-10	1.98956e-09	7.09021e-10	TNF/IL1B/MAPK14/SLC2A4/AKT1/MYC/NFE2L2/SLC2A1/ADIPOQ/LEP/EDN1/ACE/PLA2G1B	13
BP	GO:0040013	negative regulation of locomotion	22/197	396/18800	1.99775e-10	2.09286e-09	7.45832e-10	TNF/BCL2/PPARG/STAT3/HMOX1/CYP1B1/SERPINE1/AKT1/NFE2L2/CCL2/TGFB1/PTEN/ADIPOQ/THBS1/APOE/TIMP1/IL4/GJA1/NOTCH1/LRP1/HMGB1/CYP19A1	22
BP	GO:0090077	foam cell differentiation	9/197	39/18800	2.04866e-10	2.14131e-09	7.631e-10	NR1H3/PPARG/STAT1/NFKB1/NR1H2/CRP/PPARA/TGFB1/ADIPOQ	9
BP	GO:0007249	I-kappaB kinase/NF-kappaB signaling	19/197	288/18800	2.08886e-10	2.17839e-09	7.76312e-10	TNF/TLR4/TLR2/IL1B/STAT1/HMOX1/RELA/IL1A/GSTP1/CHUK/AKT1/CASP8/ADIPOQ/SIRT1/CTNNB1/CASP1/ESR1/EDN1/GJA1	19
BP	GO:0002544	chronic inflammatory response	7/197	17/18800	2.21887e-10	2.29833e-09	8.19057e-10	TNF/FOXP3/VCAM1/IL10/THBS1/IL4/CYP19A1	7
BP	GO:0032310	prostaglandin secretion	7/197	17/18800	2.21887e-10	2.29833e-09	8.19057e-10	IL1B/NOS2/IL1A/P2RX4/LEP/EDN1/PTGES	7
BP	GO:0051770	positive regulation of nitric-oxide synthase biosynthetic process	7/197	17/18800	2.21887e-10	2.29833e-09	8.19057e-10	TLR4/TLR2/JAK2/STAT1/IFNG/CCL2/KDR	7
BP	GO:0008203	cholesterol metabolic process	14/197	139/18800	2.25331e-10	2.32875e-09	8.29899e-10	SOD1/CYP1A2/CYP3A4/CAT/PON1/PRKAA2/PRKAA1/APOE/RXRA/LEP/CYP2D6/IL4/SREBF2/FGF1	14
BP	GO:0034976	response to endoplasmic reticulum stress	18/197	257/18800	2.42736e-10	2.50301e-09	8.92e-10	BCL2/BAX/ALOX5/NR1H3/JUN/CXCL8/NR1H2/CCND1/TP53/NFE2L2/HSPA5/CEBPB/SIRT1/THBS1/BBC3/ERN1/ALOX15/PTPN1	18
BP	GO:0030638	polyketide metabolic process	6/197	10/18800	2.48794e-10	2.54268e-09	9.06135e-10	AKR1B1/AKR1C2/AKR1C1/AKR1C3/AKR1C4/AKR1B10	6
BP	GO:0030647	aminoglycoside antibiotic metabolic process	6/197	10/18800	2.48794e-10	2.54268e-09	9.06135e-10	AKR1B1/AKR1C2/AKR1C1/AKR1C3/AKR1C4/AKR1B10	6
BP	GO:0044598	doxorubicin metabolic process	6/197	10/18800	2.48794e-10	2.54268e-09	9.06135e-10	AKR1B1/AKR1C2/AKR1C1/AKR1C3/AKR1C4/AKR1B10	6
BP	GO:0045348	positive regulation of MHC class II biosynthetic process	6/197	10/18800	2.48794e-10	2.54268e-09	9.06135e-10	TLR4/JAK2/IL10/IFNG/SIRT1/IL4	6
BP	GO:0042594	response to starvation	16/197	196/18800	2.66062e-10	2.70712e-09	9.64737e-10	BCL2/MAPK8/TP53/MAPK1/PPARA/NFE2L2/PRKAA2/HSPA5/MTOR/SLC2A1/MAPK3/PRKAA1/SIRT1/BECN1/SREBF2/AKR1C3	16
BP	GO:0043393	regulation of protein binding	16/197	196/18800	2.66062e-10	2.70712e-09	9.64737e-10	BAX/MMP9/DKK1/MAPK8/IL10/AKT1/PPARA/BMP2/BDNF/SLPI/MAPK3/ADIPOQ/APOE/TGFBR1/LRP1/ACE	16
BP	GO:0050671	positive regulation of lymphocyte proliferation	14/197	141/18800	2.72932e-10	2.77089e-09	9.87463e-10	BCL2/TLR4/IL6/IL1B/FOXP3/JAK2/VCAM1/IL2/IL1A/IGF2/LEP/IL4/HMGB1/CD38	14
BP	GO:0061448	connective tissue development	18/197	260/18800	2.9316e-10	2.96969e-09	1.05831e-09	CCN2/SMAD3/MAPK14/COL1A1/TGFB1/BMP2/RUNX2/HIF1A/EGR1/MAPK3/SIRT1/CTNNB1/TIMP1/MMP13/TGFBR1/LEP/EDN1/NOTCH1	18
BP	GO:0008645	hexose transmembrane transport	13/197	117/18800	2.94546e-10	2.97718e-09	1.06098e-09	TNF/IL1B/MAPK14/SLC2A4/AKT1/MYC/NFE2L2/SLC2A1/ADIPOQ/LEP/EDN1/ACE/PLA2G1B	13
BP	GO:0010212	response to ionizing radiation	14/197	142/18800	3.00029e-10	3.02595e-09	1.07836e-09	BCL2/BAX/CASP3/VCAM1/MAPK14/CCND1/IL1A/TP53/MYC/CXCL10/HSPA5/EGR1/PRKAA1/SIRT1	14
BP	GO:0048639	positive regulation of developmental growth	15/197	169/18800	3.0392e-10	3.05849e-09	1.08995e-09	BCL2/FN1/MAPK14/VEGFA/AKT1/BDNF/CREB1/NGF/IGF2/LEP/EZR/EDN1/NOTCH1/FGFR2/MAPT	15
BP	GO:0032872	regulation of stress-activated MAPK cascade	16/197	198/18800	3.09335e-10	3.10618e-09	1.10695e-09	TNF/TLR4/IL1B/CCN2/EGFR/VEGFA/IL1A/GSTP1/MAPK1/MYC/BMP2/PTK2B/MAPK3/LEP/EZR/HMGB1	16
BP	GO:0050730	regulation of peptidyl-tyrosine phosphorylation	18/197	261/18800	3.12017e-10	3.12629e-09	1.11412e-09	TNF/IL6/JAK2/EGFR/VEGFA/IL2/IFNG/TP53/TGFB1/MTOR/PTK2B/ADIPOQ/IGF2/LEP/IL4/ACE/NOX4/PTPN1	18
BP	GO:0090066	regulation of anatomical structure size	24/197	487/18800	3.28243e-10	3.28171e-09	1.16951e-09	TNF/SOD1/FN1/PTGS2/VEGFA/CRP/MMP2/SPP1/PTEN/MTOR/BDNF/CREB1/NGF/PTK2B/APOE/ALOX15/LEP/EZR/EDN1/CALCA/ACE/AQP1/MAPT/CD38	24
BP	GO:0032946	positive regulation of mononuclear cell proliferation	14/197	143/18800	3.29564e-10	3.28778e-09	1.17167e-09	BCL2/TLR4/IL6/IL1B/FOXP3/JAK2/VCAM1/IL2/IL1A/IGF2/LEP/IL4/HMGB1/CD38	14
BP	GO:0001763	morphogenesis of a branching structure	16/197	199/18800	3.33321e-10	3.31806e-09	1.18246e-09	TNF/BCL2/IL10/VEGFA/AR/MYC/BMP2/VDR/LEF1/CTNNB1/KDR/ESR1/EDN1/NOTCH1/FGF1/FGFR2	16
BP	GO:0002534	cytokine production involved in inflammatory response	11/197	75/18800	3.45143e-10	3.42093e-09	1.21912e-09	TNF/TLR4/IL6/IL17A/ALOX5/STAT3/NOS2/MAPK14/PPARA/HIF1A/LEP	11
BP	GO:1900015	regulation of cytokine production involved in inflammatory response	11/197	75/18800	3.45143e-10	3.42093e-09	1.21912e-09	TNF/TLR4/IL6/IL17A/ALOX5/STAT3/NOS2/MAPK14/PPARA/HIF1A/LEP	11
BP	GO:0051054	positive regulation of DNA metabolic process	18/197	263/18800	3.5315e-10	3.49276e-09	1.24472e-09	TNF/BAX/IL6/CYP1B1/EGFR/IL2/MAPK1/AKT1/MYC/TGFB1/PTK2B/MAPK3/SIRT1/CTNNB1/IL4/HMGB1/NOX4/TNKS	18
BP	GO:0007566	embryo implantation	10/197	57/18800	3.57445e-10	3.51258e-09	1.25178e-09	IL1B/SOD1/MMP9/PTGS2/VEGFA/MMP2/SPP1/TIMP1/CALCA/GJA1	10
BP	GO:0043388	positive regulation of DNA binding	10/197	57/18800	3.57445e-10	3.51258e-09	1.25178e-09	PPARG/MMP9/JAK2/IFNG/MYC/TGFB1/NGF/TXN/CTNNB1/HMGB1	10
BP	GO:0046456	icosanoid biosynthetic process	10/197	57/18800	3.57445e-10	3.51258e-09	1.25178e-09	IL1B/ALOX5/PTGS2/CYP2C8/PTGS1/SIRT1/EDN1/PTGES/PLA2G1B/AKR1C3	10
BP	GO:0030316	osteoclast differentiation	12/197	96/18800	3.62627e-10	3.55591e-09	1.26722e-09	TNF/TLR4/IL17A/MAPK14/IFNG/FOS/MTOR/CREB1/CEBPB/CTNNB1/IL4/GLO1	12
BP	GO:0015749	monosaccharide transmembrane transport	13/197	119/18800	3.64881e-10	3.5704e-09	1.27239e-09	TNF/IL1B/MAPK14/SLC2A4/AKT1/MYC/NFE2L2/SLC2A1/ADIPOQ/LEP/EDN1/ACE/PLA2G1B	13
BP	GO:0051251	positive regulation of lymphocyte activation	21/197	371/18800	3.76884e-10	3.68002e-09	1.31145e-09	BCL2/TLR4/IL6/IL1B/FOXP3/JAK2/VCAM1/IL10/IL2/IFNG/IL1A/AKT1/CCL2/TGFB1/NLRP3/LEF1/IGF2/LEP/IL4/HMGB1/CD38	21
BP	GO:0002285	lymphocyte activation involved in immune response	16/197	201/18800	3.86513e-10	3.75809e-09	1.33927e-09	TLR4/IL6/FOXP3/STAT3/ICAM1/IL10/IL2/IFNG/TP53/TGFB1/MTOR/NLRP3/PTK2B/LEF1/IL4/HMGB1	16
BP	GO:0070302	regulation of stress-activated protein kinase signaling cascade	16/197	201/18800	3.86513e-10	3.75809e-09	1.33927e-09	TNF/TLR4/IL1B/CCN2/EGFR/VEGFA/IL1A/GSTP1/MAPK1/MYC/BMP2/PTK2B/MAPK3/LEP/EZR/HMGB1	16
BP	GO:0032635	interleukin-6 production	15/197	172/18800	3.89465e-10	3.77085e-09	1.34382e-09	TNF/TLR4/TLR2/IL6/IL1B/IL17A/FOXP3/STAT3/NOS2/IL10/IFNG/IL1A/CEBPB/LEP/HMGB1	15
BP	GO:0032675	regulation of interleukin-6 production	15/197	172/18800	3.89465e-10	3.77085e-09	1.34382e-09	TNF/TLR4/TLR2/IL6/IL1B/IL17A/FOXP3/STAT3/NOS2/IL10/IFNG/IL1A/CEBPB/LEP/HMGB1	15
BP	GO:0043524	negative regulation of neuron apoptotic process	14/197	145/18800	3.9675e-10	3.8333e-09	1.36608e-09	BCL2/BAX/SOD1/JAK2/HMOX1/JUN/IL10/CCL2/HIF1A/BDNF/NGF/CEBPB/PTK2B/APOE	14
BP	GO:0023061	signal release	23/197	451/18800	4.05803e-10	3.91255e-09	1.39432e-09	TNF/IL6/IL1B/ALOX5/PPARG/SMAD2/JAK2/NOS2/IFNG/IL1A/SPP1/HIF1A/CREB1/CRH/ADIPOQ/SLC16A1/P2RX4/LEP/EDN1/GJA1/PTGES/CYP19A1/CD38	23
BP	GO:0002532	production of molecular mediator involved in inflammatory response	12/197	97/18800	4.10062e-10	3.93711e-09	1.40307e-09	TNF/TLR4/IL6/IL17A/ALOX5/STAT3/NOS2/MAPK14/SERPINE1/PPARA/HIF1A/LEP	12
BP	GO:0032755	positive regulation of interleukin-6 production	12/197	97/18800	4.10062e-10	3.93711e-09	1.40307e-09	TNF/TLR4/TLR2/IL6/IL1B/IL17A/STAT3/NOS2/IFNG/IL1A/LEP/HMGB1	12
BP	GO:0032735	positive regulation of interleukin-12 production	9/197	42/18800	4.19535e-10	4.01967e-09	1.43249e-09	TLR4/TLR2/IL17A/MAPK14/RELA/IFNG/IRF1/LEP/HMGB1	9
BP	GO:0016055	Wnt signaling pathway	23/197	452/18800	4.23709e-10	4.05122e-09	1.44373e-09	TLR2/SMAD3/DKK1/SOST/MAPK14/NFKB1/EGFR/CCND1/COL1A1/TGFB1/BMP2/PRKAA2/PTEN/EGR1/LEF1/PRKAA1/CTNNB1/APOE/EDN1/NOTCH1/LRP1/FGFR2/TNKS	23
BP	GO:0002064	epithelial cell development	16/197	203/18800	4.47427e-10	4.26912e-09	1.52139e-09	TNF/IL1B/FOXP3/ICAM1/VEGFA/IL1A/AR/AKT1/HIF1A/VIM/ADIPOQ/ESR1/EZR/AKR1B1/GJA1/NOTCH1	16
BP	GO:0030282	bone mineralization	13/197	121/18800	4.50169e-10	4.28639e-09	1.52754e-09	ALOX5/SMAD3/PTGS2/TGFB1/BMP2/HIF1A/PTK2B/MMP13/ALOX15/LEP/GJA1/PTN/FGFR2	13
BP	GO:0198738	cell-cell signaling by wnt	23/197	454/18800	4.61762e-10	4.38769e-09	1.56364e-09	TLR2/SMAD3/DKK1/SOST/MAPK14/NFKB1/EGFR/CCND1/COL1A1/TGFB1/BMP2/PRKAA2/PTEN/EGR1/LEF1/PRKAA1/CTNNB1/APOE/EDN1/NOTCH1/LRP1/FGFR2/TNKS	23
BP	GO:0001822	kidney development	19/197	303/18800	4.93017e-10	4.6654e-09	1.66261e-09	BCL2/BAX/MMP9/SMAD2/SMAD3/STAT1/VEGFA/CAT/MYC/BMP2/EGR1/ADIPOQ/CTNNB1/TGFBR1/AKR1B1/NOTCH1/ACE/FGF1/FGFR2	19
BP	GO:0019932	second-messenger-mediated signaling	19/197	303/18800	4.93017e-10	4.6654e-09	1.66261e-09	TNF/NOS2/AHR/SELE/VCAM1/CXCL8/EGFR/VEGFA/MTOR/PTK2B/PRKAA1/THBS1/P2RX4/APOE/KDR/EDN1/AQP1/CXCR1/MAPT	19
BP	GO:0071901	negative regulation of protein serine/threonine kinase activity	13/197	122/18800	4.99277e-10	4.71494e-09	1.68026e-09	IL1B/PPARG/CASP3/GSTP1/AKT1/CDKN2A/BMP2/PTEN/ADIPOQ/SIRT1/PIK3CB/APOE/PTPN1	13
BP	GO:0019233	sensory perception of pain	12/197	99/18800	5.22118e-10	4.91047e-09	1.74995e-09	TNF/PTGS2/TRPV1/IL10/IL1A/CCL2/MAPK3/P2RX4/EDN1/CALCA/ACE/PTGES	12
BP	GO:0045639	positive regulation of myeloid cell differentiation	12/197	99/18800	5.22118e-10	4.91047e-09	1.74995e-09	TNF/IL17A/STAT3/STAT1/MAPK14/IFNG/FOS/TGFB1/CASP8/HIF1A/CREB1/LEF1	12
BP	GO:0010827	regulation of glucose transmembrane transport	11/197	78/18800	5.33339e-10	5.00577e-09	1.78391e-09	TNF/IL1B/MAPK14/AKT1/MYC/NFE2L2/ADIPOQ/LEP/EDN1/ACE/PLA2G1B	11
BP	GO:0045444	fat cell differentiation	17/197	237/18800	5.41598e-10	5.07182e-09	1.80745e-09	TNF/IL6/ALOX5/PPARG/SMAD3/PTGS2/MAPK14/CCND1/SLC2A4/AKT1/TGFB1/BMP2/CREB1/CEBPB/ADIPOQ/SIRT1/LEP	17
BP	GO:0001660	fever generation	6/197	11/18800	5.42582e-10	5.07182e-09	1.80745e-09	TNF/IL1B/PTGS2/TRPV1/IL1A/PTGES	6
BP	GO:0001933	negative regulation of protein phosphorylation	20/197	341/18800	5.45348e-10	5.08733e-09	1.81298e-09	BAX/IL1B/PPARG/DKK1/CASP3/JUN/IL2/IFNG/GSTP1/AKT1/CDKN2A/TGFB1/BMP2/PTEN/ADIPOQ/SIRT1/PIK3CB/APOE/LRP1/PTPN1	20
BP	GO:0015732	prostaglandin transport	7/197	19/18800	5.64773e-10	5.25788e-09	1.87375e-09	IL1B/NOS2/IL1A/P2RX4/LEP/EDN1/PTGES	7
BP	GO:1902652	secondary alcohol metabolic process	14/197	149/18800	5.70023e-10	5.29603e-09	1.88735e-09	SOD1/CYP1A2/CYP3A4/CAT/PON1/PRKAA2/PRKAA1/APOE/RXRA/LEP/CYP2D6/IL4/SREBF2/FGF1	14
BP	GO:0098869	cellular oxidant detoxification	12/197	100/18800	5.87927e-10	5.45136e-09	1.9427e-09	SOD1/PTGS2/GSTP1/CAT/PTGS1/NFE2L2/MPO/NQO1/TXN/APOE/PTGES/GSTK1	12
BP	GO:0006970	response to osmotic stress	11/197	79/18800	6.13998e-10	5.66434e-09	2.0186e-09	TNF/BAX/CASP3/PTGS2/TP53/SLC2A4/SLC2A1/PTK2B/ABCB1/AKR1B1/AQP1	11
BP	GO:0046323	glucose import	11/197	79/18800	6.13998e-10	5.66434e-09	2.0186e-09	TNF/MAPK14/SLC2A4/AKT1/MYC/NFE2L2/SLC2A1/ADIPOQ/LEP/ACE/PLA2G1B	11
BP	GO:0030198	extracellular matrix organization	19/197	307/18800	6.14591e-10	5.66434e-09	2.0186e-09	TNF/IL6/MMP9/CCN2/SMAD3/TNFRSF11B/MMP1/CYP1B1/MMP2/COL1A1/TGFB1/BMP2/MMP13/TGFBR1/MMP3/NOTCH1/LRP1/MMP7/MMP12	19
BP	GO:0043062	extracellular structure organization	19/197	308/18800	6.49057e-10	5.97003e-09	2.12754e-09	TNF/IL6/MMP9/CCN2/SMAD3/TNFRSF11B/MMP1/CYP1B1/MMP2/COL1A1/TGFB1/BMP2/MMP13/TGFBR1/MMP3/NOTCH1/LRP1/MMP7/MMP12	19
BP	GO:0045229	external encapsulating structure organization	19/197	310/18800	7.23435e-10	6.64088e-09	2.36661e-09	TNF/IL6/MMP9/CCN2/SMAD3/TNFRSF11B/MMP1/CYP1B1/MMP2/COL1A1/TGFB1/BMP2/MMP13/TGFBR1/MMP3/NOTCH1/LRP1/MMP7/MMP12	19
BP	GO:1901617	organic hydroxy compound biosynthetic process	17/197	243/18800	7.96016e-10	7.29259e-09	2.59886e-09	TNF/SOD1/NFKB1/CYP3A4/IFNG/BMP2/PRKAA2/PTK2B/PRKAA1/SIRT1/APOE/ALOX15/LEP/FGF1/CYP19A1/AKR1C3/AKR1C4	17
BP	GO:0072001	renal system development	19/197	312/18800	8.0566e-10	7.33216e-09	2.61297e-09	BCL2/BAX/MMP9/SMAD2/SMAD3/STAT1/VEGFA/CAT/MYC/BMP2/EGR1/ADIPOQ/CTNNB1/TGFBR1/AKR1B1/NOTCH1/ACE/FGF1/FGFR2	19
BP	GO:0010660	regulation of muscle cell apoptotic process	11/197	81/18800	8.08885e-10	7.33216e-09	2.61297e-09	PPARG/JAK2/HMOX1/IFNG/TP53/CDKN2A/NFE2L2/PTK2B/SIRT1/DNMT1/EDN1	11
BP	GO:0051147	regulation of muscle cell differentiation	14/197	153/18800	8.09961e-10	7.33216e-09	2.61297e-09	BCL2/DKK1/MAPK14/PPARA/TGFB1/BMP2/MTOR/BDNF/SIRT1/IGF2/DNMT1/EDN1/NOTCH1/FGFR2	14
BP	GO:0042692	muscle cell differentiation	21/197	387/18800	8.10459e-10	7.33216e-09	2.61297e-09	BCL2/DKK1/CASP3/MAPK14/VEGFA/AKT1/PPARA/CXCL10/TGFB1/BMP2/MTOR/BDNF/SIRT1/CTNNB1/IGF2/DNMT1/EDN1/IL4/NOTCH1/FGFR2/NOX4	21
BP	GO:0008631	intrinsic apoptotic signaling pathway in response to oxidative stress	9/197	45/18800	8.11496e-10	7.33216e-09	2.61297e-09	BCL2/SOD1/JAK2/CYP1B1/AKT1/NFE2L2/HIF1A/MCL1/SIRT1	9
BP	GO:0046427	positive regulation of receptor signaling pathway via JAK-STAT	9/197	45/18800	8.11496e-10	7.33216e-09	2.61297e-09	TNF/IL6/JAK2/CYP1B1/IL10/PTK2B/LEP/IL4/NOTCH1	9
BP	GO:1901861	regulation of muscle tissue development	9/197	45/18800	8.11496e-10	7.33216e-09	2.61297e-09	BCL2/SMAD3/TGFB1/CREB1/LEF1/PRKAA1/CTNNB1/IGF2/GJA1	9
BP	GO:0032760	positive regulation of tumor necrosis factor production	12/197	103/18800	8.32761e-10	7.50955e-09	2.67618e-09	TLR4/TLR2/IL6/IL17A/JAK2/STAT3/IFNG/IL1A/THBS1/LEP/CYBB/HMGB1	12
BP	GO:0042593	glucose homeostasis	17/197	244/18800	8.47853e-10	7.62466e-09	2.7172e-09	IL6/ALOX5/PPARG/STAT3/ICAM1/SLC2A4/AKT1/PRKAA2/HIF1A/ADIPOQ/PRKAA1/SLC16A1/SIRT1/ERN1/LEP/ACE/NOX4	17
BP	GO:0022617	extracellular matrix disassembly	10/197	62/18800	8.505e-10	7.62466e-09	2.7172e-09	IL6/MMP9/MMP1/MMP2/TGFB1/MMP13/MMP3/LRP1/MMP7/MMP12	10
BP	GO:0031663	lipopolysaccharide-mediated signaling pathway	10/197	62/18800	8.505e-10	7.62466e-09	2.7172e-09	TNF/TLR4/TLR2/IL1B/MAPK14/MAPK1/AKT1/CCL2/TGFB1/MAPK3	10
BP	GO:0033500	carbohydrate homeostasis	17/197	245/18800	9.02789e-10	8.07768e-09	2.87865e-09	IL6/ALOX5/PPARG/STAT3/ICAM1/SLC2A4/AKT1/PRKAA2/HIF1A/ADIPOQ/PRKAA1/SLC16A1/SIRT1/ERN1/LEP/ACE/NOX4	17
BP	GO:0043367	CD4-positive, alpha-beta T cell differentiation	11/197	82/18800	9.25739e-10	8.26694e-09	2.94609e-09	IL6/FOXP3/STAT3/CTSL/IL2/IFNG/MTOR/NLRP3/LEF1/IL4/HMGB1	11
BP	GO:0032309	icosanoid secretion	9/197	46/18800	9.99818e-10	8.91117e-09	3.17568e-09	IL1B/NOS2/IL1A/P2RX4/LEP/EDN1/ACE/PTGES/PLA2G1B	9
BP	GO:0009615	response to virus	21/197	392/18800	1.02141e-09	9.08599e-09	3.23798e-09	TNF/BCL2/BAX/TLR2/IL6/IL1B/FOXP3/SMAD3/STAT1/MAPK14/NFKB1/RELA/IFNG/CHUK/IRF1/CXCL10/HIF1A/NLRP3/BECN1/IL4/MMP12	21
BP	GO:0060395	SMAD protein signal transduction	11/197	83/18800	1.0575e-09	9.38888e-09	3.34592e-09	PPARG/SMAD2/SMAD3/JAK2/JUN/FOS/TGFB1/BMP2/VIM/TGFBR1/LRP1	11
BP	GO:0014706	striated muscle tissue development	17/197	248/18800	1.08792e-09	9.62185e-09	3.42894e-09	SMAD3/DKK1/MAPK14/VEGFA/PPARA/TGFB1/BMP2/PTEN/MTOR/CREB1/LEF1/TGFBR1/EDN1/GJA1/NOTCH1/FGFR2/NOX4	17
BP	GO:0015850	organic hydroxy compound transport	17/197	248/18800	1.08792e-09	9.62185e-09	3.42894e-09	NR1H3/NFKB1/NR1H2/MYC/SPP1/CRH/PRKAA1/SLC16A1/APOE/LEP/SLC22A2/LRP1/AQP1/ABCC2/CYP19A1/AKR1C1/AKR1C4	17
BP	GO:1902107	positive regulation of leukocyte differentiation	14/197	157/18800	1.13891e-09	1.00342e-08	3.5759e-09	TNF/IL17A/FOXP3/IL10/IL2/IFNG/FOS/TGFB1/CASP8/CREB1/NLRP3/LEF1/IL4/HMGB1	14
BP	GO:1903708	positive regulation of hemopoiesis	14/197	157/18800	1.13891e-09	1.00342e-08	3.5759e-09	TNF/IL17A/FOXP3/IL10/IL2/IFNG/FOS/TGFB1/CASP8/CREB1/NLRP3/LEF1/IL4/HMGB1	14
BP	GO:0014015	positive regulation of gliogenesis	10/197	64/18800	1.17664e-09	1.0327e-08	3.68025e-09	TNF/TLR2/IL6/IL1B/MYC/TGFB1/BMP2/MTOR/NOTCH1/PTN	10
BP	GO:0045670	regulation of osteoclast differentiation	10/197	64/18800	1.17664e-09	1.0327e-08	3.68025e-09	TNF/TLR4/IL17A/IFNG/FOS/MTOR/CREB1/CEBPB/CTNNB1/IL4	10
BP	GO:0001774	microglial cell activation	9/197	47/18800	1.2255e-09	1.0715e-08	3.8185e-09	TNF/TLR2/IL6/JAK2/JUN/TRPV1/IFNG/IL4/MAPT	9
BP	GO:0002673	regulation of acute inflammatory response	9/197	47/18800	1.2255e-09	1.0715e-08	3.8185e-09	TNF/IL6/IL1B/PTGS2/GSTP1/NLRP3/PIK3CG/IL4/PTGES	9
BP	GO:0016241	regulation of macroautophagy	14/197	158/18800	1.23827e-09	1.07856e-08	3.84368e-09	CASP3/HMOX1/MAPK8/TP53/AKT1/PRKAA2/HIF1A/MTOR/MAPK3/SIRT1/KDR/ERN1/BECN1/IL4	14
BP	GO:0046631	alpha-beta T cell activation	14/197	158/18800	1.23827e-09	1.07856e-08	3.84368e-09	BCL2/IL6/FOXP3/JAK2/STAT3/CTSL/IL2/IFNG/IRF1/MTOR/NLRP3/LEF1/IL4/HMGB1	14
BP	GO:0033138	positive regulation of peptidyl-serine phosphorylation	12/197	107/18800	1.30155e-09	1.1294e-08	4.02486e-09	TNF/BCL2/IL6/PTGS2/EGFR/VEGFA/IFNG/AKT1/TGFB1/BDNF/NGF/TXN	12
BP	GO:1903557	positive regulation of tumor necrosis factor superfamily cytokine production	12/197	107/18800	1.30155e-09	1.1294e-08	4.02486e-09	TLR4/TLR2/IL6/IL17A/JAK2/STAT3/IFNG/IL1A/THBS1/LEP/CYBB/HMGB1	12
BP	GO:0010657	muscle cell apoptotic process	11/197	85/18800	1.37251e-09	1.18874e-08	4.2363e-09	PPARG/JAK2/HMOX1/IFNG/TP53/CDKN2A/NFE2L2/PTK2B/SIRT1/DNMT1/EDN1	11
BP	GO:0072577	endothelial cell apoptotic process	10/197	65/18800	1.37801e-09	1.19126e-08	4.24529e-09	TNF/ICAM1/IL10/SERPINE1/NFE2L2/CCL2/THBS1/KDR/IL4/AKR1C3	10
BP	GO:2000191	regulation of fatty acid transport	8/197	33/18800	1.39857e-09	1.20676e-08	4.30054e-09	IL1B/IL1A/AKT1/PPARA/THBS1/P2RX4/EDN1/PTGES	8
BP	GO:0034103	regulation of tissue remodeling	11/197	86/18800	1.55955e-09	1.34314e-08	4.78656e-09	IL6/PPARG/TNFRSF11B/IL2/TP53/TGFB1/SPP1/LEP/CALCA/GJA1/CD38	11
BP	GO:0031349	positive regulation of defense response	18/197	289/18800	1.6057e-09	1.37694e-08	4.90702e-09	TNF/TLR4/TLR2/IL6/IL1B/JAK2/PTGS2/SERPINE1/IL2/IFNG/CEBPB/MAPK3/CASP1/PIK3CG/ACE/HMGB1/ABCC1/MMP12	18
BP	GO:0034605	cellular response to heat	10/197	66/18800	1.60942e-09	1.37694e-08	4.90702e-09	PTGS2/HMOX1/TRPV1/IL1A/CXCL10/MTOR/SIRT1/THBS1/FGF1/MAPT	10
BP	GO:0001889	liver development	13/197	134/18800	1.61078e-09	1.37694e-08	4.90702e-09	TNF/IL6/SMAD3/HMOX1/JUN/IL10/CCND1/RELA/MYC/CEBPB/NOTCH1/FGF1/PTN	13
BP	GO:2001235	positive regulation of apoptotic signaling pathway	13/197	134/18800	1.61078e-09	1.37694e-08	4.90702e-09	TNF/BAX/SOD1/JAK2/TP53/MYC/PTEN/MCL1/SIRT1/THBS1/BBC3/TGFBR1/BECN1	13
BP	GO:0032526	response to retinoic acid	12/197	109/18800	1.61564e-09	1.37854e-08	4.91271e-09	TNF/DKK1/MMP2/MYC/COL1A1/CREB1/PTK2B/RXRA/LEP/AQP1/FGFR2/CD38	12
BP	GO:0031589	cell-substrate adhesion	20/197	364/18800	1.69284e-09	1.44174e-08	5.13793e-09	BCL2/FN1/CCN2/SMAD3/JAK2/VCAM1/VEGFA/SERPINE1/CDKN2A/COL1A1/PTEN/PTK2B/PIK3CB/CTNNB1/THBS1/KDR/ALOX15/PTK2/NOTCH1/MMP12	20
BP	GO:0050870	positive regulation of T cell activation	16/197	223/18800	1.77218e-09	1.50651e-08	5.36877e-09	IL6/IL1B/FOXP3/JAK2/VCAM1/IL2/IFNG/IL1A/AKT1/CCL2/NLRP3/LEF1/IGF2/LEP/IL4/HMGB1	16
BP	GO:0034405	response to fluid shear stress	8/197	34/18800	1.81258e-09	1.53802e-08	5.48103e-09	PTGS2/AKT1/MMP2/NFE2L2/PTK2B/P2RX4/ACE/SREBF2	8
BP	GO:0016137	glycoside metabolic process	7/197	22/18800	1.86132e-09	1.57357e-08	5.60773e-09	GUSB/AKR1B1/AKR1C2/AKR1C1/AKR1C3/AKR1C4/AKR1B10	7
BP	GO:1902644	tertiary alcohol metabolic process	7/197	22/18800	1.86132e-09	1.57357e-08	5.60773e-09	BMP2/AKR1B1/AKR1C2/AKR1C1/AKR1C3/AKR1C4/AKR1B10	7
BP	GO:0002294	CD4-positive, alpha-beta T cell differentiation involved in immune response	10/197	67/18800	1.87469e-09	1.58196e-08	5.63764e-09	IL6/FOXP3/STAT3/IL2/IFNG/MTOR/NLRP3/LEF1/IL4/HMGB1	10
BP	GO:0009746	response to hexose	15/197	193/18800	1.94096e-09	1.63488e-08	5.82623e-09	CCN2/SMAD2/CASP3/PTGS2/ICAM1/PRKAA2/HIF1A/EGR1/PTK2B/ADIPOQ/PRKAA1/THBS1/ERN1/ACE/NOX4	15
BP	GO:0010745	negative regulation of macrophage derived foam cell differentiation	6/197	13/18800	1.98037e-09	1.662e-08	5.92286e-09	NR1H3/PPARG/NR1H2/CRP/PPARA/ADIPOQ	6
BP	GO:0061418	regulation of transcription from RNA polymerase II promoter in response to hypoxia	6/197	13/18800	1.98037e-09	1.662e-08	5.92286e-09	VEGFA/TP53/NFE2L2/HIF1A/EGR1/NOTCH1	6
BP	GO:0034644	cellular response to UV	11/197	88/18800	2.00351e-09	1.67835e-08	5.98113e-09	BAX/MMP9/MMP1/PTGS2/TP53/MMP2/MYC/SIRT1/TIMP1/MMP3/AQP1	11
BP	GO:0031334	positive regulation of protein-containing complex assembly	15/197	194/18800	2.08446e-09	1.74299e-08	6.2115e-09	TNF/BAX/TLR4/MMP1/NR1H2/VEGFA/IFNG/TP53/TGFB1/MTOR/PTK2B/ALOX15/ESR1/MMP3/MAPT	15
BP	GO:0061008	hepaticobiliary system development	13/197	137/18800	2.11856e-09	1.76829e-08	6.30164e-09	TNF/IL6/SMAD3/HMOX1/JUN/IL10/CCND1/RELA/MYC/CEBPB/NOTCH1/FGF1/PTN	13
BP	GO:0002287	alpha-beta T cell activation involved in immune response	10/197	68/18800	2.17806e-09	1.81137e-08	6.4552e-09	IL6/FOXP3/STAT3/IL2/IFNG/MTOR/NLRP3/LEF1/IL4/HMGB1	10
BP	GO:0002293	alpha-beta T cell differentiation involved in immune response	10/197	68/18800	2.17806e-09	1.81137e-08	6.4552e-09	IL6/FOXP3/STAT3/IL2/IFNG/MTOR/NLRP3/LEF1/IL4/HMGB1	10
BP	GO:0002269	leukocyte activation involved in inflammatory response	9/197	50/18800	2.19305e-09	1.81727e-08	6.47621e-09	TNF/TLR2/IL6/JAK2/JUN/TRPV1/IFNG/IL4/MAPT	9
BP	GO:0042149	cellular response to glucose starvation	9/197	50/18800	2.19305e-09	1.81727e-08	6.47621e-09	BCL2/TP53/NFE2L2/PRKAA2/HSPA5/SLC2A1/PRKAA1/SIRT1/BECN1	9
BP	GO:0051216	cartilage development	15/197	195/18800	2.23762e-09	1.85087e-08	6.59594e-09	CCN2/SMAD3/MAPK14/COL1A1/TGFB1/BMP2/RUNX2/HIF1A/MAPK3/CTNNB1/TIMP1/MMP13/TGFBR1/LEP/EDN1	15
BP	GO:0001776	leukocyte homeostasis	11/197	89/18800	2.26534e-09	1.86041e-08	6.62994e-09	BCL2/BAX/IL6/FOXP3/CASP3/IL2/AKT1/HIF1A/PIK3CB/PIK3CD/HMGB1	11
BP	GO:0007589	body fluid secretion	11/197	89/18800	2.26534e-09	1.86041e-08	6.62994e-09	NR1H3/NR1H2/VEGFA/CCND1/HIF1A/CREB1/VDR/SLC22A2/EDN1/GJA1/AQP1	11
BP	GO:0044070	regulation of anion transport	11/197	89/18800	2.26534e-09	1.86041e-08	6.62994e-09	TNF/IL1B/IL1A/CEBPB/PRKAA1/P2RX4/ABCB1/LEP/EDN1/PTGES/CA2	11
BP	GO:0051591	response to cAMP	11/197	89/18800	2.26534e-09	1.86041e-08	6.62994e-09	STAT1/AHR/CYP1B1/FOS/COL1A1/HSPA5/PTK2B/ADIPOQ/PIK3CG/EZR/AQP1	11
BP	GO:0044089	positive regulation of cellular component biogenesis	23/197	494/18800	2.34876e-09	1.92548e-08	6.86185e-09	TNF/BAX/TLR4/IL17A/CCN2/SMAD3/MMP1/NR1H2/VEGFA/IFNG/TP53/TGFB1/MTOR/BDNF/PTK2B/KDR/ALOX15/TGFBR1/ESR1/BECN1/MMP3/DNMT1/MAPT	23
BP	GO:1903034	regulation of response to wounding	14/197	166/18800	2.3667e-09	1.93673e-08	6.90194e-09	TNF/ALOX5/SMAD3/IL10/SERPINE1/NFE2L2/SPP1/PTEN/MTOR/THBS1/APOE/PTK2/EDN1/PTN	14
BP	GO:0033344	cholesterol efflux	10/197	69/18800	2.52422e-09	2.06197e-08	7.34824e-09	NR1H3/PPARG/NR1H2/PON1/ADIPOQ/SIRT1/APOE/RXRA/LRP1/SREBF2	10
BP	GO:0042572	retinol metabolic process	9/197	51/18800	2.63906e-09	2.15196e-08	7.66894e-09	CYP1A2/CYP1B1/CYP3A4/CYP2C8/CYP2D6/AKR1B1/AKR1C3/TTR/AKR1B10	9
BP	GO:0043200	response to amino acid	12/197	114/18800	2.72063e-09	2.21454e-08	7.89197e-09	TNF/CCN2/CASP3/EGFR/MMP2/COL1A1/NQO1/MTOR/CEBPB/DNMT1/CYBB/EDN1	12
BP	GO:0072073	kidney epithelium development	13/197	140/18800	2.76743e-09	2.24866e-08	8.01356e-09	BCL2/SMAD2/SMAD3/STAT1/VEGFA/CAT/MYC/BMP2/ADIPOQ/CTNNB1/NOTCH1/FGF1/FGFR2	13
BP	GO:0097306	cellular response to alcohol	11/197	91/18800	2.88266e-09	2.33816e-08	8.3325e-09	AHR/CYP1B1/AKT1/MYC/PRKAA2/PRKAA1/CTNNB1/CYBB/ACE/AKR1C2/AKR1C3	11
BP	GO:0032890	regulation of organic acid transport	10/197	70/18800	2.91832e-09	2.36292e-08	8.42074e-09	TNF/IL1B/IL1A/AKT1/PPARA/THBS1/P2RX4/LEP/EDN1/PTGES	10
BP	GO:0021782	glial cell development	12/197	115/18800	3.01001e-09	2.43287e-08	8.67003e-09	TNF/TLR4/TLR2/IL6/IL1B/SOD1/IFNG/AKT1/PTEN/VIM/LRP1/MAPT	12
BP	GO:0035196	production of miRNAs involved in gene silencing by miRNA	9/197	52/18800	3.16274e-09	2.55183e-08	9.09397e-09	TNF/IL6/SMAD2/SMAD3/STAT3/EGFR/TP53/TGFB1/ESR1	9
BP	GO:0007179	transforming growth factor beta receptor signaling pathway	15/197	200/18800	3.16968e-09	2.55295e-08	9.09797e-09	PPARG/SMAD2/SMAD3/STAT3/JUN/TP53/FOS/PPARA/TGFB1/BMP2/HSPA5/SIRT1/THBS1/TGFBR1/PTK2	15
BP	GO:0002286	T cell activation involved in immune response	12/197	116/18800	3.32683e-09	2.66552e-08	9.49913e-09	IL6/FOXP3/STAT3/ICAM1/IL2/IFNG/TP53/MTOR/NLRP3/LEF1/IL4/HMGB1	12
BP	GO:0071675	regulation of mononuclear cell migration	12/197	116/18800	3.32683e-09	2.66552e-08	9.49913e-09	TNF/SERPINE1/MAPK1/AKT1/CCL2/CXCL10/PTK2B/MAPK3/THBS1/PTK2/IL4/HMGB1	12
BP	GO:1904892	regulation of receptor signaling pathway via STAT	12/197	116/18800	3.32683e-09	2.66552e-08	9.49913e-09	TNF/IL6/PPARG/JAK2/CYP1B1/IL10/IFNG/TGFB1/PTK2B/LEP/IL4/NOTCH1	12
BP	GO:0090092	regulation of transmembrane receptor protein serine/threonine kinase signaling pathway	17/197	267/18800	3.34168e-09	2.67276e-08	9.52493e-09	PPARG/SMAD2/SMAD3/JAK2/DKK1/SOST/TP53/PPARA/TGFB1/BMP2/HSPA5/SIRT1/THBS1/KDR/TGFBR1/NOTCH1/LRP1	17
BP	GO:0036003	positive regulation of transcription from RNA polymerase II promoter in response to stress	7/197	24/18800	3.71094e-09	2.96296e-08	1.05591e-08	VEGFA/TP53/NFE2L2/HSPA5/HIF1A/CEBPB/NOTCH1	7
BP	GO:0008207	C21-steroid hormone metabolic process	8/197	37/18800	3.75207e-09	2.9906e-08	1.06576e-08	BMP2/EGR1/AKR1B1/CYP17A1/AKR1C2/AKR1C1/AKR1C3/AKR1C4	8
BP	GO:0007160	cell-matrix adhesion	16/197	235/18800	3.78085e-09	3.00833e-08	1.07208e-08	BCL2/FN1/CCN2/SMAD3/VCAM1/VEGFA/SERPINE1/CDKN2A/PTEN/PTK2B/PIK3CB/CTNNB1/THBS1/KDR/PTK2/MMP12	16
BP	GO:0002703	regulation of leukocyte mediated immunity	16/197	236/18800	4.01892e-09	3.19223e-08	1.13762e-08	TNF/TLR4/IL6/IL1B/FOXP3/NOS2/HMOX1/AHR/ICAM1/IL10/IL2/TGFB1/NLRP3/LEP/IL4/HMGB1	16
BP	GO:0007259	receptor signaling pathway via JAK-STAT	14/197	173/18800	4.05195e-09	3.20739e-08	1.14302e-08	TNF/IL6/JAK2/STAT3/STAT1/CYP1B1/IL10/IL2/IFNG/CCL2/PTK2B/LEP/IL4/NOTCH1	14
BP	GO:0010469	regulation of signaling receptor activity	14/197	173/18800	4.05195e-09	3.20739e-08	1.14302e-08	TNF/PPARG/JAK2/DKK1/IL10/SERPINE1/IFNG/PPARA/CCL2/HIF1A/CRH/PTK2B/EDN1/ESR2	14
BP	GO:0050804	modulation of chemical synaptic transmission	21/197	429/18800	5.0877e-09	4.02033e-08	1.43273e-08	TNF/IL1B/JAK2/DKK1/PTGS2/MAPK1/CCL2/PTEN/BDNF/NGF/ACHE/PTK2B/ADIPOQ/APOE/EDN1/PTN/BCHE/CA2/CAMK2B/MAPT/CD38	21
BP	GO:0035924	cellular response to vascular endothelial growth factor stimulus	10/197	74/18800	5.09658e-09	4.02044e-08	1.43276e-08	VCAM1/MAPK14/VEGFA/RELA/AKT1/PIK3CB/KDR/ERN1/PIK3CD/NOTCH1	10
BP	GO:0042178	xenobiotic catabolic process	7/197	25/18800	5.10857e-09	4.023e-08	1.43368e-08	CYP1A2/NR1I2/GSTM1/CYP3A4/CYP2C8/CYP2C19/CYP2D6	7
BP	GO:0051052	regulation of DNA metabolic process	22/197	472/18800	5.25823e-09	4.13377e-08	1.47315e-08	TNF/BAX/IL6/FOXP3/CYP1B1/EGFR/IL10/IL2/TP53/MAPK1/AKT1/MYC/TGFB1/PTK2B/MAPK3/ADIPOQ/SIRT1/CTNNB1/IL4/HMGB1/NOX4/TNKS	22
BP	GO:0099177	regulation of trans-synaptic signaling	21/197	430/18800	5.30052e-09	4.15991e-08	1.48247e-08	TNF/IL1B/JAK2/DKK1/PTGS2/MAPK1/CCL2/PTEN/BDNF/NGF/ACHE/PTK2B/ADIPOQ/APOE/EDN1/PTN/BCHE/CA2/CAMK2B/MAPT/CD38	21
BP	GO:0002831	regulation of response to biotic stimulus	19/197	351/18800	5.63853e-09	4.41765e-08	1.57432e-08	TLR4/IL1B/IL17A/FOXP3/NR1H3/PPARG/STAT1/AHR/NR1H2/IRF1/NFE2L2/CASP8/MAPK3/APOE/LEP/IL4/HMGB1/MMP12/PTPN1	19
BP	GO:0060070	canonical Wnt signaling pathway	18/197	313/18800	5.65634e-09	4.42407e-08	1.57661e-08	SMAD3/DKK1/SOST/MAPK14/NFKB1/EGFR/COL1A1/TGFB1/BMP2/PTEN/EGR1/LEF1/CTNNB1/APOE/EDN1/NOTCH1/FGFR2/TNKS	18
BP	GO:0045346	regulation of MHC class II biosynthetic process	6/197	15/18800	5.676e-09	4.4319e-08	1.5794e-08	TLR4/JAK2/IL10/IFNG/SIRT1/IL4	6
BP	GO:0060759	regulation of response to cytokine stimulus	14/197	178/18800	5.85891e-09	4.56697e-08	1.62753e-08	TLR4/TLR2/IL6/NR1H3/PPARG/NR1H2/GSTP1/CASP8/HIF1A/ADIPOQ/CASP1/EDN1/MMP12/PTPN1	14
BP	GO:0002697	regulation of immune effector process	19/197	353/18800	6.18548e-09	4.81337e-08	1.71534e-08	TNF/TLR4/IL6/IL1B/IL17A/FOXP3/NOS2/HMOX1/AHR/ICAM1/IL10/IL2/IFNG/TGFB1/NLRP3/SIRT1/LEP/IL4/HMGB1	19
BP	GO:0010332	response to gamma radiation	9/197	56/18800	6.28178e-09	4.87182e-08	1.73617e-08	BCL2/BAX/IL1A/TP53/MYC/CXCL10/HSPA5/EGR1/PRKAA1	9
BP	GO:0070918	primary sncRNA processing	9/197	56/18800	6.28178e-09	4.87182e-08	1.73617e-08	TNF/IL6/SMAD2/SMAD3/STAT3/EGFR/TP53/TGFB1/ESR1	9
BP	GO:0002718	regulation of cytokine production involved in immune response	11/197	98/18800	6.40357e-09	4.95792e-08	1.76685e-08	TNF/TLR4/IL6/IL1B/FOXP3/HMOX1/IL10/TGFB1/NLRP3/SIRT1/IL4	11
BP	GO:0001952	regulation of cell-matrix adhesion	12/197	123/18800	6.52682e-09	5.04485e-08	1.79783e-08	BCL2/SMAD3/VEGFA/SERPINE1/CDKN2A/PTEN/PTK2B/PIK3CB/THBS1/KDR/PTK2/MMP12	12
BP	GO:0048863	stem cell differentiation	15/197	211/18800	6.58577e-09	5.08187e-08	1.81103e-08	FN1/STAT3/TP53/MAPK1/NFE2L2/RUNX2/HIF1A/MAPK3/CTNNB1/ESR1/EDN1/NOTCH1/ACE/PTN/FGFR2	15
BP	GO:0002292	T cell differentiation involved in immune response	10/197	76/18800	6.64994e-09	5.12279e-08	1.82561e-08	IL6/FOXP3/STAT3/IL2/IFNG/MTOR/NLRP3/LEF1/IL4/HMGB1	10
BP	GO:0051146	striated muscle cell differentiation	17/197	281/18800	7.19826e-09	5.53592e-08	1.97284e-08	BCL2/DKK1/CASP3/MAPK14/VEGFA/AKT1/PPARA/CXCL10/TGFB1/BMP2/MTOR/BDNF/IGF2/EDN1/IL4/NOTCH1/NOX4	17
BP	GO:0001541	ovarian follicle development	9/197	57/18800	7.3926e-09	5.67588e-08	2.02272e-08	BCL2/BAX/SOD1/VEGFA/MMP2/MYC/CEBPB/KDR/ESR1	9
BP	GO:0045913	positive regulation of carbohydrate metabolic process	10/197	77/18800	7.57347e-09	5.80506e-08	2.06875e-08	NFKB1/IFNG/AKT1/PPARA/MYC/PRKAA2/HIF1A/PRKAA1/SIRT1/IGF2	10
BP	GO:0002367	cytokine production involved in immune response	11/197	100/18800	7.94841e-09	6.07221e-08	2.16396e-08	TNF/TLR4/IL6/IL1B/FOXP3/HMOX1/IL10/TGFB1/NLRP3/SIRT1/IL4	11
BP	GO:0014013	regulation of gliogenesis	11/197	100/18800	7.94841e-09	6.07221e-08	2.16396e-08	TNF/TLR2/IL6/IL1B/MYC/TGFB1/BMP2/MTOR/CTNNB1/NOTCH1/PTN	11
BP	GO:0035051	cardiocyte differentiation	13/197	153/18800	8.19677e-09	6.25156e-08	2.22787e-08	DKK1/VCAM1/EGFR/VEGFA/MAPK1/PPARA/TGFB1/BMP2/MTOR/MAPK3/EDN1/NOTCH1/NOX4	13
BP	GO:0043254	regulation of protein-containing complex assembly	20/197	401/18800	8.80729e-09	6.70608e-08	2.38985e-08	TNF/BAX/TLR4/DKK1/SOST/MMP1/NR1H2/VEGFA/IFNG/TP53/TGFB1/HSPA5/MTOR/PTK2B/APOE/ALOX15/ESR1/MMP3/HMGB1/MAPT	20
BP	GO:0031649	heat generation	6/197	16/18800	9.00258e-09	6.8209e-08	2.43077e-08	TNF/IL1B/PTGS2/TRPV1/IL1A/PTGES	6
BP	GO:0042448	progesterone metabolic process	6/197	16/18800	9.00258e-09	6.8209e-08	2.43077e-08	EGR1/CYP17A1/AKR1C2/AKR1C1/AKR1C3/AKR1C4	6
BP	GO:0045342	MHC class II biosynthetic process	6/197	16/18800	9.00258e-09	6.8209e-08	2.43077e-08	TLR4/JAK2/IL10/IFNG/SIRT1/IL4	6
BP	GO:0033032	regulation of myeloid cell apoptotic process	7/197	27/18800	9.27147e-09	7.00156e-08	2.49515e-08	BCL2/CDKN2A/PTEN/ADIPOQ/SIRT1/PIK3CB/PIK3CD	7
BP	GO:2000108	positive regulation of leukocyte apoptotic process	7/197	27/18800	9.27147e-09	7.00156e-08	2.49515e-08	BAX/IL10/TP53/CDKN2A/SIRT1/PIK3CB/PIK3CD	7
BP	GO:0001818	negative regulation of cytokine production	19/197	363/18800	9.73379e-09	7.33864e-08	2.61528e-08	TNF/TLR4/IL6/FOXP3/FN1/HMOX1/NFKB1/IL10/IFNG/GSTP1/PPARA/TGFB1/NLRP3/LEF1/ADIPOQ/THBS1/EZR/IL4/HMGB1	19
BP	GO:0035710	CD4-positive, alpha-beta T cell activation	11/197	102/18800	9.81778e-09	7.37777e-08	2.62922e-08	IL6/FOXP3/STAT3/CTSL/IL2/IFNG/MTOR/NLRP3/LEF1/IL4/HMGB1	11
BP	GO:0062014	negative regulation of small molecule metabolic process	11/197	102/18800	9.81778e-09	7.37777e-08	2.62922e-08	SOD1/STAT3/NFKB1/TP53/AKT1/PPARA/BMP2/ADIPOQ/SIRT1/APOE/AKR1C3	11
BP	GO:2000351	regulation of endothelial cell apoptotic process	9/197	59/18800	1.01408e-08	7.60808e-08	2.7113e-08	TNF/ICAM1/SERPINE1/NFE2L2/CCL2/THBS1/KDR/IL4/AKR1C3	9
BP	GO:0050714	positive regulation of protein secretion	12/197	128/18800	1.02862e-08	7.69206e-08	2.74122e-08	TLR4/TLR2/PPARG/JAK2/NR1H2/IL1A/TGFB1/HIF1A/ACHE/EZR/PLA2G1B/CD38	12
BP	GO:1990266	neutrophil migration	12/197	128/18800	1.02862e-08	7.69206e-08	2.74122e-08	IL1B/CXCL8/IL1A/CCL2/CXCL2/CXCL10/PIK3CG/PIK3CD/EDN1/CXCL1/CXCR1/PLA2G1B	12
BP	GO:0042102	positive regulation of T cell proliferation	11/197	103/18800	1.08921e-08	8.13192e-08	2.89798e-08	IL6/IL1B/FOXP3/JAK2/VCAM1/IL2/IL1A/IGF2/LEP/IL4/HMGB1	11
BP	GO:0030574	collagen catabolic process	8/197	42/18800	1.0968e-08	8.1621e-08	2.90873e-08	MMP9/MMP1/CTSL/MMP2/MMP13/MMP3/MMP7/MMP12	8
BP	GO:0060964	regulation of miRNA-mediated gene silencing	8/197	42/18800	1.0968e-08	8.1621e-08	2.90873e-08	TNF/IL6/PPARG/STAT3/EGFR/TP53/TGFB1/ESR1	8
BP	GO:0071478	cellular response to radiation	14/197	187/18800	1.10468e-08	8.20748e-08	2.9249e-08	BAX/MMP9/MMP1/PTGS2/MAPK14/TP53/MMP2/MYC/HSPA5/EGR1/SIRT1/TIMP1/MMP3/AQP1	14
BP	GO:0016042	lipid catabolic process	18/197	327/18800	1.11823e-08	8.29476e-08	2.95601e-08	TNF/IL1B/CYP1A2/NEU1/CYP1B1/CYP3A4/AKT1/PPARA/SPP1/ADIPOQ/PRKAA1/APOE/PIK3CG/LEP/CYP19A1/PLA2G1B/AKR1C3/AKR1B10	18
BP	GO:0030856	regulation of epithelial cell differentiation	13/197	157/18800	1.12059e-08	8.29886e-08	2.95747e-08	TNF/IL1B/MMP9/STAT1/VEGFA/CCND1/SERPINE1/IFNG/IL1A/CEBPB/VDR/CTNNB1/NOTCH1	13
BP	GO:0003012	muscle system process	21/197	449/18800	1.12947e-08	8.35116e-08	2.97611e-08	TNF/IL1B/SOD1/PPARG/CCN2/SMAD3/PTGS2/HMOX1/TRPV1/PPARA/MTOR/P2RX4/PIK3CG/BECN1/LEP/EDN1/CALCA/GJA1/NOTCH1/CAMK2B/CD38	21
BP	GO:0003007	heart morphogenesis	16/197	254/18800	1.14749e-08	8.45721e-08	3.0139e-08	SMAD3/DKK1/JUN/VEGFA/TP53/TGFB1/BMP2/HIF1A/MTOR/CTNNB1/TGFBR1/PTK2/EDN1/GJA1/NOTCH1/FGFR2	16
BP	GO:0043122	regulation of I-kappaB kinase/NF-kappaB signaling	16/197	254/18800	1.14749e-08	8.45721e-08	3.0139e-08	TNF/TLR4/IL1B/STAT1/HMOX1/RELA/IL1A/GSTP1/CHUK/CASP8/ADIPOQ/SIRT1/CTNNB1/CASP1/ESR1/GJA1	16
BP	GO:0046324	regulation of glucose import	9/197	60/18800	1.18232e-08	8.67504e-08	3.09153e-08	TNF/MAPK14/AKT1/MYC/NFE2L2/ADIPOQ/LEP/ACE/PLA2G1B	9
BP	GO:0090311	regulation of protein deacetylation	9/197	60/18800	1.18232e-08	8.67504e-08	3.09153e-08	FOXP3/MAPK8/VEGFA/IFNG/TP53/PRKAA2/PRKAA1/SIRT1/MAPT	9
BP	GO:0002819	regulation of adaptive immune response	14/197	188/18800	1.1827e-08	8.67504e-08	3.09153e-08	TNF/IL6/IL1B/FOXP3/AHR/IL10/IL2/IRF1/TGFB1/NLRP3/SIRT1/ALOX15/IL4/HMGB1	14
BP	GO:0002360	T cell lineage commitment	7/197	28/18800	1.22528e-08	8.97037e-08	3.19677e-08	BCL2/IL6/FOXP3/STAT3/CTSL/TP53/MTOR	7
BP	GO:0042476	odontogenesis	12/197	130/18800	1.22687e-08	8.97037e-08	3.19677e-08	BAX/TNFRSF11B/SERPINE1/PPARA/COL1A1/BMP2/RUNX2/LEF1/CTNNB1/EDN1/AQP1/FGFR2	12
BP	GO:0009749	response to glucose	14/197	189/18800	1.2657e-08	9.23959e-08	3.29272e-08	CCN2/SMAD2/CASP3/ICAM1/PRKAA2/HIF1A/EGR1/PTK2B/ADIPOQ/PRKAA1/THBS1/ERN1/ACE/NOX4	14
BP	GO:1990845	adaptive thermogenesis	13/197	159/18800	1.30571e-08	9.51657e-08	3.39142e-08	TLR4/NR1H3/JAK2/NR1H2/TRPV1/VEGFA/CEBPB/ACHE/ADIPOQ/LEP/IL4/GJA1/NOTCH1	13
BP	GO:0014002	astrocyte development	8/197	43/18800	1.33548e-08	9.69154e-08	3.45378e-08	TNF/TLR4/IL6/IL1B/IFNG/VIM/LRP1/MAPT	8
BP	GO:0042554	superoxide anion generation	8/197	43/18800	1.33548e-08	9.69154e-08	3.45378e-08	SOD1/CRP/GSTP1/TGFB1/CYBB/EDN1/NOX4/MAPT	8
BP	GO:0045833	negative regulation of lipid metabolic process	11/197	105/18800	1.33604e-08	9.69154e-08	3.45378e-08	TNF/IL1B/SOD1/NFKB1/AKT1/BMP2/PRKAA1/SIRT1/APOE/PIK3CG/AKR1C3	11
BP	GO:0032386	regulation of intracellular transport	18/197	332/18800	1.41419e-08	1.02423e-07	3.65004e-08	IL1B/SMAD3/JAK2/PTGS2/MAPK8/MAPK14/IFNG/MAPK1/TGFB1/TXN/MAPK3/ADIPOQ/PRKAA1/BBC3/LEP/EZR/SREBF2/PTPN1	18
BP	GO:0010565	regulation of cellular ketone metabolic process	12/197	132/18800	1.45879e-08	1.05321e-07	3.75334e-08	IL1B/NR1H3/PPARG/PTGS2/NR1H2/AKT1/PPARA/BMP2/EGR1/ADIPOQ/SIRT1/AKR1C3	12
BP	GO:0035270	endocrine system development	12/197	132/18800	1.45879e-08	1.05321e-07	3.75334e-08	IL6/SMAD2/SMAD3/CYP1B1/MAPK1/AKT1/BMP2/CREB1/CRH/MAPK3/TGFBR1/EDN1	12
BP	GO:0030593	neutrophil chemotaxis	11/197	106/18800	1.47723e-08	1.06191e-07	3.78432e-08	IL1B/CXCL8/CCL2/CXCL2/CXCL10/PIK3CG/PIK3CD/EDN1/CXCL1/CXCR1/PLA2G1B	11
BP	GO:0033157	regulation of intracellular protein transport	15/197	224/18800	1.47776e-08	1.06191e-07	3.78432e-08	IL1B/SMAD3/JAK2/PTGS2/MAPK8/MAPK14/IFNG/TGFB1/TXN/ADIPOQ/PRKAA1/BBC3/LEP/SREBF2/PTPN1	15
BP	GO:0046777	protein autophosphorylation	15/197	224/18800	1.47776e-08	1.06191e-07	3.78432e-08	JAK2/JUN/EGFR/VEGFA/AKT1/MTOR/PTK2B/MAPK3/ADIPOQ/KDR/ERN1/PTK2/ACE/FGFR2/CAMK2B	15
BP	GO:0002443	leukocyte mediated immunity	21/197	457/18800	1.53462e-08	1.10105e-07	3.9238e-08	TNF/TLR4/IL6/IL1B/FOXP3/NOS2/HMOX1/AHR/ICAM1/IL10/CRP/IL2/TGFB1/NLRP3/PIK3CG/PIK3CD/LEP/IL4/ACE/HMGB1/PLA2G1B	21
BP	GO:0007517	muscle organ development	18/197	334/18800	1.55156e-08	1.11147e-07	3.96095e-08	BCL2/SMAD3/MAPK14/FOS/CXCL10/TGFB1/BMP2/EGR1/CREB1/LEF1/PRKAA1/SIRT1/CTNNB1/IGF2/TGFBR1/GJA1/NOTCH1/FGFR2	18
BP	GO:0002790	peptide secretion	15/197	225/18800	1.5689e-08	1.12214e-07	3.99898e-08	TNF/IL6/IL1B/ALOX5/SMAD2/JAK2/NOS2/TRPV1/IFNG/HIF1A/CRH/SLC16A1/LEP/EDN1/CD38	15
BP	GO:0048678	response to axon injury	10/197	83/18800	1.59031e-08	1.13569e-07	4.04727e-08	BCL2/BAX/SOD1/JAK2/JUN/MMP2/SPP1/PTEN/P2RX4/PTN	10
BP	GO:0010575	positive regulation of vascular endothelial growth factor production	7/197	29/18800	1.60088e-08	1.1397e-07	4.06156e-08	IL6/IL1B/PTGS2/CYP1B1/IL1A/TGFB1/HIF1A	7
BP	GO:0097421	liver regeneration	7/197	29/18800	1.60088e-08	1.1397e-07	4.06156e-08	TNF/IL6/HMOX1/IL10/CCND1/MYC/CEBPB	7
BP	GO:0045981	positive regulation of nucleotide metabolic process	8/197	44/18800	1.61769e-08	1.14458e-07	4.07894e-08	NOS2/IFNG/PPARA/MYC/PRKAA2/HIF1A/PRKAA1/IL4	8
BP	GO:0060147	regulation of post-transcriptional gene silencing	8/197	44/18800	1.61769e-08	1.14458e-07	4.07894e-08	TNF/IL6/PPARG/STAT3/EGFR/TP53/TGFB1/ESR1	8
BP	GO:1900368	regulation of post-transcriptional gene silencing by RNA	8/197	44/18800	1.61769e-08	1.14458e-07	4.07894e-08	TNF/IL6/PPARG/STAT3/EGFR/TP53/TGFB1/ESR1	8
BP	GO:1900544	positive regulation of purine nucleotide metabolic process	8/197	44/18800	1.61769e-08	1.14458e-07	4.07894e-08	NOS2/IFNG/PPARA/MYC/PRKAA2/HIF1A/PRKAA1/IL4	8
BP	GO:0033209	tumor necrosis factor-mediated signaling pathway	11/197	107/18800	1.63159e-08	1.15264e-07	4.10766e-08	TNF/JAK2/STAT1/RELA/TP53/GSTP1/CHUK/CASP8/PTK2B/ADIPOQ/CASP1	11
BP	GO:0030509	BMP signaling pathway	13/197	162/18800	1.63547e-08	1.15361e-07	4.11112e-08	PPARG/SMAD2/SMAD3/DKK1/SOST/TGFB1/BMP2/RUNX2/EGR1/MAPK3/LEF1/KDR/NOTCH1	13
BP	GO:0030111	regulation of Wnt signaling pathway	18/197	336/18800	1.70113e-08	1.19625e-07	4.26309e-08	TLR2/SMAD3/DKK1/SOST/MAPK14/NFKB1/EGFR/COL1A1/TGFB1/BMP2/EGR1/LEF1/CTNNB1/APOE/NOTCH1/LRP1/FGFR2/TNKS	18
BP	GO:0042113	B cell activation	18/197	336/18800	1.70113e-08	1.19625e-07	4.26309e-08	BCL2/BAX/TLR4/IL6/FOXP3/CASP3/AHR/VCAM1/IL10/IL2/TP53/TGFB1/CASP8/PTK2B/LEF1/PIK3CD/IL4/CD38	18
BP	GO:0030307	positive regulation of cell growth	13/197	163/18800	1.76105e-08	1.23462e-07	4.39981e-08	BCL2/FN1/EGFR/VEGFA/IL2/AKT1/BDNF/NGF/PTK2B/TGFBR1/EDN1/MAPT/CD38	13
BP	GO:0050680	negative regulation of epithelial cell proliferation	13/197	163/18800	1.76105e-08	1.23462e-07	4.39981e-08	TNF/ALOX5/PPARG/STAT1/AR/CCL2/TGFB1/PTEN/VDR/THBS1/APOE/TGFBR1/FGFR2	13
BP	GO:0008625	extrinsic apoptotic signaling pathway via death domain receptors	10/197	85/18800	2.00915e-08	1.39789e-07	4.98168e-08	TNF/BCL2/BAX/HMOX1/ICAM1/SERPINE1/CASP8/PTEN/NGF/THBS1	10
BP	GO:0010507	negative regulation of autophagy	10/197	85/18800	2.00915e-08	1.39789e-07	4.98168e-08	BCL2/STAT3/HMOX1/IL10/TP53/AKT1/MTOR/MCL1/BECN1/LEP	10
BP	GO:0071229	cellular response to acid chemical	10/197	85/18800	2.00915e-08	1.39789e-07	4.98168e-08	TNF/EGFR/VEGFA/MMP2/MYC/COL1A1/MTOR/CEBPB/DNMT1/CYBB	10
BP	GO:0098586	cellular response to virus	10/197	85/18800	2.00915e-08	1.39789e-07	4.98168e-08	BAX/IL6/SMAD3/MAPK14/NFKB1/CHUK/CXCL10/HIF1A/NLRP3/MMP12	10
BP	GO:2000106	regulation of leukocyte apoptotic process	10/197	85/18800	2.00915e-08	1.39789e-07	4.98168e-08	BAX/IL10/IL2/TP53/CDKN2A/HIF1A/PTEN/SIRT1/PIK3CB/PIK3CD	10
BP	GO:0010508	positive regulation of autophagy	12/197	136/18800	2.04412e-08	1.42008e-07	5.06074e-08	HMOX1/IFNG/PRKAA2/HIF1A/MAPK3/PRKAA1/SIRT1/PIK3CB/KDR/BECN1/IL4/HMGB1	12
BP	GO:1990776	response to angiotensin	7/197	30/18800	2.06968e-08	1.43566e-07	5.11628e-08	PTGS2/NFKB1/RELA/MYC/NFE2L2/CYBB/CA2	7
BP	GO:0055074	calcium ion homeostasis	21/197	468/18800	2.31359e-08	1.60244e-07	5.71062e-08	BCL2/BAX/SMAD3/JAK2/TRPV1/IL2/CXCL10/VDR/PTK2B/PIK3CB/P2RX4/APOE/KDR/ESR1/PIK3CG/EDN1/CALCA/HMGB1/CXCR1/PLA2G1B/CD38	21
BP	GO:0060966	regulation of gene silencing by RNA	8/197	46/18800	2.33938e-08	1.61786e-07	5.76559e-08	TNF/IL6/PPARG/STAT3/EGFR/TP53/TGFB1/ESR1	8
BP	GO:0002700	regulation of production of molecular mediator of immune response	13/197	167/18800	2.35519e-08	1.62636e-07	5.79585e-08	TNF/TLR4/IL6/IL1B/IL17A/FOXP3/HMOX1/IL10/IL2/TGFB1/NLRP3/SIRT1/IL4	13
BP	GO:0014066	regulation of phosphatidylinositol 3-kinase signaling	11/197	111/18800	2.40291e-08	1.65682e-07	5.90441e-08	TNF/FN1/JAK2/EGFR/CAT/PTEN/SIRT1/KDR/PTK2/BECN1/LEP	11
BP	GO:0031100	animal organ regeneration	9/197	65/18800	2.44385e-08	1.675e-07	5.96921e-08	TNF/IL6/HMOX1/IL10/CCND1/MYC/CEBPB/NOTCH1/ACE	9
BP	GO:0042093	T-helper cell differentiation	9/197	65/18800	2.44385e-08	1.675e-07	5.96921e-08	IL6/FOXP3/STAT3/IL2/MTOR/NLRP3/LEF1/IL4/HMGB1	9
BP	GO:0048645	animal organ formation	9/197	65/18800	2.44385e-08	1.675e-07	5.96921e-08	DKK1/AR/MAPK1/BMP2/MAPK3/CTNNB1/NOTCH1/FGF1/FGFR2	9
BP	GO:1905330	regulation of morphogenesis of an epithelium	9/197	65/18800	2.44385e-08	1.675e-07	5.96921e-08	TNF/VEGFA/AR/CXCL10/CTNNB1/ESR1/PIK3CD/GJA1/FGF1	9
BP	GO:0001892	embryonic placenta development	10/197	87/18800	2.52261e-08	1.71874e-07	6.12508e-08	EGFR/IL10/MAPK1/AKT1/CASP8/HIF1A/CEBPB/LEF1/IGF2/FGFR2	10
BP	GO:0009791	post-embryonic development	10/197	87/18800	2.52261e-08	1.71874e-07	6.12508e-08	BCL2/BAX/CYP1A2/SMAD2/JAK2/VEGFA/MTOR/KDR/TGFBR1/FGFR2	10
BP	GO:0010232	vascular transport	10/197	87/18800	2.52261e-08	1.71874e-07	6.12508e-08	ABCG2/SLC2A4/SLC2A1/SLC16A1/APOE/ABCB1/SLC22A2/LRP1/ABCC2/ABCC1	10
BP	GO:0150104	transport across blood-brain barrier	10/197	87/18800	2.52261e-08	1.71874e-07	6.12508e-08	ABCG2/SLC2A4/SLC2A1/SLC16A1/APOE/ABCB1/SLC22A2/LRP1/ABCC2/ABCC1	10
BP	GO:0048738	cardiac muscle tissue development	15/197	234/18800	2.65154e-08	1.80391e-07	6.4286e-08	DKK1/MAPK14/VEGFA/PPARA/TGFB1/BMP2/PTEN/MTOR/CREB1/TGFBR1/EDN1/GJA1/NOTCH1/FGFR2/NOX4	15
BP	GO:0051348	negative regulation of transferase activity	16/197	270/18800	2.71248e-08	1.84265e-07	6.56665e-08	IL1B/PPARG/CASP3/IFNG/TP53/GSTP1/AKT1/CDKN2A/BMP2/PTEN/ADIPOQ/SIRT1/PIK3CB/APOE/MAPT/PTPN1	16
BP	GO:0042908	xenobiotic transport	8/197	47/18800	2.79411e-08	1.8953e-07	6.75428e-08	NR1I2/ABCG2/SLC2A1/ABCB1/SLC22A2/GJA1/ABCC2/ABCC1	8
BP	GO:0038034	signal transduction in absence of ligand	9/197	66/18800	2.80431e-08	1.89662e-07	6.75899e-08	TNF/BCL2/BAX/IL1B/IL2/IL1A/AKT1/MCL1/IL4	9
BP	GO:0097192	extrinsic apoptotic signaling pathway in absence of ligand	9/197	66/18800	2.80431e-08	1.89662e-07	6.75899e-08	TNF/BCL2/BAX/IL1B/IL2/IL1A/AKT1/MCL1/IL4	9
BP	GO:0002676	regulation of chronic inflammatory response	5/197	10/18800	2.90002e-08	1.9556e-07	6.96918e-08	TNF/FOXP3/IL10/IL4/CYP19A1	5
BP	GO:0033197	response to vitamin E	5/197	10/18800	2.90002e-08	1.9556e-07	6.96918e-08	CCND1/CAT/COL1A1/BECN1/LEP	5
BP	GO:0072594	establishment of protein localization to organelle	20/197	431/18800	2.93485e-08	1.97619e-07	7.04256e-08	BAX/SMAD3/JAK2/STAT3/PTGS2/MAPK8/MAPK14/HSPA4/IFNG/TP53/AKT1/TGFB1/HSPA5/PRKAA1/BBC3/LEP/NOTCH1/SREBF2/MAPT/MMP12	20
BP	GO:0033673	negative regulation of kinase activity	15/197	236/18800	2.96976e-08	1.99677e-07	7.11591e-08	IL1B/PPARG/CASP3/IFNG/GSTP1/AKT1/CDKN2A/BMP2/PTEN/ADIPOQ/SIRT1/PIK3CB/APOE/MAPT/PTPN1	15
BP	GO:0006909	phagocytosis	17/197	310/18800	3.07413e-08	2.06393e-07	7.35523e-08	TNF/TLR4/TLR2/IL1B/SOD1/NR1H3/CRP/IFNG/CCL2/ADIPOQ/THBS1/ALOX15/PTK2/BECN1/LEP/LRP1/HMGB1	17
BP	GO:1903578	regulation of ATP metabolic process	10/197	89/18800	3.14867e-08	2.11089e-07	7.52259e-08	TNF/STAT3/IFNG/TP53/PPARA/MYC/PRKAA2/HIF1A/PRKAA1/IL4	10
BP	GO:0048146	positive regulation of fibroblast proliferation	8/197	48/18800	3.32304e-08	2.22455e-07	7.92764e-08	FN1/JUN/EGFR/CCNB1/MYC/ESR1/AQP1/PLA2G1B	8
BP	GO:0001516	prostaglandin biosynthetic process	7/197	32/18800	3.36173e-08	2.23742e-07	7.97351e-08	IL1B/PTGS2/PTGS1/SIRT1/EDN1/PTGES/AKR1C3	7
BP	GO:0010743	regulation of macrophage derived foam cell differentiation	7/197	32/18800	3.36173e-08	2.23742e-07	7.97351e-08	NR1H3/PPARG/NFKB1/NR1H2/CRP/PPARA/ADIPOQ	7
BP	GO:0046457	prostanoid biosynthetic process	7/197	32/18800	3.36173e-08	2.23742e-07	7.97351e-08	IL1B/PTGS2/PTGS1/SIRT1/EDN1/PTGES/AKR1C3	7
BP	GO:1901889	negative regulation of cell junction assembly	7/197	32/18800	3.36173e-08	2.23742e-07	7.97351e-08	TNF/TLR2/IL1B/DKK1/PTEN/THBS1/ACE	7
BP	GO:0071772	response to BMP	13/197	173/18800	3.58851e-08	2.38147e-07	8.48684e-08	PPARG/SMAD2/SMAD3/DKK1/SOST/TGFB1/BMP2/RUNX2/EGR1/MAPK3/LEF1/KDR/NOTCH1	13
BP	GO:0071773	cellular response to BMP stimulus	13/197	173/18800	3.58851e-08	2.38147e-07	8.48684e-08	PPARG/SMAD2/SMAD3/DKK1/SOST/TGFB1/BMP2/RUNX2/EGR1/MAPK3/LEF1/KDR/NOTCH1	13
BP	GO:0030225	macrophage differentiation	8/197	49/18800	3.93603e-08	2.60083e-07	9.2686e-08	TLR2/MMP9/VEGFA/IFNG/TGFB1/CASP8/ADIPOQ/SIRT1	8
BP	GO:0030850	prostate gland development	8/197	49/18800	3.93603e-08	2.60083e-07	9.2686e-08	AR/MMP2/PTEN/CTNNB1/ESR1/NOTCH1/FGFR2/CYP19A1	8
BP	GO:0048546	digestive tract morphogenesis	8/197	49/18800	3.93603e-08	2.60083e-07	9.2686e-08	BCL2/SMAD2/SMAD3/EGFR/HIF1A/CTNNB1/NOTCH1/FGFR2	8
BP	GO:0106106	cold-induced thermogenesis	12/197	146/18800	4.5284e-08	2.98368e-07	1.0633e-07	TLR4/NR1H3/JAK2/NR1H2/VEGFA/CEBPB/ACHE/ADIPOQ/LEP/IL4/GJA1/NOTCH1	12
BP	GO:0120161	regulation of cold-induced thermogenesis	12/197	146/18800	4.5284e-08	2.98368e-07	1.0633e-07	TLR4/NR1H3/JAK2/NR1H2/VEGFA/CEBPB/ACHE/ADIPOQ/LEP/IL4/GJA1/NOTCH1	12
BP	GO:0030857	negative regulation of epithelial cell differentiation	8/197	50/18800	4.64398e-08	3.05546e-07	1.08887e-07	MMP9/STAT1/VEGFA/CCND1/IFNG/IL1A/CTNNB1/NOTCH1	8
BP	GO:0042698	ovulation cycle	9/197	70/18800	4.75255e-08	3.12243e-07	1.11274e-07	CASP3/CYP1B1/MMP2/HSPA5/EGR1/SIRT1/ESR1/LEP/PTN	9
BP	GO:0017038	protein import	14/197	210/18800	4.80265e-08	3.15084e-07	1.12286e-07	SMAD3/JAK2/STAT3/PTGS2/MAPK14/HSPA4/IFNG/TP53/AKT1/TGFB1/APOE/LEP/NOTCH1/MMP12	14
BP	GO:2000278	regulation of DNA biosynthetic process	11/197	119/18800	4.97746e-08	3.26087e-07	1.16208e-07	TNF/CYP1B1/TP53/MAPK1/MYC/PTK2B/MAPK3/ADIPOQ/CTNNB1/NOX4/TNKS	11
BP	GO:0071492	cellular response to UV-A	5/197	11/18800	5.27149e-08	3.44859e-07	1.22897e-07	MMP9/MMP1/MMP2/TIMP1/MMP3	5
BP	GO:0001657	ureteric bud development	10/197	94/18800	5.35031e-08	3.49518e-07	1.24558e-07	BCL2/SMAD2/SMAD3/VEGFA/CAT/MYC/BMP2/CTNNB1/FGF1/FGFR2	10
BP	GO:0050805	negative regulation of synaptic transmission	9/197	71/18800	5.39357e-08	3.51845e-07	1.25387e-07	IL1B/PTGS2/PTEN/ACHE/PTK2B/ADIPOQ/BCHE/MAPT/CD38	9
BP	GO:0002699	positive regulation of immune effector process	15/197	248/18800	5.72672e-08	3.73048e-07	1.32943e-07	TNF/TLR4/IL6/IL1B/IL17A/FOXP3/NOS2/HMOX1/IL10/IL2/IFNG/TGFB1/NLRP3/SIRT1/IL4	15
BP	GO:0006469	negative regulation of protein kinase activity	14/197	213/18800	5.73569e-08	3.73104e-07	1.32963e-07	IL1B/PPARG/CASP3/IFNG/GSTP1/AKT1/CDKN2A/BMP2/PTEN/ADIPOQ/SIRT1/PIK3CB/APOE/PTPN1	14
BP	GO:0038083	peptidyl-tyrosine autophosphorylation	6/197	21/18800	5.83967e-08	3.79331e-07	1.35182e-07	EGFR/VEGFA/PTK2B/MAPK3/KDR/ACE	6
BP	GO:0071482	cellular response to light stimulus	11/197	121/18800	5.91908e-08	3.83302e-07	1.36597e-07	BAX/MMP9/MMP1/PTGS2/TP53/MMP2/MYC/SIRT1/TIMP1/MMP3/AQP1	11
BP	GO:0072163	mesonephric epithelium development	10/197	95/18800	5.9258e-08	3.83302e-07	1.36597e-07	BCL2/SMAD2/SMAD3/VEGFA/CAT/MYC/BMP2/CTNNB1/FGF1/FGFR2	10
BP	GO:0072164	mesonephric tubule development	10/197	95/18800	5.9258e-08	3.83302e-07	1.36597e-07	BCL2/SMAD2/SMAD3/VEGFA/CAT/MYC/BMP2/CTNNB1/FGF1/FGFR2	10
BP	GO:0006636	unsaturated fatty acid biosynthetic process	8/197	52/18800	6.39389e-08	4.1242e-07	1.46974e-07	IL1B/PTGS2/PTGS1/SIRT1/ALOX15/EDN1/PTGES/AKR1C3	8
BP	GO:1904036	negative regulation of epithelial cell apoptotic process	8/197	52/18800	6.39389e-08	4.1242e-07	1.46974e-07	HMOX1/ICAM1/SERPINE1/PPARA/NFE2L2/PRKAA1/KDR/IL4	8
BP	GO:0032091	negative regulation of protein binding	10/197	96/18800	6.55517e-08	4.21639e-07	1.5026e-07	BAX/DKK1/MAPK8/IL10/AKT1/PPARA/SLPI/MAPK3/ADIPOQ/ACE	10
BP	GO:0051153	regulation of striated muscle cell differentiation	10/197	96/18800	6.55517e-08	4.21639e-07	1.5026e-07	BCL2/DKK1/MAPK14/PPARA/TGFB1/BMP2/MTOR/BDNF/EDN1/NOTCH1	10
BP	GO:0033555	multicellular organismal response to stress	9/197	73/18800	6.90524e-08	4.42918e-07	1.57843e-07	BCL2/TRPV1/AKT1/PTEN/MTOR/THBS1/P2RX4/APOE/CALCA	9
BP	GO:2000573	positive regulation of DNA biosynthetic process	9/197	73/18800	6.90524e-08	4.42918e-07	1.57843e-07	TNF/CYP1B1/MAPK1/MYC/PTK2B/MAPK3/CTNNB1/NOX4/TNKS	9
BP	GO:0090087	regulation of peptide transport	13/197	183/18800	6.97827e-08	4.46979e-07	1.5929e-07	TNF/IL6/IL1B/ALOX5/JAK2/NOS2/IFNG/HIF1A/CRH/SLC16A1/LEP/CA2/CD38	13
BP	GO:0002460	adaptive immune response based on somatic recombination of immune receptors built from immunoglobulin superfamily domains	18/197	370/18800	7.38251e-08	4.72214e-07	1.68283e-07	TNF/TLR4/IL6/IL1B/FOXP3/STAT3/AHR/ICAM1/IL10/CRP/IL2/TGFB1/MTOR/NLRP3/LEF1/IL4/NOTCH1/HMGB1	18
BP	GO:0006874	cellular calcium ion homeostasis	20/197	456/18800	7.39908e-08	4.72616e-07	1.68426e-07	BCL2/BAX/SMAD3/JAK2/TRPV1/IL2/CXCL10/VDR/PTK2B/PIK3CB/P2RX4/APOE/ESR1/PIK3CG/EDN1/CALCA/HMGB1/CXCR1/PLA2G1B/CD38	20
BP	GO:0002363	alpha-beta T cell lineage commitment	6/197	22/18800	7.95974e-08	5.04227e-07	1.79691e-07	BCL2/IL6/FOXP3/STAT3/CTSL/MTOR	6
BP	GO:0006925	inflammatory cell apoptotic process	6/197	22/18800	7.95974e-08	5.04227e-07	1.79691e-07	IL6/CTSL/CDKN2A/SIRT1/PIK3CB/PIK3CD	6
BP	GO:0035357	peroxisome proliferator activated receptor signaling pathway	6/197	22/18800	7.95974e-08	5.04227e-07	1.79691e-07	PPARG/BMP2/SIRT1/ALOX15/RXRA/LEP	6
BP	GO:0043369	CD4-positive or CD8-positive, alpha-beta T cell lineage commitment	6/197	22/18800	7.95974e-08	5.04227e-07	1.79691e-07	BCL2/IL6/FOXP3/STAT3/CTSL/MTOR	6
BP	GO:0051000	positive regulation of nitric-oxide synthase activity	6/197	22/18800	7.95974e-08	5.04227e-07	1.79691e-07	TNF/AKT1/HIF1A/PTK2B/PIK3CB/APOE	6
BP	GO:1903798	regulation of production of miRNAs involved in gene silencing by miRNA	6/197	22/18800	7.95974e-08	5.04227e-07	1.79691e-07	TNF/IL6/EGFR/TP53/TGFB1/ESR1	6
BP	GO:0002040	sprouting angiogenesis	13/197	186/18800	8.44856e-08	5.34455e-07	1.90464e-07	ALOX5/PTGS2/HMOX1/IL10/VEGFA/AKT1/PTK2B/LEF1/PIK3CB/THBS1/KDR/NOTCH1/FGF1	13
BP	GO:0030072	peptide hormone secretion	14/197	220/18800	8.5815e-08	5.4212e-07	1.93195e-07	TNF/IL6/IL1B/ALOX5/SMAD2/JAK2/NOS2/IFNG/HIF1A/CRH/SLC16A1/LEP/EDN1/CD38	14
BP	GO:0001823	mesonephros development	10/197	99/18800	8.81084e-08	5.55844e-07	1.98086e-07	BCL2/SMAD2/SMAD3/VEGFA/CAT/MYC/BMP2/CTNNB1/FGF1/FGFR2	10
BP	GO:0060736	prostate gland growth	5/197	12/18800	8.96e-08	5.6448e-07	2.01164e-07	AR/PTEN/ESR1/FGFR2/CYP19A1	5
BP	GO:0090316	positive regulation of intracellular protein transport	12/197	156/18800	9.43783e-08	5.9377e-07	2.11602e-07	IL1B/SMAD3/JAK2/PTGS2/MAPK8/MAPK14/IFNG/TGFB1/PRKAA1/BBC3/LEP/SREBF2	12
BP	GO:0021700	developmental maturation	16/197	296/18800	9.69558e-08	6.08693e-07	2.1692e-07	BCL2/PPARG/VEGFA/MMP2/BMP2/RUNX2/HIF1A/PTEN/PTK2B/CTNNB1/KDR/LEP/EDN1/AKR1B1/GJA1/CAMK2B	16
BP	GO:0042100	B cell proliferation	10/197	100/18800	9.7015e-08	6.08693e-07	2.1692e-07	BCL2/BAX/TLR4/CASP3/AHR/IL10/IL2/LEF1/IL4/CD38	10
BP	GO:0030279	negative regulation of ossification	7/197	37/18800	9.83715e-08	6.15525e-07	2.19355e-07	BCL2/DKK1/SOST/HIF1A/PTK2B/CALCA/NOTCH1	7
BP	GO:1903580	positive regulation of ATP metabolic process	7/197	37/18800	9.83715e-08	6.15525e-07	2.19355e-07	IFNG/PPARA/MYC/PRKAA2/HIF1A/PRKAA1/IL4	7
BP	GO:0034329	cell junction assembly	19/197	420/18800	9.87654e-08	6.17149e-07	2.19934e-07	TNF/BCL2/TLR2/IL1B/IL17A/FN1/SMAD3/DKK1/VEGFA/PTEN/BDNF/ACHE/PTK2B/CTNNB1/THBS1/KDR/PTK2/GJA1/ACE	19
BP	GO:0002763	positive regulation of myeloid leukocyte differentiation	8/197	55/18800	1.00708e-07	6.26736e-07	2.2335e-07	TNF/IL17A/IFNG/FOS/TGFB1/CASP8/CREB1/LEF1	8
BP	GO:0043470	regulation of carbohydrate catabolic process	8/197	55/18800	1.00708e-07	6.26736e-07	2.2335e-07	STAT3/IFNG/TP53/PPARA/MYC/PRKAA2/HIF1A/PRKAA1	8
BP	GO:1905517	macrophage migration	8/197	55/18800	1.00708e-07	6.26736e-07	2.2335e-07	MAPK1/CCL2/PTK2B/MAPK3/THBS1/P2RX4/PTK2/CYP19A1	8
BP	GO:1903522	regulation of blood circulation	15/197	260/18800	1.0639e-07	6.60787e-07	2.35485e-07	TNF/CCN2/JAK2/PTGS2/TRPV1/IL2/MMP2/P2RX4/PIK3CG/LEP/EDN1/CALCA/GJA1/ACE/CD38	15
BP	GO:0046620	regulation of organ growth	10/197	101/18800	1.06705e-07	6.60787e-07	2.35485e-07	SOD1/MAPK14/AKT1/PPARA/PTEN/IGF2/TGFBR1/EDN1/NOTCH1/FGFR2	10
BP	GO:0070167	regulation of biomineral tissue development	10/197	101/18800	1.06705e-07	6.60787e-07	2.35485e-07	ALOX5/SMAD3/TGFB1/BMP2/HIF1A/CEBPB/PTK2B/GJA1/NOTCH1/PTN	10
BP	GO:0070920	regulation of production of small RNA involved in gene silencing by RNA	6/197	23/18800	1.06755e-07	6.60787e-07	2.35485e-07	TNF/IL6/EGFR/TP53/TGFB1/ESR1	6
BP	GO:0007369	gastrulation	13/197	190/18800	1.08408e-07	6.70119e-07	2.38811e-07	MMP9/FN1/SMAD2/SMAD3/DKK1/IL10/TP53/MMP2/LEF1/ADIPOQ/CTNNB1/GJA1/FGFR2	13
BP	GO:0006919	activation of cysteine-type endopeptidase activity involved in apoptotic process	9/197	77/18800	1.10681e-07	6.83249e-07	2.4349e-07	TNF/BAX/PPARG/SMAD3/JAK2/CASP8/BBC3/SLC22A2/MAPT	9
BP	GO:0060828	regulation of canonical Wnt signaling pathway	15/197	261/18800	1.1185e-07	6.89543e-07	2.45733e-07	SMAD3/DKK1/SOST/MAPK14/NFKB1/EGFR/COL1A1/TGFB1/BMP2/EGR1/CTNNB1/APOE/NOTCH1/FGFR2/TNKS	15
BP	GO:0006606	protein import into nucleus	12/197	159/18800	1.16389e-07	7.16561e-07	2.55361e-07	SMAD3/JAK2/STAT3/PTGS2/MAPK14/IFNG/TP53/AKT1/TGFB1/LEP/NOTCH1/MMP12	12
BP	GO:2001243	negative regulation of intrinsic apoptotic signaling pathway	10/197	102/18800	1.17236e-07	7.20812e-07	2.56876e-07	BCL2/MMP9/PTGS2/AKT1/NFE2L2/HIF1A/MCL1/SIRT1/PIK3CB/PTPN1	10
BP	GO:0048246	macrophage chemotaxis	7/197	38/18800	1.19521e-07	7.3388e-07	2.61533e-07	MAPK1/CCL2/PTK2B/MAPK3/THBS1/PTK2/CYP19A1	7
BP	GO:0110149	regulation of biomineralization	10/197	103/18800	1.28671e-07	7.89009e-07	2.81179e-07	ALOX5/SMAD3/TGFB1/BMP2/HIF1A/CEBPB/PTK2B/GJA1/NOTCH1/PTN	10
BP	GO:0071897	DNA biosynthetic process	13/197	194/18800	1.38251e-07	8.46628e-07	3.01713e-07	TNF/CCN2/CYP1B1/TP53/MAPK1/MYC/PTK2B/MAPK3/ADIPOQ/SIRT1/CTNNB1/NOX4/TNKS	13
BP	GO:0014068	positive regulation of phosphatidylinositol 3-kinase signaling	9/197	79/18800	1.38681e-07	8.48129e-07	3.02248e-07	TNF/FN1/JAK2/CAT/SIRT1/KDR/PTK2/BECN1/LEP	9
BP	GO:0022600	digestive system process	10/197	104/18800	1.41075e-07	8.5724e-07	3.05495e-07	TLR4/IL17A/NR1H3/NR1H2/TRPV1/VDR/LEP/EZR/AQP1/AKR1C1	10
BP	GO:0048143	astrocyte activation	6/197	24/18800	1.41103e-07	8.5724e-07	3.05495e-07	TNF/IL6/IL1B/IFNG/LRP1/MAPT	6
BP	GO:0051043	regulation of membrane protein ectodomain proteolysis	6/197	24/18800	1.41103e-07	8.5724e-07	3.05495e-07	TNF/IL1B/IL10/IFNG/APOE/TIMP1	6
BP	GO:1901863	positive regulation of muscle tissue development	6/197	24/18800	1.41103e-07	8.5724e-07	3.05495e-07	BCL2/CREB1/PRKAA1/CTNNB1/IGF2/GJA1	6
BP	GO:2001026	regulation of endothelial cell chemotaxis	6/197	24/18800	1.41103e-07	8.5724e-07	3.05495e-07	VEGFA/THBS1/P2RX4/KDR/NOTCH1/FGF1	6
BP	GO:0032570	response to progesterone	7/197	39/18800	1.44381e-07	8.73697e-07	3.1136e-07	TLR2/NR1H3/CYP1B1/FOS/TGFB1/THBS1/CD38	7
BP	GO:0042307	positive regulation of protein import into nucleus	7/197	39/18800	1.44381e-07	8.73697e-07	3.1136e-07	SMAD3/JAK2/PTGS2/MAPK14/IFNG/TGFB1/LEP	7
BP	GO:0045923	positive regulation of fatty acid metabolic process	7/197	39/18800	1.44381e-07	8.73697e-07	3.1136e-07	IL1B/NR1H3/PPARG/PTGS2/NR1H2/PPARA/ADIPOQ	7
BP	GO:0051170	import into nucleus	12/197	163/18800	1.52829e-07	9.23603e-07	3.29145e-07	SMAD3/JAK2/STAT3/PTGS2/MAPK14/IFNG/TP53/AKT1/TGFB1/LEP/NOTCH1/MMP12	12
BP	GO:0033619	membrane protein proteolysis	8/197	58/18800	1.54344e-07	9.30146e-07	3.31476e-07	TNF/IL1B/IL10/IFNG/TGFB1/APOE/TIMP1/MMP7	8
BP	GO:0048010	vascular endothelial growth factor receptor signaling pathway	8/197	58/18800	1.54344e-07	9.30146e-07	3.31476e-07	IL1B/MAPK14/VEGFA/HIF1A/PTK2B/KDR/PTK2/PTPN1	8
BP	GO:0046425	regulation of receptor signaling pathway via JAK-STAT	10/197	105/18800	1.54519e-07	9.30146e-07	3.31476e-07	TNF/IL6/JAK2/CYP1B1/IL10/IFNG/PTK2B/LEP/IL4/NOTCH1	10
BP	GO:0003158	endothelium development	11/197	133/18800	1.56837e-07	9.40409e-07	3.35134e-07	TNF/IL1B/FOXP3/ICAM1/VEGFA/CXCL10/CTNNB1/KDR/EZR/NOTCH1/FGF1	11
BP	GO:0061041	regulation of wound healing	11/197	133/18800	1.56837e-07	9.40409e-07	3.35134e-07	TNF/ALOX5/SMAD3/SERPINE1/NFE2L2/PTEN/MTOR/THBS1/APOE/PTK2/EDN1	11
BP	GO:1903844	regulation of cellular response to transforming growth factor beta stimulus	11/197	133/18800	1.56837e-07	9.40409e-07	3.35134e-07	PPARG/SMAD2/SMAD3/TP53/PPARA/TGFB1/BMP2/HSPA5/SIRT1/THBS1/IL4	11
BP	GO:0046661	male sex differentiation	12/197	164/18800	1.63398e-07	9.78476e-07	3.487e-07	BCL2/BAX/CYP1B1/CCND1/IL1A/AR/CTNNB1/TGFBR1/ESR1/GJA1/ACE/AKR1C3	12
BP	GO:0032388	positive regulation of intracellular transport	13/197	198/18800	1.75274e-07	1.04823e-06	3.73556e-07	IL1B/SMAD3/JAK2/PTGS2/MAPK8/MAPK14/IFNG/TGFB1/PRKAA1/BBC3/LEP/EZR/SREBF2	13
BP	GO:0001959	regulation of cytokine-mediated signaling pathway	12/197	166/18800	1.86514e-07	1.11399e-06	3.96995e-07	IL6/NR1H3/PPARG/NR1H2/GSTP1/CASP8/HIF1A/ADIPOQ/CASP1/EDN1/MMP12/PTPN1	12
BP	GO:1905897	regulation of response to endoplasmic reticulum stress	9/197	82/18800	1.92197e-07	1.14645e-06	4.08562e-07	BAX/ALOX5/NR1H3/NR1H2/NFE2L2/HSPA5/SIRT1/ERN1/PTPN1	9
BP	GO:0045667	regulation of osteoblast differentiation	11/197	136/18800	1.96944e-07	1.17325e-06	4.1811e-07	TNF/IL6/PPARG/SMAD3/BMP2/RUNX2/CEBPB/CTNNB1/PTK2/NOTCH1/FGFR2	11
BP	GO:0034250	positive regulation of cellular amide metabolic process	12/197	167/18800	1.9913e-07	1.1832e-06	4.21658e-07	TNF/IL6/CASP3/CYP1B1/RELA/IFNG/NFE2L2/MTOR/VIM/PTK2B/THBS1/SIRT3	12
BP	GO:0051048	negative regulation of secretion	12/197	167/18800	1.9913e-07	1.1832e-06	4.21658e-07	TNF/IL1B/NR1H3/HMOX1/CRH/ADIPOQ/APOE/LEP/EDN1/GJA1/NOTCH1/ACE	12
BP	GO:0043407	negative regulation of MAP kinase activity	8/197	60/18800	2.0237e-07	1.19935e-06	4.27414e-07	IL1B/PPARG/GSTP1/BMP2/ADIPOQ/PIK3CB/APOE/PTPN1	8
BP	GO:0046824	positive regulation of nucleocytoplasmic transport	8/197	60/18800	2.0237e-07	1.19935e-06	4.27414e-07	IL1B/SMAD3/JAK2/PTGS2/MAPK14/IFNG/TGFB1/LEP	8
BP	GO:0033574	response to testosterone	7/197	41/18800	2.07333e-07	1.22404e-06	4.36211e-07	AR/MYC/SPP1/NQO1/SIRT1/THBS1/EDN1	7
BP	GO:0150077	regulation of neuroinflammatory response	7/197	41/18800	2.07333e-07	1.22404e-06	4.36211e-07	TNF/IL6/IL1B/MMP9/PTGS2/MMP3/IL4	7
BP	GO:1905521	regulation of macrophage migration	7/197	41/18800	2.07333e-07	1.22404e-06	4.36211e-07	MAPK1/PTK2B/MAPK3/THBS1/P2RX4/PTK2/CYP19A1	7
BP	GO:1901888	regulation of cell junction assembly	13/197	201/18800	2.08636e-07	1.23015e-06	4.38388e-07	TNF/TLR2/IL1B/IL17A/SMAD3/DKK1/VEGFA/PTEN/BDNF/THBS1/KDR/PTK2/ACE	13
BP	GO:0007586	digestion	11/197	137/18800	2.12199e-07	1.24956e-06	4.45306e-07	TLR4/IL17A/NR1H3/NR1H2/TRPV1/VDR/LEP/EZR/AQP1/AKR1C2/AKR1C1	11
BP	GO:0014910	regulation of smooth muscle cell migration	9/197	83/18800	2.13639e-07	1.25642e-06	4.47753e-07	BCL2/TLR4/CYP1B1/SERPINE1/MYC/NFE2L2/ADIPOQ/LRP1/ACE	9
BP	GO:0032306	regulation of prostaglandin secretion	5/197	14/18800	2.22655e-07	1.30611e-06	4.65459e-07	IL1B/IL1A/P2RX4/EDN1/PTGES	5
BP	GO:0032308	positive regulation of prostaglandin secretion	5/197	14/18800	2.22655e-07	1.30611e-06	4.65459e-07	IL1B/IL1A/P2RX4/EDN1/PTGES	5
BP	GO:0051480	regulation of cytosolic calcium ion concentration	17/197	356/18800	2.24945e-07	1.31786e-06	4.69647e-07	BCL2/BAX/SMAD3/JAK2/TRPV1/IL2/CXCL10/PTK2B/P2RX4/ESR1/PIK3CG/EDN1/CALCA/HMGB1/CXCR1/PLA2G1B/CD38	17
BP	GO:0007405	neuroblast proliferation	8/197	61/18800	2.30842e-07	1.34726e-06	4.80123e-07	VEGFA/TP53/HIF1A/LEF1/CTNNB1/NOTCH1/PTN/FGFR2	8
BP	GO:1903409	reactive oxygen species biosynthetic process	8/197	61/18800	2.30842e-07	1.34726e-06	4.80123e-07	TLR4/ALOX5/SOD1/CYP1A2/PPARA/MPO/CYBB/NOX4	8
BP	GO:2001244	positive regulation of intrinsic apoptotic signaling pathway	8/197	61/18800	2.30842e-07	1.34726e-06	4.80123e-07	BAX/SOD1/TP53/MYC/MCL1/SIRT1/BBC3/BECN1	8
BP	GO:0071383	cellular response to steroid hormone stimulus	13/197	203/18800	2.33932e-07	1.36357e-06	4.85935e-07	NR3C1/JAK2/CYP1B1/AR/PPARA/SIRT1/ESR1/RXRA/EDN1/ACE/AQP1/ESR2/AKR1C3	13
BP	GO:0006959	humoral immune response	16/197	317/18800	2.46335e-07	1.43381e-06	5.10967e-07	TNF/BCL2/IL6/IL1B/IL17A/ALOX5/CXCL8/CRP/IFNG/CCL2/CXCL2/CXCL10/SLPI/CXCL1/NOTCH1/PLA2G1B	16
BP	GO:1904591	positive regulation of protein import	7/197	42/18800	2.46606e-07	1.43381e-06	5.10967e-07	SMAD3/JAK2/PTGS2/MAPK14/IFNG/TGFB1/LEP	7
BP	GO:0032869	cellular response to insulin stimulus	13/197	205/18800	2.61945e-07	1.52107e-06	5.42063e-07	IL1B/PPARG/STAT1/SLC2A4/AKT1/MYC/ADIPOQ/PRKAA1/SIRT1/IGF2/LEP/PLA2G1B/PTPN1	13
BP	GO:0008584	male gonad development	11/197	140/18800	2.64434e-07	1.53359e-06	5.46524e-07	BCL2/BAX/CYP1B1/CCND1/IL1A/AR/TGFBR1/ESR1/GJA1/ACE/AKR1C3	11
BP	GO:0072503	cellular divalent inorganic cation homeostasis	20/197	494/18800	2.68038e-07	1.55253e-06	5.53276e-07	BCL2/BAX/SMAD3/JAK2/TRPV1/IL2/CXCL10/VDR/PTK2B/PIK3CB/P2RX4/APOE/ESR1/PIK3CG/EDN1/CALCA/HMGB1/CXCR1/PLA2G1B/CD38	20
BP	GO:0035296	regulation of tube diameter	11/197	141/18800	2.84214e-07	1.64002e-06	5.84456e-07	TNF/SOD1/PTGS2/CRP/MMP2/APOE/LEP/EDN1/CALCA/ACE/CD38	11
BP	GO:0046546	development of primary male sexual characteristics	11/197	141/18800	2.84214e-07	1.64002e-06	5.84456e-07	BCL2/BAX/CYP1B1/CCND1/IL1A/AR/TGFBR1/ESR1/GJA1/ACE/AKR1C3	11
BP	GO:0097746	blood vessel diameter maintenance	11/197	141/18800	2.84214e-07	1.64002e-06	5.84456e-07	TNF/SOD1/PTGS2/CRP/MMP2/APOE/LEP/EDN1/CALCA/ACE/CD38	11
BP	GO:1900542	regulation of purine nucleotide metabolic process	9/197	86/18800	2.90917e-07	1.6766e-06	5.97492e-07	STAT3/NOS2/IFNG/PPARA/MYC/PRKAA2/HIF1A/PRKAA1/IL4	9
BP	GO:0010573	vascular endothelial growth factor production	8/197	63/18800	2.98208e-07	1.71218e-06	6.10171e-07	TNF/IL6/IL1B/PTGS2/CYP1B1/IL1A/TGFB1/HIF1A	8
BP	GO:0045453	bone resorption	8/197	63/18800	2.98208e-07	1.71218e-06	6.10171e-07	IL6/TNFRSF11B/SPP1/PTK2B/CTNNB1/CALCA/NOX4/CD38	8
BP	GO:0070059	intrinsic apoptotic signaling pathway in response to endoplasmic reticulum stress	8/197	63/18800	2.98208e-07	1.71218e-06	6.10171e-07	BCL2/BAX/TP53/CEBPB/SIRT1/BBC3/ERN1/PTPN1	8
BP	GO:0010758	regulation of macrophage chemotaxis	6/197	27/18800	3.02302e-07	1.73136e-06	6.17007e-07	MAPK1/PTK2B/MAPK3/THBS1/PTK2/CYP19A1	6
BP	GO:1900017	positive regulation of cytokine production involved in inflammatory response	6/197	27/18800	3.02302e-07	1.73136e-06	6.17007e-07	TNF/TLR4/IL6/IL17A/STAT3/HIF1A	6
BP	GO:0035150	regulation of tube size	11/197	142/18800	3.05291e-07	1.74414e-06	6.2156e-07	TNF/SOD1/PTGS2/CRP/MMP2/APOE/LEP/EDN1/CALCA/ACE/CD38	11
BP	GO:0055123	digestive system development	11/197	142/18800	3.05291e-07	1.74414e-06	6.2156e-07	TNF/BCL2/SMAD2/SMAD3/CXCL8/EGFR/HIF1A/CTNNB1/IGF2/NOTCH1/FGFR2	11
BP	GO:0044344	cellular response to fibroblast growth factor stimulus	10/197	113/18800	3.09312e-07	1.76446e-06	6.28802e-07	CCN2/CXCL8/MYC/COL1A1/CCL2/RUNX2/CTNNB1/THBS1/FGF1/FGFR2	10
BP	GO:0030100	regulation of endocytosis	13/197	208/18800	3.09615e-07	1.76446e-06	6.28802e-07	NR1H3/DKK1/SELE/NR1H2/VEGFA/SERPINE1/ADIPOQ/PIK3CB/APOE/ALOX15/IL4/LRP1/PTPN1	13
BP	GO:0002706	regulation of lymphocyte mediated immunity	12/197	175/18800	3.30785e-07	1.88045e-06	6.70135e-07	TNF/IL6/IL1B/FOXP3/AHR/IL10/IL2/TGFB1/NLRP3/LEP/IL4/HMGB1	12
BP	GO:0007254	JNK cascade	12/197	175/18800	3.30785e-07	1.88045e-06	6.70135e-07	TNF/TLR4/IL1B/CCN2/SMAD3/MAPK8/NFKB1/EGFR/IL1A/GSTP1/PTK2B/HMGB1	12
BP	GO:0030888	regulation of B cell proliferation	8/197	64/18800	3.37774e-07	1.91602e-06	6.82812e-07	BCL2/TLR4/CASP3/AHR/IL10/IL2/IL4/CD38	8
BP	GO:0006898	receptor-mediated endocytosis	14/197	246/18800	3.38292e-07	1.91602e-06	6.82812e-07	DKK1/SELE/CXCL8/CTSL/VEGFA/SERPINE1/ACHE/ADIPOQ/PIK3CB/APOE/EZR/IL4/LRP1/CXCR1	14
BP	GO:0071695	anatomical structure maturation	14/197	246/18800	3.38292e-07	1.91602e-06	6.82812e-07	BCL2/PPARG/VEGFA/MMP2/BMP2/RUNX2/HIF1A/PTK2B/CTNNB1/KDR/LEP/EDN1/AKR1B1/GJA1	14
BP	GO:0006509	membrane protein ectodomain proteolysis	7/197	44/18800	3.44136e-07	1.94607e-06	6.9352e-07	TNF/IL1B/IL10/IFNG/APOE/TIMP1/MMP7	7
BP	GO:0007204	positive regulation of cytosolic calcium ion concentration	16/197	325/18800	3.44444e-07	1.94607e-06	6.9352e-07	BCL2/BAX/JAK2/TRPV1/IL2/CXCL10/PTK2B/P2RX4/ESR1/PIK3CG/EDN1/CALCA/HMGB1/CXCR1/PLA2G1B/CD38	16
BP	GO:0030177	positive regulation of Wnt signaling pathway	11/197	144/18800	3.51634e-07	1.98182e-06	7.06263e-07	TLR2/SMAD3/DKK1/NFKB1/EGFR/COL1A1/TGFB1/BMP2/LEF1/FGFR2/TNKS	11
BP	GO:0051592	response to calcium ion	11/197	144/18800	3.51634e-07	1.98182e-06	7.06263e-07	JUN/CCND1/FOS/PRKAA2/HSPA5/PTK2B/PRKAA1/THBS1/ALOX15/EDN1/AKR1C3	11
BP	GO:0006140	regulation of nucleotide metabolic process	9/197	88/18800	3.54996e-07	1.99832e-06	7.12142e-07	STAT3/NOS2/IFNG/PPARA/MYC/PRKAA2/HIF1A/PRKAA1/IL4	9
BP	GO:0090276	regulation of peptide hormone secretion	12/197	177/18800	3.73928e-07	2.10232e-06	7.49204e-07	TNF/IL6/IL1B/ALOX5/JAK2/NOS2/IFNG/HIF1A/CRH/SLC16A1/LEP/CD38	12
BP	GO:0051961	negative regulation of nervous system development	11/197	145/18800	3.77057e-07	2.11732e-06	7.5455e-07	TNF/TLR2/IL6/IL1B/DKK1/TP53/SPP1/PTEN/CTNNB1/NOTCH1/PTN	11
BP	GO:0051781	positive regulation of cell division	9/197	89/18800	3.91391e-07	2.19246e-06	7.81326e-07	IL1B/VEGFA/IL1A/CAT/TGFB1/IGF2/FGF1/PTN/FGFR2	9
BP	GO:0070098	chemokine-mediated signaling pathway	9/197	89/18800	3.91391e-07	2.19246e-06	7.81326e-07	CXCL8/CCL2/CXCL2/CXCL10/HIF1A/PTK2B/EDN1/CXCL1/CXCR1	9
BP	GO:0022411	cellular component disassembly	19/197	460/18800	4.00362e-07	2.23998e-06	7.98264e-07	TNF/BAX/IL6/MMP9/DKK1/MMP1/TP53/MMP2/MYC/TGFB1/HIF1A/MMP13/TGFBR1/BECN1/MMP3/LRP1/SREBF2/MMP7/MMP12	19
BP	GO:0006110	regulation of glycolytic process	7/197	45/18800	4.03937e-07	2.25177e-06	8.02463e-07	STAT3/IFNG/PPARA/MYC/PRKAA2/HIF1A/PRKAA1	7
BP	GO:1904646	cellular response to amyloid-beta	7/197	45/18800	4.03937e-07	2.25177e-06	8.02463e-07	TNF/TLR4/ICAM1/VCAM1/GJA1/LRP1/ABCC1	7
BP	GO:1990090	cellular response to nerve growth factor stimulus	7/197	45/18800	4.03937e-07	2.25177e-06	8.02463e-07	TRPV1/AKT1/HSPA5/BDNF/NGF/CALCA/MAPT	7
BP	GO:0008361	regulation of cell size	12/197	179/18800	4.22009e-07	2.34115e-06	8.34318e-07	FN1/VEGFA/SPP1/PTEN/MTOR/BDNF/CREB1/NGF/APOE/EDN1/AQP1/MAPT	12
BP	GO:0030073	insulin secretion	12/197	179/18800	4.22009e-07	2.34115e-06	8.34318e-07	TNF/IL6/IL1B/ALOX5/SMAD2/JAK2/NOS2/IFNG/HIF1A/SLC16A1/LEP/CD38	12
BP	GO:0043409	negative regulation of MAPK cascade	12/197	179/18800	4.22009e-07	2.34115e-06	8.34318e-07	TLR4/IL1B/PPARG/GSTP1/MYC/BMP2/PTEN/ADIPOQ/PIK3CB/APOE/EZR/PTPN1	12
BP	GO:0050777	negative regulation of immune response	12/197	179/18800	4.22009e-07	2.34115e-06	8.34318e-07	FOXP3/NR1H3/PPARG/HMOX1/AHR/MAPK14/NR1H2/IL10/IL2/ALOX15/IL4/MMP12	12
BP	GO:0050796	regulation of insulin secretion	11/197	147/18800	4.32822e-07	2.39825e-06	8.54666e-07	TNF/IL6/IL1B/ALOX5/JAK2/NOS2/IFNG/HIF1A/SLC16A1/LEP/CD38	11
BP	GO:0002791	regulation of peptide secretion	12/197	180/18800	4.4805e-07	2.47964e-06	8.83671e-07	TNF/IL6/IL1B/ALOX5/JAK2/NOS2/IFNG/HIF1A/CRH/SLC16A1/LEP/CD38	12
BP	GO:0010821	regulation of mitochondrion organization	11/197	148/18800	4.63344e-07	2.55871e-06	9.11848e-07	BAX/PPARG/MMP9/MAPK8/TP53/AKT1/HIF1A/BBC3/KDR/SREBF2/MAPT	11
BP	GO:0006476	protein deacetylation	10/197	118/18800	4.64006e-07	2.55871e-06	9.11848e-07	FOXP3/MAPK8/VEGFA/IFNG/TP53/PRKAA2/PRKAA1/SIRT1/SIRT3/MAPT	10
BP	GO:0043500	muscle adaptation	10/197	118/18800	4.64006e-07	2.55871e-06	9.11848e-07	IL1B/PPARG/SMAD3/HMOX1/PPARA/P2RX4/BECN1/EDN1/NOTCH1/CAMK2B	10
BP	GO:0014909	smooth muscle cell migration	9/197	91/18800	4.73992e-07	2.60812e-06	9.29457e-07	BCL2/TLR4/CYP1B1/SERPINE1/MYC/NFE2L2/ADIPOQ/LRP1/ACE	9
BP	GO:0010721	negative regulation of cell development	12/197	181/18800	4.75512e-07	2.60812e-06	9.29457e-07	TNF/IL6/IL1B/TRPV1/VEGFA/IL1A/TP53/SPP1/PTEN/CTNNB1/NOTCH1/PTN	12
BP	GO:0008209	androgen metabolic process	6/197	29/18800	4.76727e-07	2.60812e-06	9.29457e-07	CYP3A4/SPP1/ESR1/CYP17A1/CYP19A1/AKR1C4	6
BP	GO:0048265	response to pain	6/197	29/18800	4.76727e-07	2.60812e-06	9.29457e-07	TRPV1/AKT1/MTOR/THBS1/P2RX4/CALCA	6
BP	GO:1902175	regulation of oxidative stress-induced intrinsic apoptotic signaling pathway	6/197	29/18800	4.76727e-07	2.60812e-06	9.29457e-07	SOD1/AKT1/NFE2L2/HIF1A/MCL1/SIRT1	6
BP	GO:1903203	regulation of oxidative stress-induced neuron death	6/197	29/18800	4.76727e-07	2.60812e-06	9.29457e-07	TNF/TLR4/IL10/HIF1A/MCL1/CTNNB1	6
BP	GO:0030258	lipid modification	13/197	216/18800	4.76936e-07	2.60812e-06	9.29457e-07	ALOX5/MAPK14/CYP3A4/CYP2C8/AKT1/PPARA/PTEN/ADIPOQ/PRKAA1/CYP2E1/APOE/ALOX15/LEP	13
BP	GO:0048266	behavioral response to pain	5/197	16/18800	4.77573e-07	2.6085e-06	9.29592e-07	TRPV1/AKT1/MTOR/THBS1/P2RX4	5
BP	GO:0071300	cellular response to retinoic acid	8/197	67/18800	4.84563e-07	2.64354e-06	9.4208e-07	TNF/MYC/COL1A1/CREB1/PTK2B/LEP/AQP1/FGFR2	8
BP	GO:0071774	response to fibroblast growth factor	10/197	119/18800	5.02009e-07	2.73547e-06	9.74841e-07	CCN2/CXCL8/MYC/COL1A1/CCL2/RUNX2/CTNNB1/THBS1/FGF1/FGFR2	10
BP	GO:0007044	cell-substrate junction assembly	9/197	92/18800	5.20677e-07	2.82715e-06	1.00751e-06	BCL2/FN1/SMAD3/VEGFA/PTEN/PTK2B/THBS1/KDR/PTK2	9
BP	GO:0019217	regulation of fatty acid metabolic process	9/197	92/18800	5.20677e-07	2.82715e-06	1.00751e-06	IL1B/NR1H3/PPARG/PTGS2/NR1H2/AKT1/PPARA/ADIPOQ/SIRT1	9
BP	GO:1903035	negative regulation of response to wounding	9/197	92/18800	5.20677e-07	2.82715e-06	1.00751e-06	TNF/ALOX5/SMAD3/SERPINE1/SPP1/PTEN/THBS1/APOE/EDN1	9
BP	GO:0002702	positive regulation of production of molecular mediator of immune response	10/197	120/18800	5.42709e-07	2.9433e-06	1.04891e-06	TLR4/IL6/IL1B/IL17A/IL10/IL2/TGFB1/NLRP3/SIRT1/IL4	10
BP	GO:0070849	response to epidermal growth factor	7/197	47/18800	5.49993e-07	2.97578e-06	1.06048e-06	EGFR/MAPK1/AKT1/MYC/COL1A1/MAPK3/BECN1	7
BP	GO:1990089	response to nerve growth factor	7/197	47/18800	5.49993e-07	2.97578e-06	1.06048e-06	TRPV1/AKT1/HSPA5/BDNF/NGF/CALCA/MAPT	7
BP	GO:0003015	heart process	14/197	257/18800	5.7377e-07	3.10079e-06	1.10503e-06	TNF/SOD1/CCN2/JAK2/TRPV1/IL2/MTOR/P2RX4/PIK3CG/EDN1/CALCA/GJA1/ACE/NOX4	14
BP	GO:0046887	positive regulation of hormone secretion	10/197	122/18800	6.32859e-07	3.4161e-06	1.2174e-06	PPARG/JAK2/SPP1/HIF1A/CREB1/CRH/LEP/EDN1/CYP19A1/CD38	10
BP	GO:0016202	regulation of striated muscle tissue development	5/197	17/18800	6.70814e-07	3.61674e-06	1.2889e-06	SMAD3/TGFB1/CREB1/LEF1/GJA1	5
BP	GO:0001704	formation of primary germ layer	10/197	123/18800	6.82655e-07	3.67627e-06	1.31011e-06	MMP9/FN1/SMAD2/SMAD3/DKK1/MMP2/LEF1/CTNNB1/GJA1/FGFR2	10
BP	GO:0051092	positive regulation of NF-kappaB transcription factor activity	11/197	154/18800	6.89709e-07	3.70991e-06	1.3221e-06	TNF/TLR4/TLR2/IL1B/STAT3/RELA/CAT/AR/CHUK/NLRP3/PLA2G1B	11
BP	GO:0043123	positive regulation of I-kappaB kinase/NF-kappaB signaling	12/197	188/18800	7.13452e-07	3.83314e-06	1.36602e-06	TNF/TLR4/IL1B/HMOX1/RELA/IL1A/CHUK/CASP8/ADIPOQ/CTNNB1/CASP1/GJA1	12
BP	GO:0045786	negative regulation of cell cycle	17/197	387/18800	7.2293e-07	3.86524e-06	1.37746e-06	TNF/BCL2/CASP3/PTGS2/MAPK14/IL10/CCNB1/CCND1/TP53/CDKN2A/CCL2/TGFB1/BMP2/PTEN/SIRT1/CTNNB1/TNKS	17
BP	GO:0034390	smooth muscle cell apoptotic process	6/197	31/18800	7.26151e-07	3.86524e-06	1.37746e-06	PPARG/IFNG/CDKN2A/SIRT1/DNMT1/EDN1	6
BP	GO:0034391	regulation of smooth muscle cell apoptotic process	6/197	31/18800	7.26151e-07	3.86524e-06	1.37746e-06	PPARG/IFNG/CDKN2A/SIRT1/DNMT1/EDN1	6
BP	GO:0034694	response to prostaglandin	6/197	31/18800	7.26151e-07	3.86524e-06	1.37746e-06	AKT1/PRKAA2/PRKAA1/EDN1/AKR1C2/AKR1C3	6
BP	GO:0035767	endothelial cell chemotaxis	6/197	31/18800	7.26151e-07	3.86524e-06	1.37746e-06	VEGFA/THBS1/P2RX4/KDR/NOTCH1/FGF1	6
BP	GO:0060055	angiogenesis involved in wound healing	6/197	31/18800	7.26151e-07	3.86524e-06	1.37746e-06	TNF/ALOX5/VEGFA/SERPINE1/PIK3CB/KDR	6
BP	GO:0060390	regulation of SMAD protein signal transduction	6/197	31/18800	7.26151e-07	3.86524e-06	1.37746e-06	PPARG/JAK2/TGFB1/BMP2/TGFBR1/LRP1	6
BP	GO:0070633	transepithelial transport	6/197	31/18800	7.26151e-07	3.86524e-06	1.37746e-06	ABCG2/ABCB1/EDN1/AQP1/ABCC2/ABCC1	6
BP	GO:0061564	axon development	19/197	479/18800	7.37258e-07	3.91037e-06	1.39354e-06	BCL2/FN1/JAK2/CASP3/JUN/VEGFA/MMP2/SPP1/PTEN/BDNF/CREB1/NGF/APOE/PTK2/EDN1/NOTCH1/PTN/FGFR2/MAPT	19
BP	GO:0046850	regulation of bone remodeling	7/197	49/18800	7.3803e-07	3.91037e-06	1.39354e-06	IL6/TNFRSF11B/SPP1/LEP/CALCA/GJA1/CD38	7
BP	GO:0050873	brown fat cell differentiation	7/197	49/18800	7.3803e-07	3.91037e-06	1.39354e-06	PTGS2/MAPK14/SLC2A4/CEBPB/ADIPOQ/SIRT1/LEP	7
BP	GO:1903793	positive regulation of anion transport	7/197	49/18800	7.3803e-07	3.91037e-06	1.39354e-06	IL1B/IL1A/CEBPB/P2RX4/ABCB1/EDN1/PTGES	7
BP	GO:0051881	regulation of mitochondrial membrane potential	8/197	71/18800	7.62637e-07	4.0361e-06	1.43835e-06	BCL2/BAX/SOD1/TRPV1/AKT1/MYC/KDR/MAPT	8
BP	GO:1990868	response to chemokine	9/197	97/18800	8.18822e-07	4.32349e-06	1.54076e-06	CXCL8/CCL2/CXCL2/CXCL10/HIF1A/PTK2B/EDN1/CXCL1/CXCR1	9
BP	GO:1990869	cellular response to chemokine	9/197	97/18800	8.18822e-07	4.32349e-06	1.54076e-06	CXCL8/CCL2/CXCL2/CXCL10/HIF1A/PTK2B/EDN1/CXCL1/CXCR1	9
BP	GO:0051385	response to mineralocorticoid	6/197	32/18800	8.85966e-07	4.67266e-06	1.6652e-06	CCN2/CCND1/FOS/CYBB/EDN1/ACE	6
BP	GO:0150115	cell-substrate junction organization	9/197	98/18800	8.93541e-07	4.70721e-06	1.67751e-06	BCL2/FN1/SMAD3/VEGFA/PTEN/PTK2B/THBS1/KDR/PTK2	9
BP	GO:0060391	positive regulation of SMAD protein signal transduction	5/197	18/18800	9.20932e-07	4.83888e-06	1.72443e-06	PPARG/JAK2/TGFB1/BMP2/TGFBR1	5
BP	GO:0060965	negative regulation of miRNA-mediated gene silencing	5/197	18/18800	9.20932e-07	4.83888e-06	1.72443e-06	TNF/PPARG/TP53/TGFB1/ESR1	5
BP	GO:0045861	negative regulation of proteolysis	16/197	350/18800	9.21692e-07	4.83888e-06	1.72443e-06	TNF/NR1H3/MMP9/PTGS2/NR1H2/IL10/VEGFA/SERPINE1/TP53/AKT1/NGF/SLPI/THBS1/TIMP1/LRP1/AQP1	16
BP	GO:0016239	positive regulation of macroautophagy	8/197	73/18800	9.46489e-07	4.95211e-06	1.76478e-06	HMOX1/PRKAA2/HIF1A/MAPK3/SIRT1/KDR/BECN1/IL4	8
BP	GO:0045123	cellular extravasation	8/197	73/18800	9.46489e-07	4.95211e-06	1.76478e-06	TNF/ICAM1/SELE/VCAM1/CCL2/PIK3CG/PIK3CD/LEP	8
BP	GO:0048662	negative regulation of smooth muscle cell proliferation	8/197	73/18800	9.46489e-07	4.95211e-06	1.76478e-06	PPARG/HMOX1/IL10/IFNG/BMP2/PTEN/ADIPOQ/APOE	8
BP	GO:0042176	regulation of protein catabolic process	17/197	395/18800	9.58438e-07	5.00893e-06	1.78503e-06	TNF/IL1B/SMAD3/NOS2/EGFR/IL10/RELA/IFNG/AKT1/NFE2L2/PTEN/PTK2B/APOE/TIMP1/PTK2/EZR/LRP1	17
BP	GO:0050764	regulation of phagocytosis	9/197	99/18800	9.74084e-07	5.08492e-06	1.81211e-06	TNF/TLR2/IL1B/SOD1/IFNG/CCL2/ADIPOQ/ALOX15/HMGB1	9
BP	GO:0043277	apoptotic cell clearance	7/197	51/18800	9.77255e-07	5.08992e-06	1.8139e-06	NR1H3/CCL2/THBS1/ALOX15/BECN1/LRP1/HMGB1	7
BP	GO:0071622	regulation of granulocyte chemotaxis	7/197	51/18800	9.77255e-07	5.08992e-06	1.8139e-06	CXCL8/MAPK1/MAPK3/THBS1/PTK2/EDN1/IL4	7
BP	GO:0035601	protein deacylation	10/197	129/18800	1.05985e-06	5.50761e-06	1.96275e-06	FOXP3/MAPK8/VEGFA/IFNG/TP53/PRKAA2/PRKAA1/SIRT1/SIRT3/MAPT	10
BP	GO:2000027	regulation of animal organ morphogenesis	10/197	129/18800	1.05985e-06	5.50761e-06	1.96275e-06	TNF/TNFRSF11B/DKK1/VEGFA/AR/BMP2/RUNX2/CTNNB1/EDN1/FGF1	10
BP	GO:0036475	neuron death in response to oxidative stress	6/197	33/18800	1.07345e-06	5.5532e-06	1.979e-06	TNF/TLR4/IL10/HIF1A/MCL1/CTNNB1	6
BP	GO:0045940	positive regulation of steroid metabolic process	6/197	33/18800	1.07345e-06	5.5532e-06	1.979e-06	TNF/IFNG/IL1A/PRKAA1/APOE/FGF1	6
BP	GO:1901099	negative regulation of signal transduction in absence of ligand	6/197	33/18800	1.07345e-06	5.5532e-06	1.979e-06	TNF/BCL2/IL1B/IL1A/AKT1/MCL1	6
BP	GO:2001240	negative regulation of extrinsic apoptotic signaling pathway in absence of ligand	6/197	33/18800	1.07345e-06	5.5532e-06	1.979e-06	TNF/BCL2/IL1B/IL1A/AKT1/MCL1	6
BP	GO:0031103	axon regeneration	7/197	52/18800	1.11933e-06	5.77106e-06	2.05663e-06	BCL2/JAK2/JUN/MMP2/SPP1/PTEN/PTN	7
BP	GO:0043525	positive regulation of neuron apoptotic process	7/197	52/18800	1.11933e-06	5.77106e-06	2.05663e-06	TNF/BAX/CASP3/TP53/NQO1/MCL1/CTNNB1	7
BP	GO:1902930	regulation of alcohol biosynthetic process	7/197	52/18800	1.11933e-06	5.77106e-06	2.05663e-06	SOD1/NFKB1/BMP2/PTK2B/PRKAA1/APOE/FGF1	7
BP	GO:0017015	regulation of transforming growth factor beta receptor signaling pathway	10/197	130/18800	1.13782e-06	5.85329e-06	2.08594e-06	PPARG/SMAD2/SMAD3/TP53/PPARA/TGFB1/BMP2/HSPA5/SIRT1/THBS1	10
BP	GO:0048565	digestive tract development	10/197	130/18800	1.13782e-06	5.85329e-06	2.08594e-06	TNF/BCL2/SMAD2/SMAD3/CXCL8/EGFR/HIF1A/CTNNB1/NOTCH1/FGFR2	10
BP	GO:0045685	regulation of glial cell differentiation	8/197	75/18800	1.16688e-06	5.98937e-06	2.13444e-06	TLR2/IL6/TGFB1/BMP2/MTOR/CTNNB1/NOTCH1/PTN	8
BP	GO:0071230	cellular response to amino acid stimulus	8/197	75/18800	1.16688e-06	5.98937e-06	2.13444e-06	TNF/EGFR/MMP2/COL1A1/MTOR/CEBPB/DNMT1/CYBB	8
BP	GO:0060560	developmental growth involved in morphogenesis	13/197	234/18800	1.17908e-06	6.04186e-06	2.15314e-06	FN1/VEGFA/SPP1/BDNF/NGF/CTNNB1/APOE/ESR1/EDN1/NOTCH1/FGF1/FGFR2/MAPT	13
BP	GO:0043270	positive regulation of ion transport	14/197	273/18800	1.17973e-06	6.04186e-06	2.15314e-06	BAX/IL1B/IFNG/IL1A/AKT1/CCL2/CXCL10/CEBPB/P2RX4/ABCB1/LEP/EDN1/PTGES/PLA2G1B	14
BP	GO:0010885	regulation of cholesterol storage	5/197	19/18800	1.23922e-06	6.28357e-06	2.23928e-06	NR1H3/PPARG/NR1H2/PPARA/SREBF2	5
BP	GO:0019373	epoxygenase P450 pathway	5/197	19/18800	1.23922e-06	6.28357e-06	2.23928e-06	CYP1A2/CYP1B1/CYP2C8/CYP2C19/CYP2E1	5
BP	GO:0032930	positive regulation of superoxide anion generation	5/197	19/18800	1.23922e-06	6.28357e-06	2.23928e-06	SOD1/CRP/GSTP1/TGFB1/MAPT	5
BP	GO:0060149	negative regulation of post-transcriptional gene silencing	5/197	19/18800	1.23922e-06	6.28357e-06	2.23928e-06	TNF/PPARG/TP53/TGFB1/ESR1	5
BP	GO:0060749	mammary gland alveolus development	5/197	19/18800	1.23922e-06	6.28357e-06	2.23928e-06	VEGFA/CCND1/AR/HIF1A/ESR1	5
BP	GO:0060967	negative regulation of gene silencing by RNA	5/197	19/18800	1.23922e-06	6.28357e-06	2.23928e-06	TNF/PPARG/TP53/TGFB1/ESR1	5
BP	GO:0061377	mammary gland lobule development	5/197	19/18800	1.23922e-06	6.28357e-06	2.23928e-06	VEGFA/CCND1/AR/HIF1A/ESR1	5
BP	GO:0097709	connective tissue replacement	5/197	19/18800	1.23922e-06	6.28357e-06	2.23928e-06	PPARG/IL1A/TGFB1/HIF1A/TIMP1	5
BP	GO:1900369	negative regulation of post-transcriptional gene silencing by RNA	5/197	19/18800	1.23922e-06	6.28357e-06	2.23928e-06	TNF/PPARG/TP53/TGFB1/ESR1	5
BP	GO:0043255	regulation of carbohydrate biosynthetic process	9/197	102/18800	1.25451e-06	6.34709e-06	2.26192e-06	NFKB1/AKT1/PPARA/TGFB1/PTK2B/ADIPOQ/SIRT1/IGF2/LEP	9
BP	GO:1902106	negative regulation of leukocyte differentiation	9/197	102/18800	1.25451e-06	6.34709e-06	2.26192e-06	TLR4/FOXP3/IL2/IRF1/MYC/ADIPOQ/CTNNB1/IL4/HMGB1	9
BP	GO:0072132	mesenchyme morphogenesis	7/197	53/18800	1.2783e-06	6.46034e-06	2.30227e-06	SMAD2/SMAD3/MYC/BMP2/LEF1/TGFBR1/NOTCH1	7
BP	GO:0043276	anoikis	6/197	34/18800	1.29216e-06	6.48959e-06	2.3127e-06	BCL2/AKT1/MTOR/MCL1/PTK2/NOTCH1	6
BP	GO:0090322	regulation of superoxide metabolic process	6/197	34/18800	1.29216e-06	6.48959e-06	2.3127e-06	SOD1/CRP/GSTP1/NFE2L2/TGFB1/MAPT	6
BP	GO:0110110	positive regulation of animal organ morphogenesis	6/197	34/18800	1.29216e-06	6.48959e-06	2.3127e-06	DKK1/AR/BMP2/CTNNB1/EDN1/FGF1	6
BP	GO:1902692	regulation of neuroblast proliferation	6/197	34/18800	1.29216e-06	6.48959e-06	2.3127e-06	VEGFA/TP53/HIF1A/CTNNB1/NOTCH1/PTN	6
BP	GO:0001937	negative regulation of endothelial cell proliferation	8/197	76/18800	1.29256e-06	6.48959e-06	2.3127e-06	TNF/ALOX5/PPARG/STAT1/CCL2/THBS1/APOE/TGFBR1	8
BP	GO:0061045	negative regulation of wound healing	8/197	76/18800	1.29256e-06	6.48959e-06	2.3127e-06	TNF/ALOX5/SMAD3/SERPINE1/PTEN/THBS1/APOE/EDN1	8
BP	GO:0032874	positive regulation of stress-activated MAPK cascade	10/197	132/18800	1.30892e-06	6.56458e-06	2.33942e-06	TNF/TLR4/IL1B/CCN2/VEGFA/IL1A/BMP2/PTK2B/LEP/HMGB1	10
BP	GO:0031058	positive regulation of histone modification	9/197	103/18800	1.36231e-06	6.82489e-06	2.43219e-06	IL1B/FOXP3/VEGFA/TP53/MAPK3/SIRT1/CTNNB1/DNMT1/DNMT3B	9
BP	GO:0098732	macromolecule deacylation	10/197	133/18800	1.40259e-06	7.01903e-06	2.50137e-06	FOXP3/MAPK8/VEGFA/IFNG/TP53/PRKAA2/PRKAA1/SIRT1/SIRT3/MAPT	10
BP	GO:0071320	cellular response to cAMP	7/197	54/18800	1.45575e-06	7.26929e-06	2.59056e-06	AHR/CYP1B1/HSPA5/ADIPOQ/PIK3CG/EZR/AQP1	7
BP	GO:1903202	negative regulation of oxidative stress-induced cell death	7/197	54/18800	1.45575e-06	7.26929e-06	2.59056e-06	IL10/AKT1/NFE2L2/HIF1A/TXN/SIRT1/CTNNB1	7
BP	GO:0014812	muscle cell migration	9/197	104/18800	1.478e-06	7.36439e-06	2.62445e-06	BCL2/TLR4/CYP1B1/SERPINE1/MYC/NFE2L2/ADIPOQ/LRP1/ACE	9
BP	GO:0046822	regulation of nucleocytoplasmic transport	9/197	104/18800	1.478e-06	7.36439e-06	2.62445e-06	IL1B/SMAD3/JAK2/PTGS2/MAPK14/IFNG/TGFB1/TXN/LEP	9
BP	GO:0070304	positive regulation of stress-activated protein kinase signaling cascade	10/197	134/18800	1.50204e-06	7.47608e-06	2.66425e-06	TNF/TLR4/IL1B/CCN2/VEGFA/IL1A/BMP2/PTK2B/LEP/HMGB1	10
BP	GO:0019722	calcium-mediated signaling	12/197	202/18800	1.5251e-06	7.58265e-06	2.70223e-06	TNF/SELE/VCAM1/CXCL8/MTOR/PTK2B/PRKAA1/P2RX4/KDR/EDN1/CXCR1/MAPT	12
BP	GO:0015980	energy derivation by oxidation of organic compounds	15/197	321/18800	1.55641e-06	7.72993e-06	2.75472e-06	TNF/CYP1A2/NOS2/CCNB1/IFNG/TP53/CAT/AKT1/MYC/HIF1A/MTOR/IGF2/LEP/IL4/SIRT3	15
BP	GO:0007492	endoderm development	8/197	78/18800	1.5788e-06	7.83267e-06	2.79133e-06	MMP9/FN1/SMAD2/SMAD3/DKK1/MMP2/CTNNB1/NOTCH1	8
BP	GO:0090101	negative regulation of transmembrane receptor protein serine/threonine kinase signaling pathway	10/197	135/18800	1.60759e-06	7.96694e-06	2.83918e-06	PPARG/DKK1/SOST/TP53/PPARA/BMP2/HSPA5/SIRT1/NOTCH1/LRP1	10
BP	GO:0043373	CD4-positive, alpha-beta T cell lineage commitment	5/197	20/18800	1.63827e-06	8.07548e-06	2.87786e-06	IL6/FOXP3/STAT3/CTSL/MTOR	5
BP	GO:0045821	positive regulation of glycolytic process	5/197	20/18800	1.63827e-06	8.07548e-06	2.87786e-06	IFNG/MYC/PRKAA2/HIF1A/PRKAA1	5
BP	GO:0071379	cellular response to prostaglandin stimulus	5/197	20/18800	1.63827e-06	8.07548e-06	2.87786e-06	AKT1/PRKAA2/PRKAA1/AKR1C2/AKR1C3	5
BP	GO:1900221	regulation of amyloid-beta clearance	5/197	20/18800	1.63827e-06	8.07548e-06	2.87786e-06	TNF/IFNG/APOE/IL4/LRP1	5
BP	GO:1903209	positive regulation of oxidative stress-induced cell death	5/197	20/18800	1.63827e-06	8.07548e-06	2.87786e-06	TNF/TLR4/SOD1/MCL1/MMP3	5
BP	GO:1903707	negative regulation of hemopoiesis	9/197	106/18800	1.73504e-06	8.5433e-06	3.04458e-06	TLR4/FOXP3/IL2/IRF1/MYC/ADIPOQ/CTNNB1/IL4/HMGB1	9
BP	GO:0043368	positive T cell selection	6/197	36/18800	1.83908e-06	9.0459e-06	3.22369e-06	BCL2/IL6/FOXP3/STAT3/CTSL/MTOR	6
BP	GO:0061756	leukocyte adhesion to vascular endothelial cell	7/197	56/18800	1.87292e-06	9.20254e-06	3.27951e-06	TNF/IL6/ALOX5/SELE/VCAM1/RELA/LEP	7
BP	GO:0030500	regulation of bone mineralization	8/197	81/18800	2.1085e-06	1.0349e-05	3.68807e-06	ALOX5/SMAD3/TGFB1/BMP2/HIF1A/PTK2B/GJA1/PTN	8
BP	GO:0042306	regulation of protein import into nucleus	7/197	57/18800	2.11634e-06	1.03764e-05	3.69783e-06	SMAD3/JAK2/PTGS2/MAPK14/IFNG/TGFB1/LEP	7
BP	GO:0007252	I-kappaB phosphorylation	5/197	21/18800	2.13199e-06	1.04087e-05	3.70935e-06	TNF/TLR4/TLR2/CHUK/AKT1	5
BP	GO:0010878	cholesterol storage	5/197	21/18800	2.13199e-06	1.04087e-05	3.70935e-06	NR1H3/PPARG/NR1H2/PPARA/SREBF2	5
BP	GO:0032305	positive regulation of icosanoid secretion	5/197	21/18800	2.13199e-06	1.04087e-05	3.70935e-06	IL1B/IL1A/P2RX4/EDN1/PTGES	5
BP	GO:0071498	cellular response to fluid shear stress	5/197	21/18800	2.13199e-06	1.04087e-05	3.70935e-06	PTGS2/MMP2/NFE2L2/PTK2B/SREBF2	5
BP	GO:0060047	heart contraction	13/197	247/18800	2.15362e-06	1.05032e-05	3.74303e-06	TNF/SOD1/CCN2/JAK2/TRPV1/IL2/MTOR/P2RX4/PIK3CG/EDN1/CALCA/GJA1/ACE	13
BP	GO:0002822	regulation of adaptive immune response based on somatic recombination of immune receptors built from immunoglobulin superfamily domains	11/197	173/18800	2.17412e-06	1.05786e-05	3.76991e-06	TNF/IL6/IL1B/FOXP3/AHR/IL10/IL2/TGFB1/NLRP3/IL4/HMGB1	11
BP	GO:0008210	estrogen metabolic process	6/197	37/18800	2.17599e-06	1.05786e-05	3.76991e-06	CYP1A2/CYP1B1/CYP3A4/CYP2C8/CYP2D6/CYP19A1	6
BP	GO:0010092	specification of animal organ identity	6/197	37/18800	2.17599e-06	1.05786e-05	3.76991e-06	DKK1/AR/BMP2/CTNNB1/FGF1/FGFR2	6
BP	GO:0007440	foregut morphogenesis	4/197	10/18800	2.3378e-06	1.12937e-05	4.02472e-06	SMAD2/SMAD3/CTNNB1/NOTCH1	4
BP	GO:0042368	vitamin D biosynthetic process	4/197	10/18800	2.3378e-06	1.12937e-05	4.02472e-06	TNF/NFKB1/CYP3A4/IFNG	4
BP	GO:0060742	epithelial cell differentiation involved in prostate gland development	4/197	10/18800	2.3378e-06	1.12937e-05	4.02472e-06	AR/CTNNB1/NOTCH1/FGFR2	4
BP	GO:0070391	response to lipoteichoic acid	4/197	10/18800	2.3378e-06	1.12937e-05	4.02472e-06	TLR4/TLR2/MAPK14/RELA	4
BP	GO:0071223	cellular response to lipoteichoic acid	4/197	10/18800	2.3378e-06	1.12937e-05	4.02472e-06	TLR4/TLR2/MAPK14/RELA	4
BP	GO:0097267	omega-hydroxylase P450 pathway	4/197	10/18800	2.3378e-06	1.12937e-05	4.02472e-06	CYP1A2/CYP1B1/CYP2C8/CYP2C19	4
BP	GO:0060135	maternal process involved in female pregnancy	7/197	58/18800	2.38563e-06	1.15087e-05	4.10136e-06	PTGS2/AR/AKT1/SPP1/VDR/ESR1/PTN	7
BP	GO:0038061	NIK/NF-kappaB signaling	10/197	141/18800	2.38732e-06	1.15087e-05	4.10136e-06	TNF/TLR4/TLR2/IL1B/EGFR/RELA/CHUK/AKT1/NLRP3/EDN1	10
BP	GO:0090257	regulation of muscle system process	13/197	250/18800	2.46118e-06	1.18523e-05	4.22382e-06	SOD1/PPARG/CCN2/SMAD3/PTGS2/PPARA/P2RX4/PIK3CG/BECN1/EDN1/CALCA/NOTCH1/CAMK2B	13
BP	GO:0048041	focal adhesion assembly	8/197	83/18800	2.53989e-06	1.22186e-05	4.35433e-06	BCL2/SMAD3/VEGFA/PTEN/PTK2B/THBS1/KDR/PTK2	8
BP	GO:0072009	nephron epithelium development	9/197	111/18800	2.55231e-06	1.22655e-05	4.37106e-06	BCL2/STAT1/VEGFA/MYC/BMP2/ADIPOQ/CTNNB1/NOTCH1/FGF1	9
BP	GO:0060416	response to growth hormone	6/197	38/18800	2.56158e-06	1.22716e-05	4.37322e-06	JAK2/STAT3/AKT1/MYC/PTK2/PTPN1	6
BP	GO:1901661	quinone metabolic process	6/197	38/18800	2.56158e-06	1.22716e-05	4.37322e-06	AKR1B1/AKR1C2/AKR1C1/AKR1C3/AKR1C4/AKR1B10	6
BP	GO:1904037	positive regulation of epithelial cell apoptotic process	6/197	38/18800	2.56158e-06	1.22716e-05	4.37322e-06	IL6/JAK2/CCL2/THBS1/PLA2G1B/AKR1C3	6
BP	GO:0031056	regulation of histone modification	11/197	176/18800	2.57061e-06	1.2302e-05	4.38408e-06	IL1B/FOXP3/MAPK8/VEGFA/TP53/MAPK3/SIRT1/CTNNB1/IGF2/DNMT1/DNMT3B	11
BP	GO:0010574	regulation of vascular endothelial growth factor production	7/197	59/18800	2.68295e-06	1.27997e-05	4.56143e-06	IL6/IL1B/PTGS2/CYP1B1/IL1A/TGFB1/HIF1A	7
BP	GO:0031102	neuron projection regeneration	7/197	59/18800	2.68295e-06	1.27997e-05	4.56143e-06	BCL2/JAK2/JUN/MMP2/SPP1/PTEN/PTN	7
BP	GO:0071384	cellular response to corticosteroid stimulus	7/197	59/18800	2.68295e-06	1.27997e-05	4.56143e-06	NR3C1/JAK2/CYP1B1/EDN1/ACE/AQP1/AKR1C3	7
BP	GO:0046165	alcohol biosynthetic process	10/197	143/18800	2.71177e-06	1.29038e-05	4.59852e-06	SOD1/NFKB1/CYP3A4/BMP2/PRKAA2/PTK2B/PRKAA1/APOE/LEP/FGF1	10
BP	GO:1903531	negative regulation of secretion by cell	10/197	143/18800	2.71177e-06	1.29038e-05	4.59852e-06	IL1B/NR1H3/HMOX1/CRH/ADIPOQ/APOE/LEP/EDN1/GJA1/NOTCH1	10
BP	GO:0010829	negative regulation of glucose transmembrane transport	5/197	22/18800	2.73563e-06	1.29038e-05	4.59852e-06	TNF/IL1B/MYC/LEP/ACE	5
BP	GO:0032303	regulation of icosanoid secretion	5/197	22/18800	2.73563e-06	1.29038e-05	4.59852e-06	IL1B/IL1A/P2RX4/EDN1/PTGES	5
BP	GO:0032928	regulation of superoxide anion generation	5/197	22/18800	2.73563e-06	1.29038e-05	4.59852e-06	SOD1/CRP/GSTP1/TGFB1/MAPT	5
BP	GO:0034104	negative regulation of tissue remodeling	5/197	22/18800	2.73563e-06	1.29038e-05	4.59852e-06	IL6/PPARG/TNFRSF11B/CALCA/CD38	5
BP	GO:0044321	response to leptin	5/197	22/18800	2.73563e-06	1.29038e-05	4.59852e-06	STAT3/CCND1/SIRT1/LEP/EDN1	5
BP	GO:0048634	regulation of muscle organ development	5/197	22/18800	2.73563e-06	1.29038e-05	4.59852e-06	SMAD3/TGFB1/CREB1/LEF1/GJA1	5
BP	GO:0061042	vascular wound healing	5/197	22/18800	2.73563e-06	1.29038e-05	4.59852e-06	TNF/ALOX5/VEGFA/SERPINE1/KDR	5
BP	GO:0072574	hepatocyte proliferation	5/197	22/18800	2.73563e-06	1.29038e-05	4.59852e-06	TNF/IL6/CEBPB/FGF1/PTN	5
BP	GO:0072575	epithelial cell proliferation involved in liver morphogenesis	5/197	22/18800	2.73563e-06	1.29038e-05	4.59852e-06	TNF/IL6/CEBPB/FGF1/PTN	5
BP	GO:0010633	negative regulation of epithelial cell migration	9/197	112/18800	2.75047e-06	1.29605e-05	4.61873e-06	TNF/PPARG/TGFB1/PTEN/THBS1/APOE/IL4/NOTCH1/HMGB1	9
BP	GO:0071277	cellular response to calcium ion	8/197	84/18800	2.78228e-06	1.30836e-05	4.66259e-06	JUN/FOS/PRKAA2/HSPA5/PRKAA1/ALOX15/EDN1/AKR1C3	8
BP	GO:1900182	positive regulation of protein localization to nucleus	8/197	84/18800	2.78228e-06	1.30836e-05	4.66259e-06	SMAD3/JAK2/PTGS2/MAPK14/IFNG/AKT1/TGFB1/LEP	8
BP	GO:0034504	protein localization to nucleus	14/197	294/18800	2.81656e-06	1.32312e-05	4.71521e-06	SMAD3/JAK2/STAT3/PTGS2/MAPK14/IFNG/TP53/AKT1/COL1A1/TGFB1/TXN/LEP/NOTCH1/MMP12	14
BP	GO:1903038	negative regulation of leukocyte cell-cell adhesion	10/197	144/18800	2.8879e-06	1.35525e-05	4.82971e-06	FOXP3/CASP3/IL10/IL2/IRF1/AKT1/PPARA/CEBPB/IL4/HMGB1	10
BP	GO:0043029	T cell homeostasis	6/197	39/18800	3.00107e-06	1.40406e-05	5.00365e-06	BCL2/BAX/FOXP3/CASP3/IL2/AKT1	6
BP	GO:0071470	cellular response to osmotic stress	6/197	39/18800	3.00107e-06	1.40406e-05	5.00365e-06	CASP3/PTGS2/SLC2A4/SLC2A1/AKR1B1/AQP1	6
BP	GO:0071634	regulation of transforming growth factor beta production	6/197	39/18800	3.00107e-06	1.40406e-05	5.00365e-06	FOXP3/FN1/SMAD3/PTGS2/HIF1A/THBS1	6
BP	GO:0043506	regulation of JUN kinase activity	7/197	60/18800	3.01058e-06	1.40708e-05	5.01441e-06	TNF/DKK1/GSTP1/PTK2B/ERN1/EDN1/PTPN1	7
BP	GO:0007346	regulation of mitotic cell cycle	18/197	478/18800	3.04264e-06	1.42062e-05	5.06266e-06	TNF/BCL2/IL1B/EGFR/IL10/CCNB1/CCND1/IL1A/TP53/AKT1/MYC/CDKN2A/CCL2/PTEN/SIRT1/CTNNB1/IGF2/EDN1	18
BP	GO:0072006	nephron development	10/197	145/18800	3.07389e-06	1.43375e-05	5.10947e-06	BCL2/STAT1/VEGFA/MYC/BMP2/EGR1/ADIPOQ/CTNNB1/NOTCH1/FGF1	10
BP	GO:0010975	regulation of neuron projection development	17/197	431/18800	3.12853e-06	1.45776e-05	5.19503e-06	FN1/DKK1/VEGFA/AKT1/NFE2L2/SPP1/HSPA5/PTEN/BDNF/NGF/VIM/PTK2B/APOE/PTN/CAMK2B/MAPT/CD38	17
BP	GO:0003014	renal system process	9/197	114/18800	3.18679e-06	1.48041e-05	5.27574e-06	BCL2/TRPV1/ABCG2/ADIPOQ/EDN1/AKR1B1/ACE/AQP1/AKR1C3	9
BP	GO:0042303	molting cycle	9/197	114/18800	3.18679e-06	1.48041e-05	5.27574e-06	TNF/BCL2/DKK1/PTGS2/EGFR/RELA/CTNNB1/NOTCH1/FGFR2	9
BP	GO:0042633	hair cycle	9/197	114/18800	3.18679e-06	1.48041e-05	5.27574e-06	TNF/BCL2/DKK1/PTGS2/EGFR/RELA/CTNNB1/NOTCH1/FGFR2	9
BP	GO:0002312	B cell activation involved in immune response	8/197	86/18800	3.32642e-06	1.54371e-05	5.50133e-06	TLR4/IL6/FOXP3/IL10/IL2/TGFB1/PTK2B/IL4	8
BP	GO:0051055	negative regulation of lipid biosynthetic process	7/197	61/18800	3.37091e-06	1.56121e-05	5.5637e-06	SOD1/NFKB1/BMP2/PRKAA1/SIRT1/APOE/AKR1C3	7
BP	GO:1904589	regulation of protein import	7/197	61/18800	3.37091e-06	1.56121e-05	5.5637e-06	SMAD3/JAK2/PTGS2/MAPK14/IFNG/TGFB1/LEP	7
BP	GO:0002821	positive regulation of adaptive immune response	9/197	115/18800	3.4264e-06	1.58531e-05	5.64959e-06	TNF/IL6/IL1B/FOXP3/IL2/TGFB1/NLRP3/SIRT1/IL4	9
BP	GO:0002053	positive regulation of mesenchymal cell proliferation	5/197	23/18800	3.46587e-06	1.59555e-05	5.68607e-06	STAT1/MYC/CTNNB1/KDR/FGFR2	5
BP	GO:0010893	positive regulation of steroid biosynthetic process	5/197	23/18800	3.46587e-06	1.59555e-05	5.68607e-06	TNF/IFNG/IL1A/PRKAA1/FGF1	5
BP	GO:0030728	ovulation	5/197	23/18800	3.46587e-06	1.59555e-05	5.68607e-06	PTGS2/MMP2/MYC/SIRT1/LEP	5
BP	GO:0060571	morphogenesis of an epithelial fold	5/197	23/18800	3.46587e-06	1.59555e-05	5.68607e-06	EGFR/AR/HIF1A/CTNNB1/FGFR2	5
BP	GO:0072576	liver morphogenesis	5/197	23/18800	3.46587e-06	1.59555e-05	5.68607e-06	TNF/IL6/CEBPB/FGF1/PTN	5
BP	GO:0072538	T-helper 17 type immune response	6/197	40/18800	3.50005e-06	1.60968e-05	5.73641e-06	IL6/FOXP3/STAT3/IL2/IL4/NOTCH1	6
BP	GO:0010887	negative regulation of cholesterol storage	4/197	11/18800	3.64357e-06	1.67066e-05	5.95375e-06	NR1H3/PPARG/NR1H2/PPARA	4
BP	GO:0071394	cellular response to testosterone stimulus	4/197	11/18800	3.64357e-06	1.67066e-05	5.95375e-06	AR/MYC/SPP1/SIRT1	4
BP	GO:1903799	negative regulation of production of miRNAs involved in gene silencing by miRNA	4/197	11/18800	3.64357e-06	1.67066e-05	5.95375e-06	TNF/TP53/TGFB1/ESR1	4
BP	GO:0048469	cell maturation	11/197	183/18800	3.75109e-06	1.71825e-05	6.12335e-06	BCL2/PPARG/VEGFA/RUNX2/HIF1A/PTK2B/CTNNB1/KDR/EDN1/AKR1B1/GJA1	11
BP	GO:0007596	blood coagulation	12/197	221/18800	3.88424e-06	1.77747e-05	6.33439e-06	TLR4/IL6/FN1/JAK2/MAPK14/SERPINE1/NFE2L2/PIK3CB/THBS1/APOE/PIK3CG/EDN1	12
BP	GO:0005996	monosaccharide metabolic process	13/197	261/18800	3.94973e-06	1.80329e-05	6.42637e-06	TNF/MAPK14/TP53/AKT1/PPARA/MYC/SLC2A1/ADIPOQ/PRKAA1/SIRT1/IGF2/LEP/AKR1B1	13
BP	GO:0042752	regulation of circadian rhythm	9/197	117/18800	3.95241e-06	1.80329e-05	6.42637e-06	NR1H3/PPARG/MAPK8/TP53/PPARA/PRKAA2/MTOR/CRH/PRKAA1	9
BP	GO:0045446	endothelial cell differentiation	9/197	117/18800	3.95241e-06	1.80329e-05	6.42637e-06	TNF/IL1B/FOXP3/ICAM1/VEGFA/CTNNB1/KDR/EZR/NOTCH1	9
BP	GO:0009299	mRNA transcription	6/197	41/18800	4.06452e-06	1.84711e-05	6.58255e-06	NR1H3/PPARG/STAT3/TP53/VDR/RXRA	6
BP	GO:0010463	mesenchymal cell proliferation	6/197	41/18800	4.06452e-06	1.84711e-05	6.58255e-06	STAT1/MYC/BMP2/CTNNB1/KDR/FGFR2	6
BP	GO:0032733	positive regulation of interleukin-10 production	6/197	41/18800	4.06452e-06	1.84711e-05	6.58255e-06	TLR4/TLR2/IL6/STAT3/IL4/HMGB1	6
BP	GO:0071548	response to dexamethasone	6/197	41/18800	4.06452e-06	1.84711e-05	6.58255e-06	NR3C1/JAK2/CYP1B1/EDN1/ACE/AQP1	6
BP	GO:0032613	interleukin-10 production	7/197	63/18800	4.20004e-06	1.90493e-05	6.78861e-06	TLR4/TLR2/IL6/FOXP3/STAT3/IL4/HMGB1	7
BP	GO:0032653	regulation of interleukin-10 production	7/197	63/18800	4.20004e-06	1.90493e-05	6.78861e-06	TLR4/TLR2/IL6/FOXP3/STAT3/IL4/HMGB1	7
BP	GO:0001942	hair follicle development	8/197	89/18800	4.31056e-06	1.95313e-05	6.96037e-06	TNF/BCL2/DKK1/EGFR/RELA/CTNNB1/NOTCH1/FGFR2	8
BP	GO:0001759	organ induction	5/197	24/18800	4.34081e-06	1.95912e-05	6.98171e-06	DKK1/AR/BMP2/CTNNB1/FGF1	5
BP	GO:0045672	positive regulation of osteoclast differentiation	5/197	24/18800	4.34081e-06	1.95912e-05	6.98171e-06	TNF/IL17A/IFNG/FOS/CREB1	5
BP	GO:1904996	positive regulation of leukocyte adhesion to vascular endothelial cell	5/197	24/18800	4.34081e-06	1.95912e-05	6.98171e-06	TNF/IL6/ALOX5/SELE/RELA	5
BP	GO:2000637	positive regulation of miRNA-mediated gene silencing	5/197	24/18800	4.34081e-06	1.95912e-05	6.98171e-06	IL6/STAT3/EGFR/TP53/TGFB1	5
BP	GO:0051302	regulation of cell division	11/197	186/18800	4.38731e-06	1.97816e-05	7.04958e-06	IL1B/VEGFA/IL1A/CAT/MYC/TGFB1/IGF2/BECN1/FGF1/PTN/FGFR2	11
BP	GO:0016236	macroautophagy	14/197	306/18800	4.47485e-06	2.01565e-05	7.1832e-06	CASP3/HMOX1/MAPK8/TP53/AKT1/PRKAA2/HIF1A/MTOR/MAPK3/SIRT1/KDR/ERN1/BECN1/IL4	14
BP	GO:0032535	regulation of cellular component size	15/197	351/18800	4.65075e-06	2.09284e-05	7.45825e-06	FN1/VEGFA/SPP1/PTEN/MTOR/BDNF/CREB1/NGF/PTK2B/APOE/ALOX15/EZR/EDN1/AQP1/MAPT	15
BP	GO:0031330	negative regulation of cellular catabolic process	13/197	265/18800	4.66243e-06	2.09604e-05	7.46968e-06	BCL2/STAT3/HMOX1/MAPK14/IL10/TP53/AKT1/MTOR/MCL1/TIMP1/PIK3CG/BECN1/LEP	13
BP	GO:0042475	odontogenesis of dentin-containing tooth	8/197	90/18800	4.68905e-06	2.10355e-05	7.49641e-06	BAX/TNFRSF11B/SERPINE1/PPARA/BMP2/RUNX2/LEF1/CTNNB1	8
BP	GO:0060191	regulation of lipase activity	8/197	90/18800	4.68905e-06	2.10355e-05	7.49641e-06	NR1H3/SELE/NR1H2/EGFR/ESR1/LRP1/FGFR2/PLA2G1B	8
BP	GO:0016052	carbohydrate catabolic process	10/197	152/18800	4.69284e-06	2.10355e-05	7.49641e-06	GUSB/STAT3/NEU1/IFNG/TP53/PPARA/MYC/PRKAA2/HIF1A/PRKAA1	10
BP	GO:0045687	positive regulation of glial cell differentiation	6/197	42/18800	4.70084e-06	2.10508e-05	7.50188e-06	TLR2/TGFB1/BMP2/MTOR/NOTCH1/PTN	6
BP	GO:0006913	nucleocytoplasmic transport	14/197	308/18800	4.82301e-06	2.15559e-05	7.68188e-06	IL1B/SMAD3/JAK2/STAT3/PTGS2/MAPK14/IFNG/TP53/AKT1/TGFB1/TXN/LEP/NOTCH1/MMP12	14
BP	GO:0051169	nuclear transport	14/197	308/18800	4.82301e-06	2.15559e-05	7.68188e-06	IL1B/SMAD3/JAK2/STAT3/PTGS2/MAPK14/IFNG/TP53/AKT1/TGFB1/TXN/LEP/NOTCH1/MMP12	14
BP	GO:0090100	positive regulation of transmembrane receptor protein serine/threonine kinase signaling pathway	9/197	120/18800	4.87093e-06	2.17489e-05	7.75067e-06	PPARG/SMAD2/JAK2/TGFB1/BMP2/THBS1/KDR/TGFBR1/NOTCH1	9
BP	GO:0050817	coagulation	12/197	226/18800	4.88767e-06	2.18025e-05	7.76977e-06	TLR4/IL6/FN1/JAK2/MAPK14/SERPINE1/NFE2L2/PIK3CB/THBS1/APOE/PIK3CG/EDN1	12
BP	GO:0072080	nephron tubule development	8/197	91/18800	5.09533e-06	2.27068e-05	8.09203e-06	BCL2/STAT1/VEGFA/MYC/BMP2/CTNNB1/NOTCH1/FGF1	8
BP	GO:0007599	hemostasis	12/197	227/18800	5.1137e-06	2.27666e-05	8.11335e-06	TLR4/IL6/FN1/JAK2/MAPK14/SERPINE1/NFE2L2/PIK3CB/THBS1/APOE/PIK3CG/EDN1	12
BP	GO:0002260	lymphocyte homeostasis	7/197	65/18800	5.19243e-06	2.30725e-05	8.22234e-06	BCL2/BAX/FOXP3/CASP3/IL2/AKT1/HIF1A	7
BP	GO:0042446	hormone biosynthetic process	7/197	65/18800	5.19243e-06	2.30725e-05	8.22234e-06	NFKB1/BMP2/HIF1A/EGR1/AKR1B1/CYP17A1/CYP19A1	7
BP	GO:0008544	epidermis development	15/197	355/18800	5.33289e-06	2.36737e-05	8.43661e-06	TNF/BCL2/SOD1/CCN2/DKK1/CASP3/EGFR/RELA/IL1A/PPARA/VDR/CTNNB1/NOTCH1/FGFR2/AKR1C3	15
BP	GO:0060148	positive regulation of post-transcriptional gene silencing	5/197	25/18800	5.38e-06	2.37737e-05	8.47225e-06	IL6/STAT3/EGFR/TP53/TGFB1	5
BP	GO:1900370	positive regulation of post-transcriptional gene silencing by RNA	5/197	25/18800	5.38e-06	2.37737e-05	8.47225e-06	IL6/STAT3/EGFR/TP53/TGFB1	5
BP	GO:1905523	positive regulation of macrophage migration	5/197	25/18800	5.38e-06	2.37737e-05	8.47225e-06	MAPK1/MAPK3/THBS1/P2RX4/PTK2	5
BP	GO:2000193	positive regulation of fatty acid transport	5/197	25/18800	5.38e-06	2.37737e-05	8.47225e-06	IL1B/IL1A/P2RX4/EDN1/PTGES	5
BP	GO:0043433	negative regulation of DNA-binding transcription factor activity	11/197	190/18800	5.38127e-06	2.37737e-05	8.47225e-06	FOXP3/HMOX1/CYP1B1/IL10/CAT/CHUK/CDKN2A/NLRP3/SIRT1/EGLN1/ESR1	11
BP	GO:0043507	positive regulation of JUN kinase activity	6/197	43/18800	5.41579e-06	2.38328e-05	8.49331e-06	TNF/DKK1/PTK2B/ERN1/EDN1/PTPN1	6
BP	GO:0071604	transforming growth factor beta production	6/197	43/18800	5.41579e-06	2.38328e-05	8.49331e-06	FOXP3/FN1/SMAD3/PTGS2/HIF1A/THBS1	6
BP	GO:0030656	regulation of vitamin metabolic process	4/197	12/18800	5.42055e-06	2.38328e-05	8.49331e-06	TNF/NFKB1/IFNG/AKR1C3	4
BP	GO:0031650	regulation of heat generation	4/197	12/18800	5.42055e-06	2.38328e-05	8.49331e-06	TNF/IL1B/PTGS2/PTGES	4
BP	GO:1903800	positive regulation of production of miRNAs involved in gene silencing by miRNA	4/197	12/18800	5.42055e-06	2.38328e-05	8.49331e-06	IL6/EGFR/TP53/TGFB1	4
BP	GO:0022404	molting cycle process	8/197	92/18800	5.53101e-06	2.4272e-05	8.64984e-06	TNF/BCL2/DKK1/EGFR/RELA/CTNNB1/NOTCH1/FGFR2	8
BP	GO:0022405	hair cycle process	8/197	92/18800	5.53101e-06	2.4272e-05	8.64984e-06	TNF/BCL2/DKK1/EGFR/RELA/CTNNB1/NOTCH1/FGFR2	8
BP	GO:0007613	memory	9/197	122/18800	5.5802e-06	2.44646e-05	8.71845e-06	PTGS2/SLC2A4/BDNF/CREB1/NGF/CEBPB/APOE/PTN/MAPT	9
BP	GO:0010812	negative regulation of cell-substrate adhesion	7/197	66/18800	5.7574e-06	2.51695e-05	8.96966e-06	SERPINE1/CDKN2A/COL1A1/PTEN/THBS1/NOTCH1/MMP12	7
BP	GO:0015909	long-chain fatty acid transport	7/197	66/18800	5.7574e-06	2.51695e-05	8.96966e-06	PPARG/AKT1/SLC2A1/THBS1/APOE/ACE/PLA2G1B	7
BP	GO:0050435	amyloid-beta metabolic process	7/197	66/18800	5.7574e-06	2.51695e-05	8.96966e-06	TNF/CASP3/RELA/IFNG/APOE/BECN1/ACE	7
BP	GO:0098773	skin epidermis development	8/197	93/18800	5.9978e-06	2.61955e-05	9.33531e-06	TNF/BCL2/DKK1/EGFR/RELA/CTNNB1/NOTCH1/FGFR2	8
BP	GO:0045088	regulation of innate immune response	12/197	231/18800	6.11248e-06	2.66711e-05	9.50478e-06	TLR4/NR1H3/PPARG/NR1H2/IRF1/NFE2L2/CASP8/APOE/LEP/HMGB1/MMP12/PTPN1	12
BP	GO:0007595	lactation	6/197	44/18800	6.21658e-06	2.70483e-05	9.63921e-06	VEGFA/CCND1/HIF1A/CREB1/VDR/GJA1	6
BP	GO:0014009	glial cell proliferation	6/197	44/18800	6.21658e-06	2.70483e-05	9.63921e-06	TNF/IL6/IL1B/MYC/PTK2B/NOTCH1	6
BP	GO:2001239	regulation of extrinsic apoptotic signaling pathway in absence of ligand	6/197	44/18800	6.21658e-06	2.70483e-05	9.63921e-06	TNF/BCL2/IL1B/IL1A/AKT1/MCL1	6
BP	GO:0042531	positive regulation of tyrosine phosphorylation of STAT protein	7/197	67/18800	6.37257e-06	2.76225e-05	9.84383e-06	TNF/IL6/JAK2/IL2/IFNG/LEP/IL4	7
BP	GO:0045600	positive regulation of fat cell differentiation	7/197	67/18800	6.37257e-06	2.76225e-05	9.84383e-06	PPARG/PTGS2/MAPK14/AKT1/BMP2/CREB1/CEBPB	7
BP	GO:0055021	regulation of cardiac muscle tissue growth	7/197	67/18800	6.37257e-06	2.76225e-05	9.84383e-06	MAPK14/PPARA/PTEN/TGFBR1/EDN1/NOTCH1/FGFR2	7
BP	GO:1901224	positive regulation of NIK/NF-kappaB signaling	7/197	67/18800	6.37257e-06	2.76225e-05	9.84383e-06	TNF/TLR4/TLR2/IL1B/EGFR/RELA/EDN1	7
BP	GO:0061326	renal tubule development	8/197	94/18800	6.49749e-06	2.81375e-05	1.00274e-05	BCL2/STAT1/VEGFA/MYC/BMP2/CTNNB1/NOTCH1/FGF1	8
BP	GO:0033598	mammary gland epithelial cell proliferation	5/197	26/18800	6.60448e-06	2.84135e-05	1.01257e-05	BAX/CCND1/MAPK1/CEBPB/ESR1	5
BP	GO:0045822	negative regulation of heart contraction	5/197	26/18800	6.60448e-06	2.84135e-05	1.01257e-05	TNF/JAK2/TRPV1/IL2/PIK3CG	5
BP	GO:0048641	regulation of skeletal muscle tissue development	5/197	26/18800	6.60448e-06	2.84135e-05	1.01257e-05	BCL2/TGFB1/PRKAA1/CTNNB1/IGF2	5
BP	GO:0050995	negative regulation of lipid catabolic process	5/197	26/18800	6.60448e-06	2.84135e-05	1.01257e-05	TNF/IL1B/AKT1/PRKAA1/PIK3CG	5
BP	GO:0060740	prostate gland epithelium morphogenesis	5/197	26/18800	6.60448e-06	2.84135e-05	1.01257e-05	AR/MMP2/ESR1/NOTCH1/FGFR2	5
BP	GO:0071378	cellular response to growth hormone stimulus	5/197	26/18800	6.60448e-06	2.84135e-05	1.01257e-05	JAK2/STAT3/MYC/PTK2/PTPN1	5
BP	GO:1904385	cellular response to angiotensin	5/197	26/18800	6.60448e-06	2.84135e-05	1.01257e-05	NFKB1/RELA/MYC/NFE2L2/CA2	5
BP	GO:0007292	female gamete generation	10/197	158/18800	6.62375e-06	2.84698e-05	1.01458e-05	BCL2/PTGS2/MMP2/MYC/PTK2B/SIRT1/CTNNB1/LEP/EDN1/PTN	10
BP	GO:0032088	negative regulation of NF-kappaB transcription factor activity	8/197	95/18800	7.03194e-06	3.0096e-05	1.07253e-05	FOXP3/CYP1B1/IL10/CAT/CHUK/CDKN2A/NLRP3/SIRT1	8
BP	GO:0043502	regulation of muscle adaptation	8/197	95/18800	7.03194e-06	3.0096e-05	1.07253e-05	PPARG/SMAD3/PPARA/P2RX4/BECN1/EDN1/NOTCH1/CAMK2B	8
BP	GO:0010611	regulation of cardiac muscle hypertrophy	7/197	68/18800	7.04139e-06	3.0096e-05	1.07253e-05	PPARG/SMAD3/PPARA/P2RX4/BECN1/EDN1/NOTCH1	7
BP	GO:0043627	response to estrogen	7/197	68/18800	7.04139e-06	3.0096e-05	1.07253e-05	TNFRSF11B/HMOX1/CCND1/AR/MMP2/MYC/ESR1	7
BP	GO:0051148	negative regulation of muscle cell differentiation	7/197	68/18800	7.04139e-06	3.0096e-05	1.07253e-05	DKK1/PPARA/BMP2/BDNF/IGF2/DNMT1/NOTCH1	7
BP	GO:0060193	positive regulation of lipase activity	7/197	68/18800	7.04139e-06	3.0096e-05	1.07253e-05	NR1H3/SELE/NR1H2/EGFR/ESR1/FGFR2/PLA2G1B	7
BP	GO:0032620	interleukin-17 production	6/197	45/18800	7.11083e-06	3.02803e-05	1.0791e-05	TLR4/IL6/FOXP3/IL2/IFNG/TGFB1	6
BP	GO:0032660	regulation of interleukin-17 production	6/197	45/18800	7.11083e-06	3.02803e-05	1.0791e-05	TLR4/IL6/FOXP3/IL2/IFNG/TGFB1	6
BP	GO:0048538	thymus development	6/197	45/18800	7.11083e-06	3.02803e-05	1.0791e-05	BCL2/SOD1/MAPK1/MAPK3/CTNNB1/TGFBR1	6
BP	GO:2000273	positive regulation of signaling receptor activity	6/197	45/18800	7.11083e-06	3.02803e-05	1.0791e-05	JAK2/IL10/IFNG/CCL2/HIF1A/EDN1	6
BP	GO:0003300	cardiac muscle hypertrophy	8/197	96/18800	7.60306e-06	3.23464e-05	1.15273e-05	PPARG/SMAD3/PPARA/P2RX4/BECN1/LEP/EDN1/NOTCH1	8
BP	GO:0010623	programmed cell death involved in cell development	4/197	13/18800	7.76552e-06	3.29462e-05	1.1741e-05	BCL2/BAX/IL1B/IL1A	4
BP	GO:0031053	primary miRNA processing	4/197	13/18800	7.76552e-06	3.29462e-05	1.1741e-05	IL6/SMAD2/SMAD3/STAT3	4
BP	GO:0042362	fat-soluble vitamin biosynthetic process	4/197	13/18800	7.76552e-06	3.29462e-05	1.1741e-05	TNF/NFKB1/CYP3A4/IFNG	4
BP	GO:0002675	positive regulation of acute inflammatory response	5/197	27/18800	8.0368e-06	3.38473e-05	1.20622e-05	TNF/IL6/IL1B/PTGS2/PIK3CG	5
BP	GO:0002719	negative regulation of cytokine production involved in immune response	5/197	27/18800	8.0368e-06	3.38473e-05	1.20622e-05	TNF/FOXP3/HMOX1/IL10/TGFB1	5
BP	GO:0006706	steroid catabolic process	5/197	27/18800	8.0368e-06	3.38473e-05	1.20622e-05	CYP1A2/CYP3A4/SPP1/APOE/CYP19A1	5
BP	GO:0007263	nitric oxide mediated signal transduction	5/197	27/18800	8.0368e-06	3.38473e-05	1.20622e-05	NOS2/EGFR/VEGFA/THBS1/APOE	5
BP	GO:0009651	response to salt stress	5/197	27/18800	8.0368e-06	3.38473e-05	1.20622e-05	TNF/BAX/TP53/AKR1B1/AQP1	5
BP	GO:0032607	interferon-alpha production	5/197	27/18800	8.0368e-06	3.38473e-05	1.20622e-05	TLR4/STAT1/IL10/CHUK/MMP12	5
BP	GO:0032647	regulation of interferon-alpha production	5/197	27/18800	8.0368e-06	3.38473e-05	1.20622e-05	TLR4/STAT1/IL10/CHUK/MMP12	5
BP	GO:1903523	negative regulation of blood circulation	5/197	27/18800	8.0368e-06	3.38473e-05	1.20622e-05	TNF/JAK2/TRPV1/IL2/PIK3CG	5
BP	GO:0046677	response to antibiotic	6/197	46/18800	8.10662e-06	3.41101e-05	1.21558e-05	SOD1/JAK2/CASP3/TP53/CASP8/HSPA5	6
BP	GO:0002562	somatic diversification of immune receptors via germline recombination within a single locus	7/197	70/18800	8.55468e-06	3.58969e-05	1.27926e-05	FOXP3/IL10/IL2/TGFB1/LEF1/IL4/HMGB1	7
BP	GO:0016444	somatic cell DNA recombination	7/197	70/18800	8.55468e-06	3.58969e-05	1.27926e-05	FOXP3/IL10/IL2/TGFB1/LEF1/IL4/HMGB1	7
BP	GO:0061035	regulation of cartilage development	7/197	70/18800	8.55468e-06	3.58969e-05	1.27926e-05	CCN2/SMAD3/BMP2/RUNX2/CTNNB1/TGFBR1/LEP	7
BP	GO:0050864	regulation of B cell activation	11/197	200/18800	8.77064e-06	3.67695e-05	1.31036e-05	BCL2/TLR4/IL6/FOXP3/CASP3/AHR/IL10/IL2/TGFB1/IL4/CD38	11
BP	GO:0120162	positive regulation of cold-induced thermogenesis	8/197	98/18800	8.86349e-06	3.71249e-05	1.32302e-05	JAK2/VEGFA/CEBPB/ACHE/ADIPOQ/LEP/IL4/GJA1	8
BP	GO:0016032	viral process	16/197	418/18800	8.97567e-06	3.75606e-05	1.33855e-05	TNF/BCL2/STAT1/ICAM1/JUN/CXCL8/EGFR/CTSL/CRP/TP53/PPARA/CCL2/SLPI/LEF1/APOE/NOTCH1	16
BP	GO:0006006	glucose metabolic process	11/197	201/18800	9.1946e-06	3.8377e-05	1.36764e-05	TNF/MAPK14/TP53/AKT1/PPARA/MYC/ADIPOQ/PRKAA1/SIRT1/IGF2/LEP	11
BP	GO:0045776	negative regulation of blood pressure	6/197	47/18800	9.21247e-06	3.8377e-05	1.36764e-05	TNF/NOS2/TRPV1/PPARA/ADIPOQ/CALCA	6
BP	GO:0051972	regulation of telomerase activity	6/197	47/18800	9.21247e-06	3.8377e-05	1.36764e-05	TP53/MAPK1/MYC/MAPK3/CTNNB1/TNKS	6
BP	GO:0060711	labyrinthine layer development	6/197	47/18800	9.21247e-06	3.8377e-05	1.36764e-05	IL10/MAPK1/AKT1/CASP8/LEF1/FGFR2	6
BP	GO:2000378	negative regulation of reactive oxygen species metabolic process	6/197	47/18800	9.21247e-06	3.8377e-05	1.36764e-05	BCL2/TP53/PPARA/HIF1A/BECN1/MMP3	6
BP	GO:0014743	regulation of muscle hypertrophy	7/197	71/18800	9.40693e-06	3.91516e-05	1.39525e-05	PPARG/SMAD3/PPARA/P2RX4/BECN1/EDN1/NOTCH1	7
BP	GO:0014897	striated muscle hypertrophy	8/197	99/18800	9.55706e-06	3.97404e-05	1.41623e-05	PPARG/SMAD3/PPARA/P2RX4/BECN1/LEP/EDN1/NOTCH1	8
BP	GO:0060512	prostate gland morphogenesis	5/197	28/18800	9.70101e-06	4.02662e-05	1.43497e-05	AR/MMP2/ESR1/NOTCH1/FGFR2	5
BP	GO:0072539	T-helper 17 cell differentiation	5/197	28/18800	9.70101e-06	4.02662e-05	1.43497e-05	IL6/FOXP3/STAT3/IL2/IL4	5
BP	GO:0019318	hexose metabolic process	12/197	242/18800	9.79509e-06	4.062e-05	1.44758e-05	TNF/MAPK14/TP53/AKT1/PPARA/MYC/ADIPOQ/PRKAA1/SIRT1/IGF2/LEP/AKR1B1	12
BP	GO:0045787	positive regulation of cell cycle	14/197	329/18800	1.02205e-05	4.2346e-05	1.50909e-05	TNF/IL1B/CCN2/EGFR/IL10/CCNB1/CCND1/IL1A/AKT1/MYC/IGF2/BECN1/EDN1/FGFR2	14
BP	GO:0031641	regulation of myelination	6/197	48/18800	1.04374e-05	4.3128e-05	1.53695e-05	TNF/AKT1/PTEN/MTOR/CTNNB1/PTN	6
BP	GO:0060324	face development	6/197	48/18800	1.04374e-05	4.3128e-05	1.53695e-05	DKK1/MAPK1/MMP2/COL1A1/MAPK3/LEF1	6
BP	GO:0061028	establishment of endothelial barrier	6/197	48/18800	1.04374e-05	4.3128e-05	1.53695e-05	TNF/IL1B/FOXP3/ICAM1/VEGFA/EZR	6
BP	GO:0030900	forebrain development	15/197	376/18800	1.06008e-05	4.3764e-05	1.55962e-05	BAX/DKK1/CASP3/EGFR/MYC/BMP2/HIF1A/PTEN/CREB1/SLC2A1/LEF1/CTNNB1/NOTCH1/AQP1/FGFR2	15
BP	GO:0006816	calcium ion transport	16/197	424/18800	1.07169e-05	4.42038e-05	1.57529e-05	BCL2/BAX/CCN2/PTGS2/TRPV1/CCL2/CXCL10/VDR/PTK2B/CTNNB1/P2RX4/PIK3CG/EDN1/ACE/CAMK2B/PLA2G1B	16
BP	GO:0003376	sphingosine-1-phosphate receptor signaling pathway	4/197	14/18800	1.07827e-05	4.4435e-05	1.58353e-05	AKT1/PIK3CB/PIK3CG/EZR	4
BP	GO:0014896	muscle hypertrophy	8/197	101/18800	1.10822e-05	4.56121e-05	1.62548e-05	PPARG/SMAD3/PPARA/P2RX4/BECN1/LEP/EDN1/NOTCH1	8
BP	GO:0045926	negative regulation of growth	12/197	245/18800	1.10881e-05	4.56121e-05	1.62548e-05	BCL2/SMAD3/TP53/PPARA/CDKN2A/TGFB1/SPP1/HIF1A/PTEN/SIRT1/GJA1/ESR2	12
BP	GO:0003156	regulation of animal organ formation	5/197	29/18800	1.16227e-05	4.76833e-05	1.69929e-05	DKK1/AR/BMP2/CTNNB1/FGF1	5
BP	GO:0010464	regulation of mesenchymal cell proliferation	5/197	29/18800	1.16227e-05	4.76833e-05	1.69929e-05	STAT1/MYC/CTNNB1/KDR/FGFR2	5
BP	GO:0032369	negative regulation of lipid transport	5/197	29/18800	1.16227e-05	4.76833e-05	1.69929e-05	NR1H3/NFKB1/NR1H2/AKT1/THBS1	5
BP	GO:0001654	eye development	15/197	379/18800	1.16462e-05	4.77368e-05	1.7012e-05	BCL2/BAX/SMAD3/STAT3/JUN/CYP1B1/EGFR/VEGFA/HIF1A/VIM/ACHE/CTNNB1/KDR/TGFBR1/GJA1	15
BP	GO:0010656	negative regulation of muscle cell apoptotic process	6/197	49/18800	1.17908e-05	4.82006e-05	1.71773e-05	JAK2/HMOX1/NFE2L2/PTK2B/DNMT1/EDN1	6
BP	GO:0022602	ovulation cycle process	6/197	49/18800	1.17908e-05	4.82006e-05	1.71773e-05	CASP3/MMP2/HSPA5/SIRT1/ESR1/LEP	6
BP	GO:0045058	T cell selection	6/197	49/18800	1.17908e-05	4.82006e-05	1.71773e-05	BCL2/IL6/FOXP3/STAT3/CTSL/MTOR	6
BP	GO:0051607	defense response to virus	13/197	290/18800	1.23006e-05	5.02401e-05	1.79041e-05	BCL2/TLR2/IL6/IL1B/FOXP3/STAT1/RELA/IFNG/IRF1/CXCL10/BECN1/IL4/MMP12	13
BP	GO:0002637	regulation of immunoglobulin production	7/197	74/18800	1.23966e-05	5.04979e-05	1.79959e-05	TNF/IL6/FOXP3/IL10/IL2/TGFB1/IL4	7
BP	GO:0060420	regulation of heart growth	7/197	74/18800	1.23966e-05	5.04979e-05	1.79959e-05	MAPK14/PPARA/PTEN/TGFBR1/EDN1/NOTCH1/FGFR2	7
BP	GO:0072088	nephron epithelium morphogenesis	7/197	74/18800	1.23966e-05	5.04979e-05	1.79959e-05	BCL2/STAT1/VEGFA/MYC/BMP2/CTNNB1/FGF1	7
BP	GO:0140546	defense response to symbiont	13/197	291/18800	1.27589e-05	5.19277e-05	1.85055e-05	BCL2/TLR2/IL6/IL1B/FOXP3/STAT1/RELA/IFNG/IRF1/CXCL10/BECN1/IL4/MMP12	13
BP	GO:1903076	regulation of protein localization to plasma membrane	8/197	103/18800	1.28076e-05	5.20337e-05	1.85433e-05	TNF/EGFR/IFNG/AR/AKT1/TGFB1/EZR/LRP1	8
BP	GO:1905477	positive regulation of protein localization to membrane	8/197	103/18800	1.28076e-05	5.20337e-05	1.85433e-05	TNF/MAPK8/EGFR/IFNG/AKT1/BBC3/EZR/LRP1	8
BP	GO:0150063	visual system development	15/197	383/18800	1.31821e-05	5.35078e-05	1.90686e-05	BCL2/BAX/SMAD3/STAT3/JUN/CYP1B1/EGFR/VEGFA/HIF1A/VIM/ACHE/CTNNB1/KDR/TGFBR1/GJA1	15
BP	GO:0043370	regulation of CD4-positive, alpha-beta T cell differentiation	6/197	50/18800	1.32826e-05	5.37735e-05	1.91633e-05	FOXP3/IL2/IFNG/NLRP3/IL4/HMGB1	6
BP	GO:0043457	regulation of cellular respiration	6/197	50/18800	1.32826e-05	5.37735e-05	1.91633e-05	TNF/NOS2/IFNG/MYC/HIF1A/IL4	6
BP	GO:1903053	regulation of extracellular matrix organization	6/197	50/18800	1.32826e-05	5.37735e-05	1.91633e-05	IL6/SMAD3/TGFB1/BMP2/NOTCH1/LRP1	6
BP	GO:0010822	positive regulation of mitochondrion organization	7/197	75/18800	1.35526e-05	5.47703e-05	1.95185e-05	BAX/MMP9/MAPK8/TP53/HIF1A/BBC3/KDR	7
BP	GO:0070227	lymphocyte apoptotic process	7/197	75/18800	1.35526e-05	5.47703e-05	1.95185e-05	BAX/IL10/IL2/TP53/AKT1/HIF1A/PTEN	7
BP	GO:0002764	immune response-regulating signaling pathway	17/197	482/18800	1.35901e-05	5.48733e-05	1.95552e-05	TNF/BCL2/BAX/TLR4/TLR2/FOXP3/NR1H3/MAPK8/RELA/MAPK1/IRF1/ESR1/PIK3CD/PTK2/EZR/HMGB1/CD38	17
BP	GO:0033198	response to ATP	5/197	30/18800	1.38291e-05	5.5692e-05	1.9847e-05	IL1B/SOD1/PTGS2/TRPV1/P2RX4	5
BP	GO:0060251	regulation of glial cell proliferation	5/197	30/18800	1.38291e-05	5.5692e-05	1.9847e-05	TNF/IL6/IL1B/MYC/NOTCH1	5
BP	GO:0070498	interleukin-1-mediated signaling pathway	5/197	30/18800	1.38291e-05	5.5692e-05	1.9847e-05	IL6/IL1B/RELA/EGR1/MAPK3	5
BP	GO:1905475	regulation of protein localization to membrane	10/197	172/18800	1.39748e-05	5.62294e-05	2.00385e-05	TNF/MAPK8/EGFR/IFNG/AR/AKT1/TGFB1/BBC3/EZR/LRP1	10
BP	GO:0051924	regulation of calcium ion transport	12/197	251/18800	1.41295e-05	5.68021e-05	2.02426e-05	BCL2/BAX/PTGS2/CCL2/CXCL10/PTK2B/CTNNB1/P2RX4/PIK3CG/ACE/CAMK2B/PLA2G1B	12
BP	GO:0048562	embryonic organ morphogenesis	13/197	294/18800	1.42253e-05	5.71374e-05	2.03621e-05	SOD1/SMAD2/SMAD3/MAPK1/RUNX2/HIF1A/MAPK3/CTNNB1/TGFBR1/EDN1/GJA1/NOTCH1/FGFR2	13
BP	GO:0010763	positive regulation of fibroblast migration	4/197	15/18800	1.45832e-05	5.84728e-05	2.0838e-05	AKT1/TGFB1/THBS1/PTK2	4
BP	GO:0035358	regulation of peroxisome proliferator activated receptor signaling pathway	4/197	15/18800	1.45832e-05	5.84728e-05	2.0838e-05	BMP2/SIRT1/ALOX15/LEP	4
BP	GO:0046634	regulation of alpha-beta T cell activation	8/197	105/18800	1.47538e-05	5.91051e-05	2.10633e-05	FOXP3/JAK2/IL2/IFNG/IRF1/NLRP3/IL4/HMGB1	8
BP	GO:0043124	negative regulation of I-kappaB kinase/NF-kappaB signaling	6/197	51/18800	1.49233e-05	5.96803e-05	2.12683e-05	STAT1/GSTP1/CASP8/ADIPOQ/SIRT1/ESR1	6
BP	GO:0060688	regulation of morphogenesis of a branching structure	6/197	51/18800	1.49233e-05	5.96803e-05	2.12683e-05	TNF/VEGFA/AR/CTNNB1/ESR1/FGFR2	6
BP	GO:0002705	positive regulation of leukocyte mediated immunity	9/197	138/18800	1.5185e-05	6.06739e-05	2.16224e-05	TNF/IL6/IL1B/FOXP3/NOS2/IL2/TGFB1/NLRP3/IL4	9
BP	GO:0043588	skin development	13/197	296/18800	1.52834e-05	6.10144e-05	2.17437e-05	TNF/BCL2/DKK1/CASP3/EGFR/RELA/IL1A/COL1A1/VDR/CTNNB1/NOTCH1/FGFR2/AKR1C3	13
BP	GO:0048880	sensory system development	15/197	389/18800	1.58237e-05	6.31163e-05	2.24928e-05	BCL2/BAX/SMAD3/STAT3/JUN/CYP1B1/EGFR/VEGFA/HIF1A/VIM/ACHE/CTNNB1/KDR/TGFBR1/GJA1	15
BP	GO:0034764	positive regulation of transmembrane transport	11/197	213/18800	1.58564e-05	6.3192e-05	2.25198e-05	BAX/MAPK14/IFNG/AKT1/NFE2L2/CCL2/CXCL10/ADIPOQ/ABCB1/EDN1/CA2	11
BP	GO:0043154	negative regulation of cysteine-type endopeptidase activity involved in apoptotic process	7/197	77/18800	1.61331e-05	6.41835e-05	2.28731e-05	TNF/MMP9/PTGS2/VEGFA/AKT1/THBS1/AQP1	7
BP	GO:0072028	nephron morphogenesis	7/197	77/18800	1.61331e-05	6.41835e-05	2.28731e-05	BCL2/STAT1/VEGFA/MYC/BMP2/CTNNB1/FGF1	7
BP	GO:0001782	B cell homeostasis	5/197	31/18800	1.63489e-05	6.48739e-05	2.31191e-05	BCL2/BAX/FOXP3/CASP3/HIF1A	5
BP	GO:0010039	response to iron ion	5/197	31/18800	1.63489e-05	6.48739e-05	2.31191e-05	BCL2/HMOX1/CCND1/HIF1A/BECN1	5
BP	GO:0061311	cell surface receptor signaling pathway involved in heart development	5/197	31/18800	1.63489e-05	6.48739e-05	2.31191e-05	DKK1/TGFB1/BMP2/CTNNB1/NOTCH1	5
BP	GO:0046622	positive regulation of organ growth	6/197	52/18800	1.67238e-05	6.62471e-05	2.36085e-05	MAPK14/AKT1/IGF2/EDN1/NOTCH1/FGFR2	6
BP	GO:0070169	positive regulation of biomineral tissue development	6/197	52/18800	1.67238e-05	6.62471e-05	2.36085e-05	ALOX5/SMAD3/TGFB1/BMP2/CEBPB/PTN	6
BP	GO:0050768	negative regulation of neurogenesis	9/197	140/18800	1.70428e-05	6.74524e-05	2.4038e-05	TNF/IL6/IL1B/TP53/SPP1/PTEN/CTNNB1/NOTCH1/PTN	9
BP	GO:0033077	T cell differentiation in thymus	7/197	78/18800	1.7568e-05	6.94118e-05	2.47363e-05	BCL2/IL1B/FOXP3/SOD1/IL1A/TP53/CTNNB1	7
BP	GO:0043537	negative regulation of blood vessel endothelial cell migration	7/197	78/18800	1.7568e-05	6.94118e-05	2.47363e-05	TNF/PPARG/TGFB1/THBS1/APOE/NOTCH1/HMGB1	7
BP	GO:0046328	regulation of JNK cascade	9/197	141/18800	1.8042e-05	7.12233e-05	2.53819e-05	TNF/TLR4/IL1B/CCN2/EGFR/IL1A/GSTP1/PTK2B/HMGB1	9
BP	GO:0050866	negative regulation of cell activation	11/197	216/18800	1.8064e-05	7.12491e-05	2.53911e-05	FOXP3/NR1H3/CASP3/HMOX1/IL10/IL2/IRF1/CEBPB/APOE/IL4/HMGB1	11
BP	GO:0002931	response to ischemia	6/197	53/18800	1.86956e-05	7.36139e-05	2.62338e-05	BCL2/TP53/NQO1/EGR1/PIK3CB/P2RX4	6
BP	GO:0110151	positive regulation of biomineralization	6/197	53/18800	1.86956e-05	7.36139e-05	2.62338e-05	ALOX5/SMAD3/TGFB1/BMP2/CEBPB/PTN	6
BP	GO:0030183	B cell differentiation	9/197	142/18800	1.90907e-05	7.50401e-05	2.67421e-05	BCL2/BAX/IL6/VCAM1/IL10/IL2/TP53/PTK2B/IL4	9
BP	GO:0032147	activation of protein kinase activity	9/197	142/18800	1.90907e-05	7.50401e-05	2.67421e-05	JAK2/VEGFA/MTOR/TXN/PTK2B/LEP/IL4/CALCA/FGF1	9
BP	GO:0030301	cholesterol transport	7/197	79/18800	1.91068e-05	7.50401e-05	2.67421e-05	NR1H3/NFKB1/NR1H2/APOE/LEP/LRP1/AKR1C1	7
BP	GO:0001780	neutrophil homeostasis	4/197	16/18800	1.92851e-05	7.54186e-05	2.68769e-05	IL6/PIK3CB/PIK3CD/HMGB1	4
BP	GO:0045779	negative regulation of bone resorption	4/197	16/18800	1.92851e-05	7.54186e-05	2.68769e-05	IL6/TNFRSF11B/CALCA/CD38	4
BP	GO:0051044	positive regulation of membrane protein ectodomain proteolysis	4/197	16/18800	1.92851e-05	7.54186e-05	2.68769e-05	TNF/IL1B/IFNG/APOE	4
BP	GO:0090520	sphingolipid mediated signaling pathway	4/197	16/18800	1.92851e-05	7.54186e-05	2.68769e-05	AKT1/PIK3CB/PIK3CG/EZR	4
BP	GO:1902931	negative regulation of alcohol biosynthetic process	4/197	16/18800	1.92851e-05	7.54186e-05	2.68769e-05	SOD1/NFKB1/BMP2/APOE	4
BP	GO:0035264	multicellular organism growth	9/197	143/18800	2.01907e-05	7.88931e-05	2.81152e-05	BCL2/SOD1/STAT3/TP53/AR/MTOR/CREB1/IGF2/EZR	9
BP	GO:0002062	chondrocyte differentiation	8/197	110/18800	2.07347e-05	8.07551e-05	2.87787e-05	CCN2/SMAD3/MAPK14/TGFB1/BMP2/RUNX2/CTNNB1/TGFBR1	8
BP	GO:0002824	positive regulation of adaptive immune response based on somatic recombination of immune receptors built from immunoglobulin superfamily domains	8/197	110/18800	2.07347e-05	8.07551e-05	2.87787e-05	TNF/IL6/IL1B/FOXP3/IL2/TGFB1/NLRP3/IL4	8
BP	GO:1901222	regulation of NIK/NF-kappaB signaling	8/197	110/18800	2.07347e-05	8.07551e-05	2.87787e-05	TNF/TLR4/TLR2/IL1B/EGFR/RELA/NLRP3/EDN1	8
BP	GO:0002200	somatic diversification of immune receptors	7/197	80/18800	2.07551e-05	8.07551e-05	2.87787e-05	FOXP3/IL10/IL2/TGFB1/LEF1/IL4/HMGB1	7
BP	GO:0003151	outflow tract morphogenesis	7/197	80/18800	2.07551e-05	8.07551e-05	2.87787e-05	JUN/VEGFA/HIF1A/CTNNB1/EDN1/NOTCH1/FGFR2	7
BP	GO:0032409	regulation of transporter activity	13/197	305/18800	2.09491e-05	8.14411e-05	2.90232e-05	BCL2/NR1H3/PPARG/MMP9/IFNG/PON1/CCL2/CRH/PTK2B/ADIPOQ/ABCB1/RXRA/EDN1	13
BP	GO:0010466	negative regulation of peptidase activity	12/197	262/18800	2.16343e-05	8.4034e-05	2.99472e-05	TNF/MMP9/PTGS2/VEGFA/SERPINE1/AKT1/NGF/SLPI/THBS1/TIMP1/LRP1/AQP1	12
BP	GO:0045619	regulation of lymphocyte differentiation	10/197	181/18800	2.17474e-05	8.44019e-05	3.00783e-05	FOXP3/SOD1/IL10/IL2/IFNG/IRF1/NLRP3/LEF1/IL4/HMGB1	10
BP	GO:0001893	maternal placenta development	5/197	33/18800	2.24516e-05	8.6988e-05	3.09999e-05	PTGS2/AKT1/SPP1/VDR/PTN	5
BP	GO:0055094	response to lipoprotein particle	5/197	33/18800	2.24516e-05	8.6988e-05	3.09999e-05	TLR4/PPARG/AKT1/APOE/SREBF2	5
BP	GO:0006096	glycolytic process	7/197	81/18800	2.25189e-05	8.71755e-05	3.10668e-05	STAT3/IFNG/PPARA/MYC/PRKAA2/HIF1A/PRKAA1	7
BP	GO:0001706	endoderm formation	6/197	55/18800	2.32013e-05	8.96661e-05	3.19543e-05	MMP9/FN1/SMAD2/DKK1/MMP2/CTNNB1	6
BP	GO:0042743	hydrogen peroxide metabolic process	6/197	55/18800	2.32013e-05	8.96661e-05	3.19543e-05	SOD1/CYP1A2/CAT/MPO/MMP3/CYBB	6
BP	GO:0002456	T cell mediated immunity	8/197	112/18800	2.36389e-05	9.11278e-05	3.24753e-05	IL6/IL1B/FOXP3/AHR/ICAM1/NLRP3/IL4/HMGB1	8
BP	GO:0002698	negative regulation of immune effector process	8/197	112/18800	2.36389e-05	9.11278e-05	3.24753e-05	TNF/FOXP3/HMOX1/AHR/IL10/IL2/TGFB1/IL4	8
BP	GO:0034440	lipid oxidation	8/197	112/18800	2.36389e-05	9.11278e-05	3.24753e-05	ALOX5/MAPK14/AKT1/PPARA/ADIPOQ/PRKAA1/ALOX15/LEP	8
BP	GO:0006757	ATP generation from ADP	7/197	82/18800	2.44046e-05	9.39218e-05	3.34709e-05	STAT3/IFNG/PPARA/MYC/PRKAA2/HIF1A/PRKAA1	7
BP	GO:0042310	vasoconstriction	7/197	82/18800	2.44046e-05	9.39218e-05	3.34709e-05	PTGS2/CRP/MMP2/LEP/EDN1/ACE/CD38	7
BP	GO:0009404	toxin metabolic process	4/197	17/18800	2.50126e-05	9.56217e-05	3.40767e-05	CYP1A2/CYP1B1/CYP3A4/NFE2L2	4
BP	GO:0042481	regulation of odontogenesis	4/197	17/18800	2.50126e-05	9.56217e-05	3.40767e-05	TNFRSF11B/BMP2/RUNX2/EDN1	4
BP	GO:0046325	negative regulation of glucose import	4/197	17/18800	2.50126e-05	9.56217e-05	3.40767e-05	TNF/MYC/LEP/ACE	4
BP	GO:0048569	post-embryonic animal organ development	4/197	17/18800	2.50126e-05	9.56217e-05	3.40767e-05	BAX/JAK2/VEGFA/KDR	4
BP	GO:0055089	fatty acid homeostasis	4/197	17/18800	2.50126e-05	9.56217e-05	3.40767e-05	PRKAA2/PRKAA1/SIRT1/APOE	4
BP	GO:0060252	positive regulation of glial cell proliferation	4/197	17/18800	2.50126e-05	9.56217e-05	3.40767e-05	TNF/IL6/IL1B/MYC	4
BP	GO:2000811	negative regulation of anoikis	4/197	17/18800	2.50126e-05	9.56217e-05	3.40767e-05	BCL2/MCL1/PTK2/NOTCH1	4
BP	GO:2001267	regulation of cysteine-type endopeptidase activity involved in apoptotic signaling pathway	4/197	17/18800	2.50126e-05	9.56217e-05	3.40767e-05	BAX/MMP9/SMAD3/JAK2	4
BP	GO:0090596	sensory organ morphogenesis	12/197	266/18800	2.5119e-05	9.59488e-05	3.41933e-05	BCL2/BAX/SOD1/STAT3/VEGFA/MAPK1/HIF1A/MAPK3/CTNNB1/KDR/EDN1/FGFR2	12
BP	GO:0071322	cellular response to carbohydrate stimulus	9/197	147/18800	2.51468e-05	9.59753e-05	3.42027e-05	ICAM1/MYC/PRKAA2/HIF1A/PRKAA1/ERN1/LEP/ACE/NOX4	9
BP	GO:0031623	receptor internalization	8/197	113/18800	2.52143e-05	9.61532e-05	3.42662e-05	DKK1/SELE/CXCL8/VEGFA/ACHE/EZR/LRP1/CXCR1	8
BP	GO:0001836	release of cytochrome c from mitochondria	6/197	56/18800	2.57607e-05	9.81552e-05	3.49796e-05	BCL2/BAX/MMP9/TP53/AKT1/BBC3	6
BP	GO:0031128	developmental induction	5/197	34/18800	2.60997e-05	9.92006e-05	3.53522e-05	DKK1/AR/BMP2/CTNNB1/FGF1	5
BP	GO:0051973	positive regulation of telomerase activity	5/197	34/18800	2.60997e-05	9.92006e-05	3.53522e-05	MAPK1/MYC/MAPK3/CTNNB1/TNKS	5
BP	GO:2000352	negative regulation of endothelial cell apoptotic process	5/197	34/18800	2.60997e-05	9.92006e-05	3.53522e-05	ICAM1/SERPINE1/NFE2L2/KDR/IL4	5
BP	GO:0042509	regulation of tyrosine phosphorylation of STAT protein	7/197	83/18800	2.64184e-05	0.000100329	3.57542e-05	TNF/IL6/JAK2/IL2/IFNG/LEP/IL4	7
BP	GO:0002440	production of molecular mediator of immune response	13/197	312/18800	2.65538e-05	0.00010076	3.59078e-05	TNF/TLR4/IL6/IL1B/IL17A/FOXP3/HMOX1/IL10/IL2/TGFB1/NLRP3/SIRT1/IL4	13
BP	GO:0030308	negative regulation of cell growth	10/197	186/18800	2.74886e-05	0.000104221	3.71413e-05	BCL2/SMAD3/TP53/PPARA/CDKN2A/TGFB1/SPP1/SIRT1/GJA1/ESR2	10
BP	GO:0016525	negative regulation of angiogenesis	9/197	149/18800	2.79892e-05	0.000106032	3.77865e-05	TNF/ALOX5/PPARG/STAT1/SERPINE1/CXCL10/PIK3CB/CTNNB1/THBS1	9
BP	GO:0001658	branching involved in ureteric bud morphogenesis	6/197	57/18800	2.85423e-05	0.000107861	3.84383e-05	BCL2/VEGFA/MYC/BMP2/CTNNB1/FGF1	6
BP	GO:0038066	p38MAPK cascade	6/197	57/18800	2.85423e-05	0.000107861	3.84383e-05	IL1B/MAPK14/VEGFA/BMP2/LEP/EZR	6
BP	GO:0070228	regulation of lymphocyte apoptotic process	6/197	57/18800	2.85423e-05	0.000107861	3.84383e-05	BAX/IL10/IL2/TP53/HIF1A/PTEN	6
BP	GO:0097194	execution phase of apoptosis	7/197	84/18800	2.85671e-05	0.000107866	3.84401e-05	BAX/IL6/CASP3/TP53/AKT1/CASP8/BBC3	7
BP	GO:0018107	peptidyl-threonine phosphorylation	8/197	115/18800	2.86301e-05	0.000107926	3.84617e-05	BCL2/MAPK8/MAPK1/AKT1/TGFB1/MTOR/TGFBR1/TNKS	8
BP	GO:0090288	negative regulation of cellular response to growth factor stimulus	8/197	115/18800	2.86301e-05	0.000107926	3.84617e-05	PPARG/DKK1/SOST/PIK3CB/THBS1/IL4/NOTCH1/PTPN1	8
BP	GO:0010675	regulation of cellular carbohydrate metabolic process	9/197	150/18800	2.95097e-05	0.000111151	3.96108e-05	STAT3/TP53/AKT1/PPARA/PTK2B/ADIPOQ/SIRT1/IGF2/LEP	9
BP	GO:0048705	skeletal system morphogenesis	11/197	228/18800	2.97759e-05	0.000112062	3.99355e-05	CCN2/SMAD2/SMAD3/MAPK14/MMP2/COL1A1/RUNX2/CTNNB1/MMP13/TGFBR1/FGFR2	11
BP	GO:0001569	branching involved in blood vessel morphogenesis	5/197	35/18800	3.0192e-05	0.000113073	4.02957e-05	VEGFA/LEF1/CTNNB1/KDR/EDN1	5
BP	GO:0010614	negative regulation of cardiac muscle hypertrophy	5/197	35/18800	3.0192e-05	0.000113073	4.02957e-05	PPARG/SMAD3/PPARA/P2RX4/NOTCH1	5
BP	GO:0016242	negative regulation of macroautophagy	5/197	35/18800	3.0192e-05	0.000113073	4.02957e-05	HMOX1/TP53/AKT1/MTOR/BECN1	5
BP	GO:0033280	response to vitamin D	5/197	35/18800	3.0192e-05	0.000113073	4.02957e-05	PTGS2/CXCL10/SPP1/VDR/RXRA	5
BP	GO:0071398	cellular response to fatty acid	5/197	35/18800	3.0192e-05	0.000113073	4.02957e-05	EDN1/AKR1C2/AKR1C1/AKR1C3/AKR1C4	5
BP	GO:1905898	positive regulation of response to endoplasmic reticulum stress	5/197	35/18800	3.0192e-05	0.000113073	4.02957e-05	BAX/NFE2L2/SIRT1/ERN1/PTPN1	5
BP	GO:0050886	endocrine process	7/197	85/18800	3.08577e-05	0.000115378	4.11172e-05	IL1B/PPARG/CRH/LEP/EDN1/GJA1/ACE	7
BP	GO:2000117	negative regulation of cysteine-type endopeptidase activity	7/197	85/18800	3.08577e-05	0.000115378	4.11172e-05	TNF/MMP9/PTGS2/VEGFA/AKT1/THBS1/AQP1	7
BP	GO:0045580	regulation of T cell differentiation	9/197	151/18800	3.10996e-05	0.000116094	4.13723e-05	FOXP3/SOD1/IL2/IFNG/IRF1/NLRP3/LEF1/IL4/HMGB1	9
BP	GO:2000181	negative regulation of blood vessel morphogenesis	9/197	151/18800	3.10996e-05	0.000116094	4.13723e-05	TNF/ALOX5/PPARG/STAT1/SERPINE1/CXCL10/PIK3CB/CTNNB1/THBS1	9
BP	GO:0042742	defense response to bacterium	14/197	364/18800	3.142e-05	0.000117194	4.17646e-05	TNF/TLR4/TLR2/IL6/IL17A/NOS2/IL10/CRP/SERPINE1/MPO/CEBPB/SLPI/AQP1/PLA2G1B	14
BP	GO:0032481	positive regulation of type I interferon production	6/197	58/18800	3.15604e-05	0.000117623	4.19172e-05	TLR4/TLR2/STAT1/CHUK/IRF1/MMP12	6
BP	GO:0010759	positive regulation of macrophage chemotaxis	4/197	18/18800	3.18959e-05	0.000118393	4.21919e-05	MAPK1/MAPK3/THBS1/PTK2	4
BP	GO:0030730	sequestering of triglyceride	4/197	18/18800	3.18959e-05	0.000118393	4.21919e-05	TNF/IL1B/PPARG/PPARA	4
BP	GO:0046851	negative regulation of bone remodeling	4/197	18/18800	3.18959e-05	0.000118393	4.21919e-05	IL6/TNFRSF11B/CALCA/CD38	4
BP	GO:0060438	trachea development	4/197	18/18800	3.18959e-05	0.000118393	4.21919e-05	MAPK1/MAPK3/LEF1/CTNNB1	4
BP	GO:0071318	cellular response to ATP	4/197	18/18800	3.18959e-05	0.000118393	4.21919e-05	SOD1/PTGS2/TRPV1/P2RX4	4
BP	GO:0002449	lymphocyte mediated immunity	14/197	365/18800	3.23763e-05	0.000119777	4.2685e-05	TNF/IL6/IL1B/FOXP3/AHR/ICAM1/IL10/CRP/IL2/TGFB1/NLRP3/LEP/IL4/HMGB1	14
BP	GO:0046034	ATP metabolic process	12/197	273/18800	3.24022e-05	0.000119777	4.2685e-05	TNF/STAT3/CCNB1/IFNG/TP53/PPARA/MYC/TGFB1/PRKAA2/HIF1A/PRKAA1/IL4	12
BP	GO:0002708	positive regulation of lymphocyte mediated immunity	8/197	117/18800	3.2425e-05	0.000119777	4.2685e-05	TNF/IL6/IL1B/FOXP3/IL2/TGFB1/NLRP3/IL4	8
BP	GO:0032411	positive regulation of transporter activity	8/197	117/18800	3.2425e-05	0.000119777	4.2685e-05	NR1H3/IFNG/PON1/CCL2/ADIPOQ/ABCB1/RXRA/EDN1	8
BP	GO:0032609	interferon-gamma production	8/197	117/18800	3.2425e-05	0.000119777	4.2685e-05	TNF/TLR4/IL1B/FOXP3/JAK2/IL10/IL2/HMGB1	8
BP	GO:0032649	regulation of interferon-gamma production	8/197	117/18800	3.2425e-05	0.000119777	4.2685e-05	TNF/TLR4/IL1B/FOXP3/JAK2/IL10/IL2/HMGB1	8
BP	GO:1901343	negative regulation of vasculature development	9/197	152/18800	3.27616e-05	0.000120826	4.3059e-05	TNF/ALOX5/PPARG/STAT1/SERPINE1/CXCL10/PIK3CB/CTNNB1/THBS1	9
BP	GO:1905039	carboxylic acid transmembrane transport	9/197	152/18800	3.27616e-05	0.000120826	4.3059e-05	TNF/AKT1/MYC/SLC2A1/SLC16A1/THBS1/ABCB1/SLC22A2/ABCC1	9
BP	GO:0009755	hormone-mediated signaling pathway	10/197	190/18800	3.29737e-05	0.000121511	4.3303e-05	NR3C1/NR1H3/PPARG/JAK2/AR/PPARA/SIRT1/ESR1/RXRA/ESR2	10
BP	GO:1903825	organic acid transmembrane transport	9/197	153/18800	3.44982e-05	0.000127027	4.52688e-05	TNF/AKT1/MYC/SLC2A1/SLC16A1/THBS1/ABCB1/SLC22A2/ABCC1	9
BP	GO:0010922	positive regulation of phosphatase activity	5/197	36/18800	3.47651e-05	0.0001275	4.54371e-05	SMAD3/JAK2/IFNG/BMP2/MTOR	5
BP	GO:0032350	regulation of hormone metabolic process	5/197	36/18800	3.47651e-05	0.0001275	4.54371e-05	NFKB1/BMP2/HIF1A/EGR1/AKR1C3	5
BP	GO:0042789	mRNA transcription by RNA polymerase II	5/197	36/18800	3.47651e-05	0.0001275	4.54371e-05	NR1H3/PPARG/STAT3/VDR/RXRA	5
BP	GO:0071402	cellular response to lipoprotein particle stimulus	5/197	36/18800	3.47651e-05	0.0001275	4.54371e-05	TLR4/PPARG/AKT1/APOE/SREBF2	5
BP	GO:1905332	positive regulation of morphogenesis of an epithelium	5/197	36/18800	3.47651e-05	0.0001275	4.54371e-05	VEGFA/AR/CTNNB1/PIK3CD/GJA1	5
BP	GO:0045599	negative regulation of fat cell differentiation	6/197	59/18800	3.48296e-05	0.000127634	4.54851e-05	TNF/IL6/SMAD3/TGFB1/ADIPOQ/SIRT1	6
BP	GO:0001960	negative regulation of cytokine-mediated signaling pathway	7/197	87/18800	3.5893e-05	0.000131218	4.67621e-05	IL6/NR1H3/PPARG/NR1H2/GSTP1/ADIPOQ/MMP12	7
BP	GO:0007260	tyrosine phosphorylation of STAT protein	7/197	87/18800	3.5893e-05	0.000131218	4.67621e-05	TNF/IL6/JAK2/IL2/IFNG/LEP/IL4	7
BP	GO:0055017	cardiac muscle tissue growth	7/197	87/18800	3.5893e-05	0.000131218	4.67621e-05	MAPK14/PPARA/PTEN/TGFBR1/EDN1/NOTCH1/FGFR2	7
BP	GO:0045732	positive regulation of protein catabolic process	11/197	233/18800	3.6319e-05	0.00013267	4.72796e-05	TNF/IL1B/IFNG/AKT1/NFE2L2/PTEN/PTK2B/APOE/PTK2/EZR/LRP1	11
BP	GO:0002695	negative regulation of leukocyte activation	10/197	193/18800	3.76791e-05	0.000137529	4.90112e-05	FOXP3/NR1H3/CASP3/HMOX1/IL10/IL2/IRF1/CEBPB/IL4/HMGB1	10
BP	GO:0007519	skeletal muscle tissue development	9/197	155/18800	3.82062e-05	0.000139342	4.96574e-05	BCL2/MAPK14/FOS/TGFB1/EGR1/PRKAA1/CTNNB1/IGF2/NOTCH1	9
BP	GO:0046888	negative regulation of hormone secretion	6/197	60/18800	3.8365e-05	0.000139589	4.97455e-05	IL1B/CRH/ADIPOQ/LEP/EDN1/GJA1	6
BP	GO:1903078	positive regulation of protein localization to plasma membrane	6/197	60/18800	3.8365e-05	0.000139589	4.97455e-05	TNF/EGFR/IFNG/AKT1/EZR/LRP1	6
BP	GO:1903670	regulation of sprouting angiogenesis	6/197	60/18800	3.8365e-05	0.000139589	4.97455e-05	ALOX5/IL10/VEGFA/PIK3CB/THBS1/FGF1	6
BP	GO:0002709	regulation of T cell mediated immunity	7/197	88/18800	3.86528e-05	0.000140414	5.00394e-05	IL6/IL1B/FOXP3/AHR/NLRP3/IL4/HMGB1	7
BP	GO:0014031	mesenchymal cell development	7/197	88/18800	3.86528e-05	0.000140414	5.00394e-05	BCL2/FN1/MAPK1/HIF1A/MAPK3/EDN1/NOTCH1	7
BP	GO:0072655	establishment of protein localization to mitochondrion	8/197	120/18800	3.89004e-05	0.000141202	5.03203e-05	BAX/MAPK8/HSPA4/AKT1/PRKAA1/BBC3/SREBF2/MAPT	8
BP	GO:0014741	negative regulation of muscle hypertrophy	5/197	37/18800	3.98571e-05	0.000144312	5.14286e-05	PPARG/SMAD3/PPARA/P2RX4/NOTCH1	5
BP	GO:0032094	response to food	5/197	37/18800	3.98571e-05	0.000144312	5.14286e-05	AKT1/PPARA/MPO/SLC16A1/LEP	5
BP	GO:2000758	positive regulation of peptidyl-lysine acetylation	5/197	37/18800	3.98571e-05	0.000144312	5.14286e-05	IL1B/FOXP3/PRKAA2/MAPK3/PRKAA1	5
BP	GO:0002523	leukocyte migration involved in inflammatory response	4/197	19/18800	4.0071e-05	0.000144312	5.14286e-05	TNF/ALOX5/SELE/PTN	4
BP	GO:0035743	CD4-positive, alpha-beta T cell cytokine production	4/197	19/18800	4.0071e-05	0.000144312	5.14286e-05	IL6/IL1B/NLRP3/IL4	4
BP	GO:0048643	positive regulation of skeletal muscle tissue development	4/197	19/18800	4.0071e-05	0.000144312	5.14286e-05	BCL2/PRKAA1/CTNNB1/IGF2	4
BP	GO:0060039	pericardium development	4/197	19/18800	4.0071e-05	0.000144312	5.14286e-05	SMAD2/SMAD3/BMP2/NOTCH1	4
BP	GO:0060977	coronary vasculature morphogenesis	4/197	19/18800	4.0071e-05	0.000144312	5.14286e-05	VEGFA/TGFBR1/NOTCH1/ACE	4
BP	GO:0070989	oxidative demethylation	4/197	19/18800	4.0071e-05	0.000144312	5.14286e-05	CYP1A2/CYP3A4/CYP2C8/CYP2D6	4
BP	GO:1902894	negative regulation of miRNA transcription	4/197	19/18800	4.0071e-05	0.000144312	5.14286e-05	PPARG/RELA/PPARA/TGFB1	4
BP	GO:0055007	cardiac muscle cell differentiation	8/197	121/18800	4.12852e-05	0.000148569	5.29455e-05	DKK1/VEGFA/PPARA/TGFB1/BMP2/MTOR/EDN1/NOX4	8
BP	GO:0001656	metanephros development	7/197	89/18800	4.15844e-05	0.000149528	5.32875e-05	BCL2/STAT1/MYC/EGR1/ADIPOQ/CTNNB1/AKR1B1	7
BP	GO:0035306	positive regulation of dephosphorylation	6/197	61/18800	4.21826e-05	0.000151442	5.39696e-05	SMAD3/JAK2/IFNG/TGFB1/BMP2/MTOR	6
BP	GO:0050994	regulation of lipid catabolic process	6/197	61/18800	4.21826e-05	0.000151442	5.39696e-05	TNF/IL1B/AKT1/PPARA/PRKAA1/PIK3CG	6
BP	GO:0042391	regulation of membrane potential	15/197	425/18800	4.397e-05	0.000157736	5.62126e-05	TNF/BCL2/BAX/SOD1/TRPV1/AKT1/MYC/PTEN/MTOR/PTK2B/P2RX4/KDR/EDN1/GJA1/MAPT	15
BP	GO:0046031	ADP metabolic process	7/197	90/18800	4.46961e-05	0.000160091	5.70518e-05	STAT3/IFNG/PPARA/MYC/PRKAA2/HIF1A/PRKAA1	7
BP	GO:1901657	glycosyl compound metabolic process	7/197	90/18800	4.46961e-05	0.000160091	5.70518e-05	GUSB/AKR1B1/AKR1C2/AKR1C1/AKR1C3/AKR1C4/AKR1B10	7
BP	GO:0002369	T cell cytokine production	5/197	38/18800	4.5508e-05	0.000162241	5.7818e-05	IL6/IL1B/FOXP3/NLRP3/IL4	5
BP	GO:0002701	negative regulation of production of molecular mediator of immune response	5/197	38/18800	4.5508e-05	0.000162241	5.7818e-05	TNF/FOXP3/HMOX1/IL10/TGFB1	5
BP	GO:0002724	regulation of T cell cytokine production	5/197	38/18800	4.5508e-05	0.000162241	5.7818e-05	IL6/IL1B/FOXP3/NLRP3/IL4	5
BP	GO:0032371	regulation of sterol transport	5/197	38/18800	4.5508e-05	0.000162241	5.7818e-05	NR1H3/NFKB1/NR1H2/LEP/LRP1	5
BP	GO:0032374	regulation of cholesterol transport	5/197	38/18800	4.5508e-05	0.000162241	5.7818e-05	NR1H3/NFKB1/NR1H2/LEP/LRP1	5
BP	GO:0045191	regulation of isotype switching	5/197	38/18800	4.5508e-05	0.000162241	5.7818e-05	FOXP3/IL10/IL2/TGFB1/IL4	5
BP	GO:0002712	regulation of B cell mediated immunity	6/197	62/18800	4.62986e-05	0.00016455	5.86406e-05	TNF/FOXP3/IL10/IL2/TGFB1/IL4	6
BP	GO:0002889	regulation of immunoglobulin mediated immune response	6/197	62/18800	4.62986e-05	0.00016455	5.86406e-05	TNF/FOXP3/IL10/IL2/TGFB1/IL4	6
BP	GO:0043030	regulation of macrophage activation	6/197	62/18800	4.62986e-05	0.00016455	5.86406e-05	TLR4/IL6/NR1H3/IL10/THBS1/IL4	6
BP	GO:0060393	regulation of pathway-restricted SMAD protein phosphorylation	6/197	62/18800	4.62986e-05	0.00016455	5.86406e-05	PPARG/DKK1/TGFB1/BMP2/TGFBR1/LRP1	6
BP	GO:0043010	camera-type eye development	13/197	330/18800	4.73845e-05	0.000168279	5.99697e-05	BAX/SMAD3/JUN/CYP1B1/EGFR/VEGFA/HIF1A/VIM/ACHE/CTNNB1/KDR/TGFBR1/GJA1	13
BP	GO:0070664	negative regulation of leukocyte proliferation	7/197	91/18800	4.79961e-05	0.00017032	6.06969e-05	FOXP3/CASP3/IL10/CRP/IL2/GSTP1/CEBPB	7
BP	GO:0018210	peptidyl-threonine modification	8/197	124/18800	4.91839e-05	0.000174265	6.2103e-05	BCL2/MAPK8/MAPK1/AKT1/TGFB1/MTOR/TGFBR1/TNKS	8
BP	GO:1904375	regulation of protein localization to cell periphery	8/197	124/18800	4.91839e-05	0.000174265	6.2103e-05	TNF/EGFR/IFNG/AR/AKT1/TGFB1/EZR/LRP1	8
BP	GO:0009110	vitamin biosynthetic process	4/197	20/18800	4.96792e-05	0.000175076	6.23921e-05	TNF/NFKB1/CYP3A4/IFNG	4
BP	GO:0010288	response to lead ion	4/197	20/18800	4.96792e-05	0.000175076	6.23921e-05	PTGS2/CAT/BECN1/MAPT	4
BP	GO:0032495	response to muramyl dipeptide	4/197	20/18800	4.96792e-05	0.000175076	6.23921e-05	MAPK14/RELA/VIM/NOTCH1	4
BP	GO:0036498	IRE1-mediated unfolded protein response	4/197	20/18800	4.96792e-05	0.000175076	6.23921e-05	BAX/HSPA5/ERN1/PTPN1	4
BP	GO:0042359	vitamin D metabolic process	4/197	20/18800	4.96792e-05	0.000175076	6.23921e-05	TNF/NFKB1/CYP3A4/IFNG	4
BP	GO:1902004	positive regulation of amyloid-beta formation	4/197	20/18800	4.96792e-05	0.000175076	6.23921e-05	TNF/CASP3/RELA/IFNG	4
BP	GO:1902176	negative regulation of oxidative stress-induced intrinsic apoptotic signaling pathway	4/197	20/18800	4.96792e-05	0.000175076	6.23921e-05	AKT1/NFE2L2/HIF1A/SIRT1	4
BP	GO:0051893	regulation of focal adhesion assembly	6/197	63/18800	5.073e-05	0.000178369	6.35656e-05	SMAD3/VEGFA/PTEN/THBS1/KDR/PTK2	6
BP	GO:0060675	ureteric bud morphogenesis	6/197	63/18800	5.073e-05	0.000178369	6.35656e-05	BCL2/VEGFA/MYC/BMP2/CTNNB1/FGF1	6
BP	GO:0090109	regulation of cell-substrate junction assembly	6/197	63/18800	5.073e-05	0.000178369	6.35656e-05	SMAD3/VEGFA/PTEN/THBS1/KDR/PTK2	6
BP	GO:0050806	positive regulation of synaptic transmission	9/197	161/18800	5.14168e-05	0.000180639	6.43743e-05	TNF/PTGS2/MAPK1/CCL2/PTEN/PTK2B/APOE/PTN/CA2	9
BP	GO:0002065	columnar/cuboidal epithelial cell differentiation	7/197	92/18800	5.14933e-05	0.000180639	6.43743e-05	SERPINE1/AKT1/BMP2/HIF1A/CEBPB/NOTCH1/FGFR2	7
BP	GO:0060761	negative regulation of response to cytokine stimulus	7/197	92/18800	5.14933e-05	0.000180639	6.43743e-05	IL6/NR1H3/PPARG/NR1H2/GSTP1/ADIPOQ/MMP12	7
BP	GO:0051154	negative regulation of striated muscle cell differentiation	5/197	39/18800	5.1759e-05	0.000181157	6.45588e-05	DKK1/PPARA/BMP2/BDNF/NOTCH1	5
BP	GO:0097242	amyloid-beta clearance	5/197	39/18800	5.1759e-05	0.000181157	6.45588e-05	TNF/IFNG/APOE/IL4/LRP1	5
BP	GO:1904994	regulation of leukocyte adhesion to vascular endothelial cell	5/197	39/18800	5.1759e-05	0.000181157	6.45588e-05	TNF/IL6/ALOX5/SELE/RELA	5
BP	GO:0050868	negative regulation of T cell activation	8/197	125/18800	5.20813e-05	0.000182007	6.4862e-05	FOXP3/CASP3/IL10/IL2/IRF1/CEBPB/IL4/HMGB1	8
BP	GO:0070585	protein localization to mitochondrion	8/197	125/18800	5.20813e-05	0.000182007	6.4862e-05	BAX/MAPK8/HSPA4/AKT1/PRKAA1/BBC3/SREBF2/MAPT	8
BP	GO:0060993	kidney morphogenesis	7/197	93/18800	5.51964e-05	0.000192747	6.86894e-05	BCL2/STAT1/VEGFA/MYC/BMP2/CTNNB1/FGF1	7
BP	GO:0001885	endothelial cell development	6/197	64/18800	5.54944e-05	0.000192909	6.8747e-05	TNF/IL1B/FOXP3/ICAM1/VEGFA/EZR	6
BP	GO:0019229	regulation of vasoconstriction	6/197	64/18800	5.54944e-05	0.000192909	6.8747e-05	PTGS2/MMP2/LEP/EDN1/ACE/CD38	6
BP	GO:0040014	regulation of multicellular organism growth	6/197	64/18800	5.54944e-05	0.000192909	6.8747e-05	BCL2/SOD1/STAT3/CREB1/IGF2/EZR	6
BP	GO:0050918	positive chemotaxis	6/197	64/18800	5.54944e-05	0.000192909	6.8747e-05	SMAD3/CXCL8/VEGFA/CXCL10/KDR/HMGB1	6
BP	GO:0060760	positive regulation of response to cytokine stimulus	6/197	64/18800	5.54944e-05	0.000192909	6.8747e-05	TLR4/TLR2/HIF1A/CASP1/EDN1/MMP12	6
BP	GO:0072171	mesonephric tubule morphogenesis	6/197	64/18800	5.54944e-05	0.000192909	6.8747e-05	BCL2/VEGFA/MYC/BMP2/CTNNB1/FGF1	6
BP	GO:0001953	negative regulation of cell-matrix adhesion	5/197	40/18800	5.86531e-05	0.000203428	7.24958e-05	SERPINE1/CDKN2A/PTEN/THBS1/MMP12	5
BP	GO:0048713	regulation of oligodendrocyte differentiation	5/197	40/18800	5.86531e-05	0.000203428	7.24958e-05	TLR2/MTOR/CTNNB1/NOTCH1/PTN	5
BP	GO:0071392	cellular response to estradiol stimulus	5/197	40/18800	5.86531e-05	0.000203428	7.24958e-05	EGFR/IL10/MMP2/ESR1/ESR2	5
BP	GO:0002042	cell migration involved in sprouting angiogenesis	7/197	94/18800	5.91147e-05	0.00020472	7.29562e-05	PTGS2/HMOX1/VEGFA/AKT1/THBS1/KDR/NOTCH1	7
BP	GO:0015918	sterol transport	7/197	94/18800	5.91147e-05	0.00020472	7.29562e-05	NR1H3/NFKB1/NR1H2/APOE/LEP/LRP1/AKR1C1	7
BP	GO:0006749	glutathione metabolic process	6/197	65/18800	6.06098e-05	0.000209526	7.46688e-05	SOD1/GSTM1/GSTP1/NFE2L2/GSTK1/GLO1	6
BP	GO:0002902	regulation of B cell apoptotic process	4/197	21/18800	6.08668e-05	0.000209526	7.46688e-05	BAX/IL10/IL2/PTEN	4
BP	GO:0032727	positive regulation of interferon-alpha production	4/197	21/18800	6.08668e-05	0.000209526	7.46688e-05	TLR4/STAT1/CHUK/MMP12	4
BP	GO:0036092	phosphatidylinositol-3-phosphate biosynthetic process	4/197	21/18800	6.08668e-05	0.000209526	7.46688e-05	PIK3CB/PIK3CG/PIK3CD/BECN1	4
BP	GO:0043371	negative regulation of CD4-positive, alpha-beta T cell differentiation	4/197	21/18800	6.08668e-05	0.000209526	7.46688e-05	FOXP3/IL2/IL4/HMGB1	4
BP	GO:0071636	positive regulation of transforming growth factor beta production	4/197	21/18800	6.08668e-05	0.000209526	7.46688e-05	FOXP3/SMAD3/PTGS2/THBS1	4
BP	GO:0071731	response to nitric oxide	4/197	21/18800	6.08668e-05	0.000209526	7.46688e-05	TXN/EGLN1/MMP3/AQP1	4
BP	GO:0072111	cell proliferation involved in kidney development	4/197	21/18800	6.08668e-05	0.000209526	7.46688e-05	STAT1/MYC/BMP2/EGR1	4
BP	GO:0090068	positive regulation of cell cycle process	11/197	247/18800	6.16288e-05	0.00021199	7.5547e-05	TNF/IL1B/CCN2/EGFR/CCNB1/CCND1/IL1A/AKT1/IGF2/BECN1/EDN1	11
BP	GO:0045216	cell-cell junction organization	10/197	205/18800	6.26866e-05	0.000215468	7.67863e-05	TNF/IL1B/IL17A/SMAD3/VEGFA/TGFB1/CTNNB1/TGFBR1/GJA1/ACE	10
BP	GO:0010517	regulation of phospholipase activity	6/197	66/18800	6.60951e-05	0.000226143	8.05906e-05	SELE/EGFR/ESR1/LRP1/FGFR2/PLA2G1B	6
BP	GO:0060389	pathway-restricted SMAD protein phosphorylation	6/197	66/18800	6.60951e-05	0.000226143	8.05906e-05	PPARG/DKK1/TGFB1/BMP2/TGFBR1/LRP1	6
BP	GO:0071677	positive regulation of mononuclear cell migration	6/197	66/18800	6.60951e-05	0.000226143	8.05906e-05	TNF/SERPINE1/CXCL10/PTK2B/IL4/HMGB1	6
BP	GO:1900076	regulation of cellular response to insulin stimulus	6/197	66/18800	6.60951e-05	0.000226143	8.05906e-05	IL1B/PRKAA1/SIRT1/IGF2/LEP/PTPN1	6
BP	GO:2000514	regulation of CD4-positive, alpha-beta T cell activation	6/197	66/18800	6.60951e-05	0.000226143	8.05906e-05	FOXP3/IL2/IFNG/NLRP3/IL4/HMGB1	6
BP	GO:0031346	positive regulation of cell projection organization	13/197	341/18800	6.61661e-05	0.000226143	8.05906e-05	FN1/VEGFA/NFE2L2/HSPA5/MTOR/BDNF/NGF/PTK2B/APOE/TGFBR1/PTN/CAMK2B/MAPT	13
BP	GO:0045124	regulation of bone resorption	5/197	41/18800	6.62349e-05	0.000226143	8.05906e-05	IL6/TNFRSF11B/SPP1/CALCA/CD38	5
BP	GO:0046688	response to copper ion	5/197	41/18800	6.62349e-05	0.000226143	8.05906e-05	SOD1/IL1A/NFE2L2/BECN1/AQP1	5
BP	GO:0120178	steroid hormone biosynthetic process	5/197	41/18800	6.62349e-05	0.000226143	8.05906e-05	BMP2/EGR1/AKR1B1/CYP17A1/CYP19A1	5
BP	GO:0046330	positive regulation of JNK cascade	7/197	96/18800	6.7635e-05	0.000230581	8.21721e-05	TNF/TLR4/IL1B/CCN2/IL1A/PTK2B/HMGB1	7
BP	GO:0060419	heart growth	7/197	96/18800	6.7635e-05	0.000230581	8.21721e-05	MAPK14/PPARA/PTEN/TGFBR1/EDN1/NOTCH1/FGFR2	7
BP	GO:0016570	histone modification	16/197	494/18800	6.78539e-05	0.000230985	8.2316e-05	IL1B/FOXP3/JAK2/MAPK8/VEGFA/TP53/PRKAA2/MAPK3/LEF1/PRKAA1/SIRT1/CTNNB1/IGF2/DNMT1/DNMT3B/SIRT3	16
BP	GO:1901361	organic cyclic compound catabolic process	16/197	494/18800	6.78539e-05	0.000230985	8.2316e-05	BAX/IL6/CYP1A2/HMOX1/MAPK14/CYP3A4/AKT1/NFE2L2/SPP1/VIM/MAOA/APOE/ERN1/ABCC2/CYP19A1/ABCC1	16
BP	GO:0060538	skeletal muscle organ development	9/197	167/18800	6.82918e-05	0.000232303	8.2786e-05	BCL2/MAPK14/FOS/TGFB1/EGR1/PRKAA1/CTNNB1/IGF2/NOTCH1	9
BP	GO:0030168	platelet activation	8/197	130/18800	6.87895e-05	0.000233823	8.33277e-05	TLR4/IL6/FN1/JAK2/MAPK14/PIK3CB/APOE/PIK3CG	8
BP	GO:0010951	negative regulation of endopeptidase activity	11/197	251/18800	7.11836e-05	0.000241782	8.61641e-05	TNF/MMP9/PTGS2/VEGFA/SERPINE1/AKT1/NGF/SLPI/THBS1/TIMP1/AQP1	11
BP	GO:0046637	regulation of alpha-beta T cell differentiation	6/197	67/18800	7.19694e-05	0.000244091	8.69868e-05	FOXP3/IL2/IFNG/NLRP3/IL4/HMGB1	6
BP	GO:1904377	positive regulation of protein localization to cell periphery	6/197	67/18800	7.19694e-05	0.000244091	8.69868e-05	TNF/EGFR/IFNG/AKT1/EZR/LRP1	6
BP	GO:0010596	negative regulation of endothelial cell migration	7/197	97/18800	7.22567e-05	0.000244704	8.72054e-05	TNF/PPARG/TGFB1/THBS1/APOE/NOTCH1/HMGB1	7
BP	GO:0043279	response to alkaloid	7/197	97/18800	7.22567e-05	0.000244704	8.72054e-05	CASP3/TRPV1/HSPA5/NQO1/PTK2B/PRKAA1/BCHE	7
BP	GO:0016051	carbohydrate biosynthetic process	10/197	209/18800	7.36744e-05	0.000248963	8.8723e-05	NFKB1/AKT1/PPARA/TGFB1/PTK2B/ADIPOQ/SIRT1/IGF2/LEP/AKR1B1	10
BP	GO:0032891	negative regulation of organic acid transport	4/197	22/18800	7.37849e-05	0.000248963	8.8723e-05	TNF/AKT1/THBS1/LEP	4
BP	GO:0046885	regulation of hormone biosynthetic process	4/197	22/18800	7.37849e-05	0.000248963	8.8723e-05	NFKB1/BMP2/HIF1A/EGR1	4
BP	GO:0090335	regulation of brown fat cell differentiation	4/197	22/18800	7.37849e-05	0.000248963	8.8723e-05	PTGS2/MAPK14/SIRT1/LEP	4
BP	GO:2000310	regulation of NMDA receptor activity	4/197	22/18800	7.37849e-05	0.000248963	8.8723e-05	IFNG/CCL2/CRH/PTK2B	4
BP	GO:0030501	positive regulation of bone mineralization	5/197	42/18800	7.45503e-05	0.000250626	8.93158e-05	ALOX5/SMAD3/TGFB1/BMP2/PTN	5
BP	GO:0030890	positive regulation of B cell proliferation	5/197	42/18800	7.45503e-05	0.000250626	8.93158e-05	BCL2/TLR4/IL2/IL4/CD38	5
BP	GO:0031670	cellular response to nutrient	5/197	42/18800	7.45503e-05	0.000250626	8.93158e-05	HMOX1/COL1A1/VDR/RXRA/LEP	5
BP	GO:0071354	cellular response to interleukin-6	5/197	42/18800	7.45503e-05	0.000250626	8.93158e-05	IL6/JAK2/STAT3/NFKB1/RELA	5
BP	GO:1904706	negative regulation of vascular associated smooth muscle cell proliferation	5/197	42/18800	7.45503e-05	0.000250626	8.93158e-05	PPARG/HMOX1/IL10/PTEN/ADIPOQ	5
BP	GO:0007498	mesoderm development	8/197	132/18800	7.66151e-05	0.000257192	9.16556e-05	SMAD2/SMAD3/JAK2/DKK1/VEGFA/LEF1/GJA1/FGFR2	8
BP	GO:1900180	regulation of protein localization to nucleus	8/197	132/18800	7.66151e-05	0.000257192	9.16556e-05	SMAD3/JAK2/PTGS2/MAPK14/IFNG/AKT1/TGFB1/LEP	8
BP	GO:0000079	regulation of cyclin-dependent protein serine/threonine kinase activity	7/197	98/18800	7.71331e-05	0.000258365	9.20736e-05	CASP3/EGFR/CCNB1/CCND1/AKT1/CDKN2A/PTEN	7
BP	GO:0032479	regulation of type I interferon production	7/197	98/18800	7.71331e-05	0.000258365	9.20736e-05	TLR4/TLR2/STAT1/IL10/CHUK/IRF1/MMP12	7
BP	GO:0032606	type I interferon production	7/197	98/18800	7.71331e-05	0.000258365	9.20736e-05	TLR4/TLR2/STAT1/IL10/CHUK/IRF1/MMP12	7
BP	GO:0046486	glycerolipid metabolic process	14/197	396/18800	7.79217e-05	0.000260817	9.29473e-05	NR1H3/NR1H2/CAT/PON1/PTEN/SIRT1/PIK3CB/CYP2E1/APOE/ALOX15/PIK3CG/PIK3CD/BECN1/PLA2G1B	14
BP	GO:0002720	positive regulation of cytokine production involved in immune response	6/197	68/18800	7.82528e-05	0.000261164	9.30712e-05	TLR4/IL6/IL1B/NLRP3/SIRT1/IL4	6
BP	GO:0046626	regulation of insulin receptor signaling pathway	6/197	68/18800	7.82528e-05	0.000261164	9.30712e-05	IL1B/PRKAA1/SIRT1/IGF2/LEP/PTPN1	6
BP	GO:0150116	regulation of cell-substrate junction organization	6/197	68/18800	7.82528e-05	0.000261164	9.30712e-05	SMAD3/VEGFA/PTEN/THBS1/KDR/PTK2	6
BP	GO:2000756	regulation of peptidyl-lysine acetylation	6/197	68/18800	7.82528e-05	0.000261164	9.30712e-05	IL1B/FOXP3/PRKAA2/MAPK3/PRKAA1/SIRT1	6
BP	GO:0008016	regulation of heart contraction	10/197	211/18800	7.97556e-05	0.000265987	9.47899e-05	TNF/CCN2/JAK2/TRPV1/IL2/P2RX4/PIK3CG/EDN1/CALCA/GJA1	10
BP	GO:0034101	erythrocyte homeostasis	8/197	133/18800	8.07967e-05	0.000269264	9.59576e-05	JAK2/STAT3/CASP3/STAT1/HMOX1/MAPK14/VEGFA/HIF1A	8
BP	GO:0006165	nucleoside diphosphate phosphorylation	7/197	99/18800	8.22747e-05	0.000273991	9.76422e-05	STAT3/IFNG/PPARA/MYC/PRKAA2/HIF1A/PRKAA1	7
BP	GO:0031063	regulation of histone deacetylation	5/197	43/18800	8.36469e-05	0.000277756	9.89841e-05	FOXP3/MAPK8/VEGFA/TP53/SIRT1	5
BP	GO:0044058	regulation of digestive system process	5/197	43/18800	8.36469e-05	0.000277756	9.89841e-05	NR1H3/NR1H2/TRPV1/LEP/AQP1	5
BP	GO:0048512	circadian behavior	5/197	43/18800	8.36469e-05	0.000277756	9.89841e-05	TP53/PTEN/MTOR/EGR1/CRH	5
BP	GO:0071364	cellular response to epidermal growth factor stimulus	5/197	43/18800	8.36469e-05	0.000277756	9.89841e-05	EGFR/AKT1/MYC/COL1A1/BECN1	5
BP	GO:0046939	nucleotide phosphorylation	7/197	100/18800	8.76925e-05	0.00029098	0.000103697	STAT3/IFNG/PPARA/MYC/PRKAA2/HIF1A/PRKAA1	7
BP	GO:0019430	removal of superoxide radicals	4/197	23/18800	8.85889e-05	0.000292687	0.000104305	SOD1/NFE2L2/MPO/NQO1	4
BP	GO:0045540	regulation of cholesterol biosynthetic process	4/197	23/18800	8.85889e-05	0.000292687	0.000104305	SOD1/PRKAA1/APOE/FGF1	4
BP	GO:0045723	positive regulation of fatty acid biosynthetic process	4/197	23/18800	8.85889e-05	0.000292687	0.000104305	IL1B/NR1H3/PTGS2/NR1H2	4
BP	GO:0046697	decidualization	4/197	23/18800	8.85889e-05	0.000292687	0.000104305	PTGS2/SPP1/VDR/PTN	4
BP	GO:0106118	regulation of sterol biosynthetic process	4/197	23/18800	8.85889e-05	0.000292687	0.000104305	SOD1/PRKAA1/APOE/FGF1	4
BP	GO:1900120	regulation of receptor binding	4/197	23/18800	8.85889e-05	0.000292687	0.000104305	MMP9/IL10/BDNF/ADIPOQ	4
BP	GO:0055088	lipid homeostasis	9/197	173/18800	8.96063e-05	0.000295836	0.000105427	NR1H3/PPARG/NR1H2/PRKAA2/PRKAA1/SIRT1/APOE/SREBF2/AKR1C1	9
BP	GO:0043401	steroid hormone mediated signaling pathway	8/197	135/18800	8.97292e-05	0.000296029	0.000105496	NR3C1/JAK2/AR/PPARA/SIRT1/ESR1/RXRA/ESR2	8
BP	GO:0002548	monocyte chemotaxis	6/197	70/18800	9.21292e-05	0.000303512	0.000108163	IL6/SERPINE1/CCL2/CXCL10/CALCA/HMGB1	6
BP	GO:1904888	cranial skeletal system development	6/197	70/18800	9.21292e-05	0.000303512	0.000108163	SMAD2/SMAD3/RUNX2/CTNNB1/TGFBR1/FGFR2	6
BP	GO:0008630	intrinsic apoptotic signaling pathway in response to DNA damage	7/197	101/18800	9.33975e-05	0.000306952	0.000109389	TNF/BCL2/BAX/HMOX1/TP53/MCL1/SIRT1	7
BP	GO:1904029	regulation of cyclin-dependent protein kinase activity	7/197	101/18800	9.33975e-05	0.000306952	0.000109389	CASP3/EGFR/CCNB1/CCND1/AKT1/CDKN2A/PTEN	7
BP	GO:0045840	positive regulation of mitotic nuclear division	5/197	44/18800	9.35739e-05	0.000306952	0.000109389	TNF/IL1B/IL1A/IGF2/EDN1	5
BP	GO:0048286	lung alveolus development	5/197	44/18800	9.35739e-05	0.000306952	0.000109389	CREB1/KDR/ACE/FGFR2/MMP12	5
BP	GO:0060443	mammary gland morphogenesis	5/197	44/18800	9.35739e-05	0.000306952	0.000109389	BAX/AR/VDR/ESR1/FGFR2	5
BP	GO:1903573	negative regulation of response to endoplasmic reticulum stress	5/197	44/18800	9.35739e-05	0.000306952	0.000109389	ALOX5/NR1H3/NR1H2/HSPA5/PTPN1	5
BP	GO:0030178	negative regulation of Wnt signaling pathway	9/197	174/18800	9.36509e-05	0.000306985	0.000109401	DKK1/SOST/MAPK14/BMP2/EGR1/CTNNB1/APOE/NOTCH1/LRP1	9
BP	GO:0010959	regulation of metal ion transport	14/197	403/18800	9.3806e-05	0.000307275	0.000109504	BCL2/BAX/PTGS2/IFNG/AKT1/CCL2/CXCL10/PTK2B/CTNNB1/P2RX4/PIK3CG/ACE/CAMK2B/PLA2G1B	14
BP	GO:0071326	cellular response to monosaccharide stimulus	8/197	136/18800	9.44934e-05	0.000309306	0.000110228	ICAM1/PRKAA2/HIF1A/PRKAA1/ERN1/LEP/ACE/NOX4	8
BP	GO:0003002	regionalization	13/197	354/18800	9.64243e-05	0.000315402	0.0001124	SMAD2/SMAD3/DKK1/TP53/AR/BMP2/LEF1/CTNNB1/TGFBR1/EDN1/NOTCH1/FGF1/FGFR2	13
BP	GO:1902905	positive regulation of supramolecular fiber organization	9/197	176/18800	0.000102201	0.00033406	0.000119049	CCN2/SMAD3/MTOR/PTK2B/APOE/ALOX15/TGFBR1/EDN1/MAPT	9
BP	GO:0006984	ER-nucleus signaling pathway	5/197	45/18800	0.000104382	0.000339739	0.000121073	TP53/NFE2L2/HSPA5/SREBF2/PTPN1	5
BP	GO:0007622	rhythmic behavior	5/197	45/18800	0.000104382	0.000339739	0.000121073	TP53/PTEN/MTOR/EGR1/CRH	5
BP	GO:0016572	histone phosphorylation	5/197	45/18800	0.000104382	0.000339739	0.000121073	IL1B/JAK2/PRKAA2/MAPK3/PRKAA1	5
BP	GO:0032892	positive regulation of organic acid transport	5/197	45/18800	0.000104382	0.000339739	0.000121073	IL1B/IL1A/P2RX4/EDN1/PTGES	5
BP	GO:0042088	T-helper 1 type immune response	5/197	45/18800	0.000104382	0.000339739	0.000121073	TLR4/IL1B/MTOR/LEF1/HMGB1	5
BP	GO:0046006	regulation of activated T cell proliferation	5/197	45/18800	0.000104382	0.000339739	0.000121073	FOXP3/CASP3/IL2/IGF2/HMGB1	5
BP	GO:0042552	myelination	8/197	138/18800	0.000104652	0.000340377	0.0001213	TNF/TLR2/SOD1/AKT1/PTEN/MTOR/CTNNB1/PTN	8
BP	GO:0002052	positive regulation of neuroblast proliferation	4/197	24/18800	0.000105438	0.00034221	0.000121953	VEGFA/HIF1A/CTNNB1/NOTCH1	4
BP	GO:0120255	olefinic compound biosynthetic process	4/197	24/18800	0.000105438	0.00034221	0.000121953	BMP2/EGR1/CYP19A1/AKR1C3	4
BP	GO:2000209	regulation of anoikis	4/197	24/18800	0.000105438	0.00034221	0.000121953	BCL2/MCL1/PTK2/NOTCH1	4
BP	GO:0006641	triglyceride metabolic process	7/197	103/18800	0.000105715	0.000342384	0.000122015	NR1H3/NR1H2/CAT/SIRT1/CYP2E1/APOE/PIK3CG	7
BP	GO:0009135	purine nucleoside diphosphate metabolic process	7/197	103/18800	0.000105715	0.000342384	0.000122015	STAT3/IFNG/PPARA/MYC/PRKAA2/HIF1A/PRKAA1	7
BP	GO:0009179	purine ribonucleoside diphosphate metabolic process	7/197	103/18800	0.000105715	0.000342384	0.000122015	STAT3/IFNG/PPARA/MYC/PRKAA2/HIF1A/PRKAA1	7
BP	GO:0014855	striated muscle cell proliferation	6/197	72/18800	0.000107896	0.000348709	0.000124269	JAK2/MAPK14/PTEN/TGFBR1/NOTCH1/FGFR2	6
BP	GO:0072078	nephron tubule morphogenesis	6/197	72/18800	0.000107896	0.000348709	0.000124269	BCL2/VEGFA/MYC/BMP2/CTNNB1/FGF1	6
BP	GO:1903036	positive regulation of response to wounding	6/197	72/18800	0.000107896	0.000348709	0.000124269	SERPINE1/NFE2L2/MTOR/THBS1/PTK2/PTN	6
BP	GO:0006986	response to unfolded protein	8/197	139/18800	0.00011006	0.000355454	0.000126673	BAX/HSPA4/CCND1/NFE2L2/HSPA5/THBS1/ERN1/PTPN1	8
BP	GO:0002444	myeloid leukocyte mediated immunity	7/197	104/18800	0.000112352	0.000362601	0.00012922	IL6/HMOX1/PIK3CG/PIK3CD/IL4/ACE/PLA2G1B	7
BP	GO:0007389	pattern specification process	15/197	463/18800	0.000114613	0.000369641	0.000131729	SMAD2/SMAD3/DKK1/TP53/AR/BMP2/HIF1A/LEF1/CTNNB1/TGFBR1/EDN1/GJA1/NOTCH1/FGF1/FGFR2	15
BP	GO:0007272	ensheathment of neurons	8/197	140/18800	0.000115697	0.0003719	0.000132534	TNF/TLR2/SOD1/AKT1/PTEN/MTOR/CTNNB1/PTN	8
BP	GO:0008366	axon ensheathment	8/197	140/18800	0.000115697	0.0003719	0.000132534	TNF/TLR2/SOD1/AKT1/PTEN/MTOR/CTNNB1/PTN	8
BP	GO:0010830	regulation of myotube differentiation	5/197	46/18800	0.000116123	0.0003719	0.000132534	BCL2/MAPK14/MTOR/BDNF/NOTCH1	5
BP	GO:0035987	endodermal cell differentiation	5/197	46/18800	0.000116123	0.0003719	0.000132534	MMP9/FN1/DKK1/MMP2/CTNNB1	5
BP	GO:0045581	negative regulation of T cell differentiation	5/197	46/18800	0.000116123	0.0003719	0.000132534	FOXP3/IL2/IRF1/IL4/HMGB1	5
BP	GO:0048701	embryonic cranial skeleton morphogenesis	5/197	46/18800	0.000116123	0.0003719	0.000132534	SMAD2/SMAD3/RUNX2/TGFBR1/FGFR2	5
BP	GO:0048806	genitalia development	5/197	46/18800	0.000116123	0.0003719	0.000132534	BAX/AR/CTNNB1/ESR1/CYP19A1	5
BP	GO:0070741	response to interleukin-6	5/197	46/18800	0.000116123	0.0003719	0.000132534	IL6/JAK2/STAT3/NFKB1/RELA	5
BP	GO:0090199	regulation of release of cytochrome c from mitochondria	5/197	46/18800	0.000116123	0.0003719	0.000132534	BAX/MMP9/TP53/AKT1/BBC3	5
BP	GO:1900744	regulation of p38MAPK cascade	5/197	46/18800	0.000116123	0.0003719	0.000132534	IL1B/VEGFA/BMP2/LEP/EZR	5
BP	GO:0001707	mesoderm formation	6/197	73/18800	0.000116544	0.00037273	0.00013283	SMAD2/SMAD3/DKK1/LEF1/GJA1/FGFR2	6
BP	GO:0051145	smooth muscle cell differentiation	6/197	73/18800	0.000116544	0.00037273	0.00013283	VEGFA/SIRT1/CTNNB1/DNMT1/NOTCH1/FGFR2	6
BP	GO:0034763	negative regulation of transmembrane transport	8/197	141/18800	0.000121571	0.000388538	0.000138464	TNF/IL1B/MMP9/AKT1/MYC/THBS1/LEP/ACE	8
BP	GO:0030810	positive regulation of nucleotide biosynthetic process	4/197	25/18800	0.000124497	0.000394327	0.000140526	NOS2/PPARA/MYC/IL4	4
BP	GO:0032104	regulation of response to extracellular stimulus	4/197	25/18800	0.000124497	0.000394327	0.000140526	PPARA/VDR/RXRA/LEP	4
BP	GO:0032107	regulation of response to nutrient levels	4/197	25/18800	0.000124497	0.000394327	0.000140526	PPARA/VDR/RXRA/LEP	4
BP	GO:0034114	regulation of heterotypic cell-cell adhesion	4/197	25/18800	0.000124497	0.000394327	0.000140526	TNF/IL1B/IL10/ADIPOQ	4
BP	GO:0045662	negative regulation of myoblast differentiation	4/197	25/18800	0.000124497	0.000394327	0.000140526	TNF/CXCL10/TGFB1/NOTCH1	4
BP	GO:0045932	negative regulation of muscle contraction	4/197	25/18800	0.000124497	0.000394327	0.000140526	SOD1/PTGS2/PIK3CG/CALCA	4
BP	GO:0046639	negative regulation of alpha-beta T cell differentiation	4/197	25/18800	0.000124497	0.000394327	0.000140526	FOXP3/IL2/IL4/HMGB1	4
BP	GO:0050927	positive regulation of positive chemotaxis	4/197	25/18800	0.000124497	0.000394327	0.000140526	SMAD3/CXCL8/VEGFA/KDR	4
BP	GO:0060396	growth hormone receptor signaling pathway	4/197	25/18800	0.000124497	0.000394327	0.000140526	JAK2/STAT3/PTK2/PTPN1	4
BP	GO:0071450	cellular response to oxygen radical	4/197	25/18800	0.000124497	0.000394327	0.000140526	SOD1/NFE2L2/MPO/NQO1	4
BP	GO:0071451	cellular response to superoxide	4/197	25/18800	0.000124497	0.000394327	0.000140526	SOD1/NFE2L2/MPO/NQO1	4
BP	GO:1900373	positive regulation of purine nucleotide biosynthetic process	4/197	25/18800	0.000124497	0.000394327	0.000140526	NOS2/PPARA/MYC/IL4	4
BP	GO:1902993	positive regulation of amyloid precursor protein catabolic process	4/197	25/18800	0.000124497	0.000394327	0.000140526	TNF/CASP3/RELA/IFNG	4
BP	GO:0006090	pyruvate metabolic process	7/197	106/18800	0.000126642	0.000399853	0.000142496	STAT3/IFNG/PPARA/MYC/PRKAA2/HIF1A/PRKAA1	7
BP	GO:0019395	fatty acid oxidation	7/197	106/18800	0.000126642	0.000399853	0.000142496	MAPK14/AKT1/PPARA/ADIPOQ/PRKAA1/ALOX15/LEP	7
BP	GO:0060840	artery development	7/197	106/18800	0.000126642	0.000399853	0.000142496	VEGFA/APOE/TGFBR1/LEP/EDN1/NOTCH1/LRP1	7
BP	GO:0035107	appendage morphogenesis	8/197	142/18800	0.00012769	0.000399853	0.000142496	BAX/DKK1/RUNX2/LEF1/CTNNB1/GJA1/NOTCH1/FGFR2	8
BP	GO:0035108	limb morphogenesis	8/197	142/18800	0.00012769	0.000399853	0.000142496	BAX/DKK1/RUNX2/LEF1/CTNNB1/GJA1/NOTCH1/FGFR2	8
BP	GO:0090090	negative regulation of canonical Wnt signaling pathway	8/197	142/18800	0.00012769	0.000399853	0.000142496	DKK1/SOST/MAPK14/BMP2/EGR1/CTNNB1/APOE/NOTCH1	8
BP	GO:0001542	ovulation from ovarian follicle	3/197	10/18800	0.000128809	0.000399853	0.000142496	MMP2/SIRT1/LEP	3
BP	GO:0010749	regulation of nitric oxide mediated signal transduction	3/197	10/18800	0.000128809	0.000399853	0.000142496	EGFR/VEGFA/THBS1	3
BP	GO:0015911	long-chain fatty acid import across plasma membrane	3/197	10/18800	0.000128809	0.000399853	0.000142496	AKT1/SLC2A1/THBS1	3
BP	GO:0032070	regulation of deoxyribonuclease activity	3/197	10/18800	0.000128809	0.000399853	0.000142496	AKT1/SIRT1/HMGB1	3
BP	GO:0033079	immature T cell proliferation	3/197	10/18800	0.000128809	0.000399853	0.000142496	IL1B/FOXP3/IL1A	3
BP	GO:0033483	gas homeostasis	3/197	10/18800	0.000128809	0.000399853	0.000142496	GSTP1/HIF1A/EGLN1	3
BP	GO:0035747	natural killer cell chemotaxis	3/197	10/18800	0.000128809	0.000399853	0.000142496	CCL2/PIK3CG/PIK3CD	3
BP	GO:0048340	paraxial mesoderm morphogenesis	3/197	10/18800	0.000128809	0.000399853	0.000142496	SMAD2/SMAD3/LEF1	3
BP	GO:0060397	growth hormone receptor signaling pathway via JAK-STAT	3/197	10/18800	0.000128809	0.000399853	0.000142496	JAK2/STAT3/PTPN1	3
BP	GO:0060439	trachea morphogenesis	3/197	10/18800	0.000128809	0.000399853	0.000142496	MAPK1/MAPK3/CTNNB1	3
BP	GO:0060767	epithelial cell proliferation involved in prostate gland development	3/197	10/18800	0.000128809	0.000399853	0.000142496	AR/CTNNB1/NOTCH1	3
BP	GO:0070091	glucagon secretion	3/197	10/18800	0.000128809	0.000399853	0.000142496	IL6/CRH/LEP	3
BP	GO:0070092	regulation of glucagon secretion	3/197	10/18800	0.000128809	0.000399853	0.000142496	IL6/CRH/LEP	3
BP	GO:0071838	cell proliferation in bone marrow	3/197	10/18800	0.000128809	0.000399853	0.000142496	LEF1/ACE/FGFR2	3
BP	GO:0072203	cell proliferation involved in metanephros development	3/197	10/18800	0.000128809	0.000399853	0.000142496	STAT1/MYC/EGR1	3
BP	GO:2000320	negative regulation of T-helper 17 cell differentiation	3/197	10/18800	0.000128809	0.000399853	0.000142496	FOXP3/IL2/IL4	3
BP	GO:2000347	positive regulation of hepatocyte proliferation	3/197	10/18800	0.000128809	0.000399853	0.000142496	TNF/FGF1/PTN	3
BP	GO:2001269	positive regulation of cysteine-type endopeptidase activity involved in apoptotic signaling pathway	3/197	10/18800	0.000128809	0.000399853	0.000142496	BAX/SMAD3/JAK2	3
BP	GO:0032964	collagen biosynthetic process	5/197	47/18800	0.00012885	0.000399853	0.000142496	IL6/CCN2/COL1A1/TGFB1/VIM	5
BP	GO:0034198	cellular response to amino acid starvation	5/197	47/18800	0.00012885	0.000399853	0.000142496	MAPK8/MAPK1/MTOR/MAPK3/BECN1	5
BP	GO:0045601	regulation of endothelial cell differentiation	5/197	47/18800	0.00012885	0.000399853	0.000142496	TNF/IL1B/VEGFA/CTNNB1/NOTCH1	5
BP	GO:0101023	vascular endothelial cell proliferation	5/197	47/18800	0.00012885	0.000399853	0.000142496	PPARG/STAT3/CCL2/IGF2/HMGB1	5
BP	GO:0120163	negative regulation of cold-induced thermogenesis	5/197	47/18800	0.00012885	0.000399853	0.000142496	TLR4/NR1H3/NR1H2/ADIPOQ/NOTCH1	5
BP	GO:1905562	regulation of vascular endothelial cell proliferation	5/197	47/18800	0.00012885	0.000399853	0.000142496	PPARG/STAT3/CCL2/IGF2/HMGB1	5
BP	GO:0061351	neural precursor cell proliferation	8/197	143/18800	0.00013406	0.00041574	0.000148157	VEGFA/TP53/HIF1A/LEF1/CTNNB1/NOTCH1/PTN/FGFR2	8
BP	GO:0008637	apoptotic mitochondrial changes	7/197	107/18800	0.000134321	0.000415987	0.000148246	BCL2/BAX/MMP9/MAPK8/TP53/AKT1/BBC3	7
BP	GO:0045621	positive regulation of lymphocyte differentiation	7/197	107/18800	0.000134321	0.000415987	0.000148246	FOXP3/IL10/IL2/IFNG/NLRP3/LEF1/IL4	7
BP	GO:0048332	mesoderm morphogenesis	6/197	75/18800	0.000135488	0.000419042	0.000149334	SMAD2/SMAD3/DKK1/LEF1/GJA1/FGFR2	6
BP	GO:0060348	bone development	10/197	225/18800	0.000135489	0.000419042	0.000149334	MAPK14/TP53/COL1A1/BMP2/RUNX2/MMP13/KDR/LEP/GJA1/FGFR2	10
BP	GO:0061387	regulation of extent of cell growth	7/197	108/18800	0.000142373	0.00043932	0.000156561	FN1/VEGFA/SPP1/BDNF/NGF/APOE/MAPT	7
BP	GO:0035272	exocrine system development	5/197	48/18800	0.000142619	0.00043932	0.000156561	TNF/EGFR/TGFB1/IGF2/FGFR2	5
BP	GO:0035850	epithelial cell differentiation involved in kidney development	5/197	48/18800	0.000142619	0.00043932	0.000156561	MMP9/STAT1/ADIPOQ/CTNNB1/NOTCH1	5
BP	GO:0050798	activated T cell proliferation	5/197	48/18800	0.000142619	0.00043932	0.000156561	FOXP3/CASP3/IL2/IGF2/HMGB1	5
BP	GO:1901985	positive regulation of protein acetylation	5/197	48/18800	0.000142619	0.00043932	0.000156561	IL1B/FOXP3/PRKAA2/MAPK3/PRKAA1	5
BP	GO:1902003	regulation of amyloid-beta formation	5/197	48/18800	0.000142619	0.00043932	0.000156561	TNF/CASP3/RELA/IFNG/APOE	5
BP	GO:0048588	developmental cell growth	10/197	227/18800	0.000145647	0.000446535	0.000159132	FN1/VEGFA/PPARA/SPP1/BDNF/NGF/CTNNB1/APOE/EDN1/MAPT	10
BP	GO:0030968	endoplasmic reticulum unfolded protein response	6/197	76/18800	0.000145833	0.000446535	0.000159132	BAX/CCND1/NFE2L2/HSPA5/ERN1/PTPN1	6
BP	GO:0061333	renal tubule morphogenesis	6/197	76/18800	0.000145833	0.000446535	0.000159132	BCL2/VEGFA/MYC/BMP2/CTNNB1/FGF1	6
BP	GO:0001783	B cell apoptotic process	4/197	26/18800	0.000145932	0.000446535	0.000159132	BAX/IL10/IL2/PTEN	4
BP	GO:0002726	positive regulation of T cell cytokine production	4/197	26/18800	0.000145932	0.000446535	0.000159132	IL6/IL1B/NLRP3/IL4	4
BP	GO:0030878	thyroid gland development	4/197	26/18800	0.000145932	0.000446535	0.000159132	SMAD3/MAPK1/MAPK3/EDN1	4
BP	GO:0050926	regulation of positive chemotaxis	4/197	26/18800	0.000145932	0.000446535	0.000159132	SMAD3/CXCL8/VEGFA/KDR	4
BP	GO:0051204	protein insertion into mitochondrial membrane	4/197	26/18800	0.000145932	0.000446535	0.000159132	BAX/MAPK8/HSPA4/BBC3	4
BP	GO:0060561	apoptotic process involved in morphogenesis	4/197	26/18800	0.000145932	0.000446535	0.000159132	BAX/VDR/LEF1/NOTCH1	4
BP	GO:0090200	positive regulation of release of cytochrome c from mitochondria	4/197	26/18800	0.000145932	0.000446535	0.000159132	BAX/MMP9/TP53/BBC3	4
BP	GO:0006766	vitamin metabolic process	7/197	109/18800	0.000150813	0.000460855	0.000164235	TNF/NFKB1/CYP3A4/IFNG/SLC2A1/ABCC1/AKR1C3	7
BP	GO:0090263	positive regulation of canonical Wnt signaling pathway	7/197	109/18800	0.000150813	0.000460855	0.000164235	SMAD3/NFKB1/EGFR/COL1A1/TGFB1/FGFR2/TNKS	7
BP	GO:0051346	negative regulation of hydrolase activity	13/197	371/18800	0.000153558	0.000468934	0.000167114	TNF/MMP9/PTGS2/VEGFA/SERPINE1/AKT1/NGF/SLPI/THBS1/TIMP1/EGLN1/LRP1/AQP1	13
BP	GO:0032720	negative regulation of tumor necrosis factor production	6/197	77/18800	0.000156794	0.000477546	0.000170183	TLR4/FOXP3/IL10/GSTP1/ADIPOQ/IL4	6
BP	GO:0051149	positive regulation of muscle cell differentiation	6/197	77/18800	0.000156794	0.000477546	0.000170183	BCL2/MAPK14/TGFB1/MTOR/SIRT1/EDN1	6
BP	GO:0070373	negative regulation of ERK1 and ERK2 cascade	6/197	77/18800	0.000156794	0.000477546	0.000170183	TLR4/GSTP1/PTEN/ADIPOQ/EZR/PTPN1	6
BP	GO:0090559	regulation of membrane permeability	6/197	77/18800	0.000156794	0.000477546	0.000170183	BCL2/BAX/MAPK8/TP53/MTOR/BBC3	6
BP	GO:0002762	negative regulation of myeloid leukocyte differentiation	5/197	49/18800	0.000157486	0.000478071	0.00017037	TLR4/MYC/ADIPOQ/CTNNB1/IL4	5
BP	GO:0042304	regulation of fatty acid biosynthetic process	5/197	49/18800	0.000157486	0.000478071	0.00017037	IL1B/NR1H3/PTGS2/NR1H2/SIRT1	5
BP	GO:0060043	regulation of cardiac muscle cell proliferation	5/197	49/18800	0.000157486	0.000478071	0.00017037	MAPK14/PTEN/TGFBR1/NOTCH1/FGFR2	5
BP	GO:0060986	endocrine hormone secretion	5/197	49/18800	0.000157486	0.000478071	0.00017037	IL1B/PPARG/CRH/LEP/GJA1	5
BP	GO:1990928	response to amino acid starvation	5/197	49/18800	0.000157486	0.000478071	0.00017037	MAPK8/MAPK1/MTOR/MAPK3/BECN1	5
BP	GO:0048259	regulation of receptor-mediated endocytosis	7/197	110/18800	0.000159653	0.000484329	0.000172601	DKK1/SELE/VEGFA/SERPINE1/ADIPOQ/PIK3CB/IL4	7
BP	GO:0045333	cellular respiration	10/197	231/18800	0.0001679	0.000509012	0.000181397	TNF/CYP1A2/NOS2/CCNB1/IFNG/CAT/MYC/HIF1A/IL4/SIRT3	10
BP	GO:0090049	regulation of cell migration involved in sprouting angiogenesis	6/197	78/18800	0.000168396	0.000509844	0.000181693	PTGS2/HMOX1/VEGFA/THBS1/KDR/NOTCH1	6
BP	GO:1901616	organic hydroxy compound catabolic process	6/197	78/18800	0.000168396	0.000509844	0.000181693	CYP3A4/PTEN/MAOA/APOE/AKR1C3/AKR1B10	6
BP	GO:0010894	negative regulation of steroid biosynthetic process	4/197	27/18800	0.000169914	0.000513089	0.00018285	SOD1/NFKB1/BMP2/APOE	4
BP	GO:0030325	adrenal gland development	4/197	27/18800	0.000169914	0.000513089	0.00018285	SMAD2/SMAD3/CYP1B1/CRH	4
BP	GO:0060669	embryonic placenta morphogenesis	4/197	27/18800	0.000169914	0.000513089	0.00018285	IL10/LEF1/IGF2/FGFR2	4
BP	GO:1903055	positive regulation of extracellular matrix organization	4/197	27/18800	0.000169914	0.000513089	0.00018285	IL6/SMAD3/TGFB1/BMP2	4
BP	GO:0031281	positive regulation of cyclase activity	5/197	50/18800	0.000173508	0.000522571	0.000186229	NOS2/MAPK8/MAPK14/MAPK3/CALCA	5
BP	GO:0060425	lung morphogenesis	5/197	50/18800	0.000173508	0.000522571	0.000186229	TNF/MAPK1/MAPK3/CTNNB1/FGFR2	5
BP	GO:1902041	regulation of extrinsic apoptotic signaling pathway via death domain receptors	5/197	50/18800	0.000173508	0.000522571	0.000186229	HMOX1/ICAM1/SERPINE1/PTEN/THBS1	5
BP	GO:1903747	regulation of establishment of protein localization to mitochondrion	5/197	50/18800	0.000173508	0.000522571	0.000186229	MAPK8/PRKAA1/BBC3/SREBF2/MAPT	5
BP	GO:0010917	negative regulation of mitochondrial membrane potential	3/197	11/18800	0.000175745	0.00052484	0.000187037	BAX/TRPV1/MAPT	3
BP	GO:0032351	negative regulation of hormone metabolic process	3/197	11/18800	0.000175745	0.00052484	0.000187037	NFKB1/BMP2/AKR1C3	3
BP	GO:0033210	leptin-mediated signaling pathway	3/197	11/18800	0.000175745	0.00052484	0.000187037	STAT3/SIRT1/LEP	3
BP	GO:0042118	endothelial cell activation	3/197	11/18800	0.000175745	0.00052484	0.000187037	CXCL10/P2RX4/TGFBR1	3
BP	GO:0042135	neurotransmitter catabolic process	3/197	11/18800	0.000175745	0.00052484	0.000187037	ACHE/MAOA/BCHE	3
BP	GO:0042167	heme catabolic process	3/197	11/18800	0.000175745	0.00052484	0.000187037	HMOX1/ABCC2/ABCC1	3
BP	GO:0042447	hormone catabolic process	3/197	11/18800	0.000175745	0.00052484	0.000187037	SPP1/ACE/CYP19A1	3
BP	GO:0042487	regulation of odontogenesis of dentin-containing tooth	3/197	11/18800	0.000175745	0.00052484	0.000187037	TNFRSF11B/BMP2/RUNX2	3
BP	GO:0043619	regulation of transcription from RNA polymerase II promoter in response to oxidative stress	3/197	11/18800	0.000175745	0.00052484	0.000187037	HMOX1/NFE2L2/HIF1A	3
BP	GO:0045837	negative regulation of membrane potential	3/197	11/18800	0.000175745	0.00052484	0.000187037	BAX/TRPV1/MAPT	3
BP	GO:0046149	pigment catabolic process	3/197	11/18800	0.000175745	0.00052484	0.000187037	HMOX1/ABCC2/ABCC1	3
BP	GO:1990440	positive regulation of transcription from RNA polymerase II promoter in response to endoplasmic reticulum stress	3/197	11/18800	0.000175745	0.00052484	0.000187037	TP53/HSPA5/CEBPB	3
BP	GO:2000317	negative regulation of T-helper 17 type immune response	3/197	11/18800	0.000175745	0.00052484	0.000187037	FOXP3/IL2/IL4	3
BP	GO:0009185	ribonucleoside diphosphate metabolic process	7/197	112/18800	0.000178593	0.000532996	0.000189944	STAT3/IFNG/PPARA/MYC/PRKAA2/HIF1A/PRKAA1	7
BP	GO:0048844	artery morphogenesis	6/197	79/18800	0.000180666	0.000538138	0.000191776	VEGFA/APOE/TGFBR1/EDN1/NOTCH1/LRP1	6
BP	GO:0061844	antimicrobial humoral immune response mediated by antimicrobial peptide	6/197	79/18800	0.000180666	0.000538138	0.000191776	IL17A/CXCL8/CXCL2/CXCL10/CXCL1/PLA2G1B	6
BP	GO:1903556	negative regulation of tumor necrosis factor superfamily cytokine production	6/197	79/18800	0.000180666	0.000538138	0.000191776	TLR4/FOXP3/IL10/GSTP1/ADIPOQ/IL4	6
BP	GO:0007409	axonogenesis	14/197	430/18800	0.000184437	0.000549014	0.000195652	BCL2/FN1/VEGFA/SPP1/PTEN/BDNF/CREB1/NGF/APOE/PTK2/EDN1/NOTCH1/FGFR2/MAPT	14
BP	GO:0002639	positive regulation of immunoglobulin production	5/197	51/18800	0.000190746	0.000566327	0.000201822	IL6/IL10/IL2/TGFB1/IL4	5
BP	GO:0032330	regulation of chondrocyte differentiation	5/197	51/18800	0.000190746	0.000566327	0.000201822	CCN2/SMAD3/RUNX2/CTNNB1/TGFBR1	5
BP	GO:0045778	positive regulation of ossification	5/197	51/18800	0.000190746	0.000566327	0.000201822	ALOX5/SMAD3/TGFB1/BMP2/PTN	5
BP	GO:0045912	negative regulation of carbohydrate metabolic process	5/197	51/18800	0.000190746	0.000566327	0.000201822	STAT3/TP53/PPARA/TGFB1/ADIPOQ	5
BP	GO:0000303	response to superoxide	4/197	28/18800	0.000196616	0.000582253	0.000207498	SOD1/NFE2L2/MPO/NQO1	4
BP	GO:0032801	receptor catabolic process	4/197	28/18800	0.000196616	0.000582253	0.000207498	TGFB1/APOE/BECN1/PTPN1	4
BP	GO:0033688	regulation of osteoblast proliferation	4/197	28/18800	0.000196616	0.000582253	0.000207498	BCL2/SMAD3/BMP2/FGFR2	4
BP	GO:0090312	positive regulation of protein deacetylation	4/197	28/18800	0.000196616	0.000582253	0.000207498	VEGFA/IFNG/TP53/SIRT1	4
BP	GO:0035148	tube formation	8/197	152/18800	0.000204107	0.000603659	0.000215126	CASP3/VEGFA/TGFB1/HIF1A/CTNNB1/PIK3CD/NOTCH1/FGFR2	8
BP	GO:0050871	positive regulation of B cell activation	8/197	152/18800	0.000204107	0.000603659	0.000215126	BCL2/TLR4/IL6/IL10/IL2/TGFB1/IL4/CD38	8
BP	GO:0030512	negative regulation of transforming growth factor beta receptor signaling pathway	6/197	81/18800	0.000207321	0.00061277	0.000218373	PPARG/TP53/PPARA/BMP2/HSPA5/SIRT1	6
BP	GO:0002204	somatic recombination of immunoglobulin genes involved in immune response	5/197	52/18800	0.000209259	0.000616911	0.000219849	FOXP3/IL10/IL2/TGFB1/IL4	5
BP	GO:0002208	somatic diversification of immunoglobulins involved in immune response	5/197	52/18800	0.000209259	0.000616911	0.000219849	FOXP3/IL10/IL2/TGFB1/IL4	5
BP	GO:0043392	negative regulation of DNA binding	5/197	52/18800	0.000209259	0.000616911	0.000219849	JAK2/HMOX1/JUN/LEF1/TNKS	5
BP	GO:0045190	isotype switching	5/197	52/18800	0.000209259	0.000616911	0.000219849	FOXP3/IL10/IL2/TGFB1/IL4	5
BP	GO:1901983	regulation of protein acetylation	6/197	82/18800	0.000221762	0.000653353	0.000232835	IL1B/FOXP3/PRKAA2/MAPK3/PRKAA1/SIRT1	6
BP	GO:0001678	cellular glucose homeostasis	8/197	154/18800	0.000223172	0.000657086	0.000234166	ICAM1/PRKAA2/HIF1A/PRKAA1/SIRT1/ERN1/ACE/NOX4	8
BP	GO:0002253	activation of immune response	13/197	386/18800	0.000226146	0.000663921	0.000236602	BCL2/BAX/TLR4/IL1B/FOXP3/CRP/RELA/MAPK1/PIK3CD/PTK2/EZR/HMGB1/CD38	13
BP	GO:0000305	response to oxygen radical	4/197	29/18800	0.000226215	0.000663921	0.000236602	SOD1/NFE2L2/MPO/NQO1	4
BP	GO:0002021	response to dietary excess	4/197	29/18800	0.000226215	0.000663921	0.000236602	MAPK14/TRPV1/APOE/LEP	4
BP	GO:0002313	mature B cell differentiation involved in immune response	4/197	29/18800	0.000226215	0.000663921	0.000236602	IL6/IL10/IL2/PTK2B	4
BP	GO:0061082	myeloid leukocyte cytokine production	4/197	29/18800	0.000226215	0.000663921	0.000236602	TLR4/HMOX1/TGFB1/SIRT1	4
BP	GO:0071385	cellular response to glucocorticoid stimulus	5/197	53/18800	0.000229109	0.000671986	0.000239476	NR3C1/JAK2/CYP1B1/EDN1/AQP1	5
BP	GO:0044262	cellular carbohydrate metabolic process	11/197	287/18800	0.000230912	0.000676842	0.000241207	GUSB/STAT3/TP53/AKT1/PPARA/PTEN/PTK2B/ADIPOQ/SIRT1/IGF2/LEP	11
BP	GO:0002674	negative regulation of acute inflammatory response	3/197	12/18800	0.00023252	0.000678098	0.000241654	GSTP1/NLRP3/IL4	3
BP	GO:0003306	Wnt signaling pathway involved in heart development	3/197	12/18800	0.00023252	0.000678098	0.000241654	DKK1/BMP2/CTNNB1	3
BP	GO:0006787	porphyrin-containing compound catabolic process	3/197	12/18800	0.00023252	0.000678098	0.000241654	HMOX1/ABCC2/ABCC1	3
BP	GO:0033015	tetrapyrrole catabolic process	3/197	12/18800	0.00023252	0.000678098	0.000241654	HMOX1/ABCC2/ABCC1	3
BP	GO:0051573	negative regulation of histone H3-K9 methylation	3/197	12/18800	0.00023252	0.000678098	0.000241654	SIRT1/DNMT1/DNMT3B	3
BP	GO:0060394	negative regulation of pathway-restricted SMAD protein phosphorylation	3/197	12/18800	0.00023252	0.000678098	0.000241654	PPARG/DKK1/LRP1	3
BP	GO:0061517	macrophage proliferation	3/197	12/18800	0.00023252	0.000678098	0.000241654	MAPK1/MAPK3/PTK2	3
BP	GO:1902337	regulation of apoptotic process involved in morphogenesis	3/197	12/18800	0.00023252	0.000678098	0.000241654	BAX/VDR/NOTCH1	3
BP	GO:0007006	mitochondrial membrane organization	7/197	117/18800	0.000233984	0.000681934	0.000243021	BCL2/BAX/MAPK8/HSPA4/TP53/MYC/BBC3	7
BP	GO:0032092	positive regulation of protein binding	6/197	83/18800	0.000236984	0.000690239	0.000245981	MMP9/BMP2/BDNF/APOE/LRP1/ACE	6
BP	GO:0008286	insulin receptor signaling pathway	7/197	118/18800	0.000246565	0.000717693	0.000255764	IL1B/AKT1/PRKAA1/SIRT1/IGF2/LEP/PTPN1	7
BP	GO:0048167	regulation of synaptic plasticity	9/197	198/18800	0.000248013	0.00072145	0.000257104	PTGS2/MAPK1/PTEN/PTK2B/APOE/PTN/CAMK2B/MAPT/CD38	9
BP	GO:0045661	regulation of myoblast differentiation	5/197	54/18800	0.00025036	0.000727357	0.000259209	TNF/MAPK14/CXCL10/TGFB1/NOTCH1	5
BP	GO:0051155	positive regulation of striated muscle cell differentiation	5/197	54/18800	0.00025036	0.000727357	0.000259209	BCL2/MAPK14/TGFB1/MTOR/EDN1	5
BP	GO:0010921	regulation of phosphatase activity	6/197	84/18800	0.000253016	0.000734144	0.000261627	TNF/SMAD3/JAK2/IFNG/BMP2/MTOR	6
BP	GO:0035050	embryonic heart tube development	6/197	84/18800	0.000253016	0.000734144	0.000261627	SMAD3/HIF1A/CTNNB1/EDN1/GJA1/NOTCH1	6
BP	GO:1903364	positive regulation of cellular protein catabolic process	8/197	157/18800	0.000254489	0.000737953	0.000262984	AKT1/NFE2L2/PTEN/PTK2B/APOE/PTK2/EZR/LRP1	8
BP	GO:0031069	hair follicle morphogenesis	4/197	30/18800	0.00025889	0.000745545	0.00026569	BCL2/CTNNB1/NOTCH1/FGFR2	4
BP	GO:0034698	response to gonadotropin	4/197	30/18800	0.00025889	0.000745545	0.00026569	CYP1B1/MYC/EDN1/NOTCH1	4
BP	GO:0040018	positive regulation of multicellular organism growth	4/197	30/18800	0.00025889	0.000745545	0.00026569	BCL2/CREB1/IGF2/EZR	4
BP	GO:0045939	negative regulation of steroid metabolic process	4/197	30/18800	0.00025889	0.000745545	0.00026569	SOD1/NFKB1/BMP2/APOE	4
BP	GO:0048147	negative regulation of fibroblast proliferation	4/197	30/18800	0.00025889	0.000745545	0.00026569	BAX/TP53/GSTP1/MYC	4
BP	GO:0060325	face morphogenesis	4/197	30/18800	0.00025889	0.000745545	0.00026569	DKK1/MMP2/COL1A1/LEF1	4
BP	GO:0060603	mammary gland duct morphogenesis	4/197	30/18800	0.00025889	0.000745545	0.00026569	AR/VDR/ESR1/FGFR2	4
BP	GO:0070168	negative regulation of biomineral tissue development	4/197	30/18800	0.00025889	0.000745545	0.00026569	TGFB1/HIF1A/PTK2B/NOTCH1	4
BP	GO:0090151	establishment of protein localization to mitochondrial membrane	4/197	30/18800	0.00025889	0.000745545	0.00026569	BAX/MAPK8/HSPA4/BBC3	4
BP	GO:1900101	regulation of endoplasmic reticulum unfolded protein response	4/197	30/18800	0.00025889	0.000745545	0.00026569	BAX/HSPA5/ERN1/PTPN1	4
BP	GO:1903579	negative regulation of ATP metabolic process	4/197	30/18800	0.00025889	0.000745545	0.00026569	TNF/STAT3/TP53/PPARA	4
BP	GO:0030326	embryonic limb morphogenesis	7/197	119/18800	0.000259686	0.000746436	0.000266008	BAX/DKK1/RUNX2/LEF1/CTNNB1/GJA1/NOTCH1	7
BP	GO:0035113	embryonic appendage morphogenesis	7/197	119/18800	0.000259686	0.000746436	0.000266008	BAX/DKK1/RUNX2/LEF1/CTNNB1/GJA1/NOTCH1	7
BP	GO:0072676	lymphocyte migration	7/197	119/18800	0.000259686	0.000746436	0.000266008	ICAM1/AKT1/CCL2/CXCL10/PTK2B/PIK3CG/PIK3CD	7
BP	GO:0018205	peptidyl-lysine modification	13/197	392/18800	0.000262505	0.000754065	0.000268727	IL1B/FOXP3/RELA/PRKAA2/EGR1/MAPK3/LEF1/PRKAA1/SIRT1/CTNNB1/DNMT1/DNMT3B/SIRT3	13
BP	GO:0008543	fibroblast growth factor receptor signaling pathway	6/197	85/18800	0.000269888	0.000773826	0.000275769	CCN2/RUNX2/CTNNB1/THBS1/FGF1/FGFR2	6
BP	GO:0032945	negative regulation of mononuclear cell proliferation	6/197	85/18800	0.000269888	0.000773826	0.000275769	FOXP3/CASP3/IL10/CRP/IL2/CEBPB	6
BP	GO:2000177	regulation of neural precursor cell proliferation	6/197	85/18800	0.000269888	0.000773826	0.000275769	VEGFA/TP53/HIF1A/CTNNB1/NOTCH1/PTN	6
BP	GO:0010518	positive regulation of phospholipase activity	5/197	55/18800	0.000273076	0.000781018	0.000278332	SELE/EGFR/ESR1/FGFR2/PLA2G1B	5
BP	GO:0045620	negative regulation of lymphocyte differentiation	5/197	55/18800	0.000273076	0.000781018	0.000278332	FOXP3/IL2/IRF1/IL4/HMGB1	5
BP	GO:0048008	platelet-derived growth factor receptor signaling pathway	5/197	55/18800	0.000273076	0.000781018	0.000278332	JAK2/VEGFA/ADIPOQ/LRP1/PTPN1	5
BP	GO:1902991	regulation of amyloid precursor protein catabolic process	5/197	55/18800	0.000273076	0.000781018	0.000278332	TNF/CASP3/RELA/IFNG/APOE	5
BP	GO:0038127	ERBB signaling pathway	7/197	121/18800	0.000287614	0.000821907	0.000292903	MMP9/EGFR/MAPK1/AKT1/TGFB1/PTK2B/PTK2	7
BP	GO:0021537	telencephalon development	10/197	247/18800	0.00028773	0.000821907	0.000292903	BAX/CASP3/EGFR/BMP2/HIF1A/PTEN/SLC2A1/LEF1/CTNNB1/AQP1	10
BP	GO:0035966	response to topologically incorrect protein	8/197	160/18800	0.000289316	0.000825411	0.000294152	BAX/HSPA4/CCND1/NFE2L2/HSPA5/THBS1/ERN1/PTPN1	8
BP	GO:2000045	regulation of G1/S transition of mitotic cell cycle	8/197	160/18800	0.000289316	0.000825411	0.000294152	BCL2/EGFR/CCND1/TP53/AKT1/CDKN2A/CCL2/PTEN	8
BP	GO:0015721	bile acid and bile salt transport	4/197	31/18800	0.000294822	0.000838002	0.000298639	PRKAA1/ABCC2/AKR1C1/AKR1C4	4
BP	GO:0045737	positive regulation of cyclin-dependent protein serine/threonine kinase activity	4/197	31/18800	0.000294822	0.000838002	0.000298639	EGFR/CCNB1/CCND1/AKT1	4
BP	GO:0048384	retinoic acid receptor signaling pathway	4/197	31/18800	0.000294822	0.000838002	0.000298639	PPARG/NR1H2/RXRA/AKR1C3	4
BP	GO:0071295	cellular response to vitamin	4/197	31/18800	0.000294822	0.000838002	0.000298639	COL1A1/VDR/RXRA/LEP	4
BP	GO:0110150	negative regulation of biomineralization	4/197	31/18800	0.000294822	0.000838002	0.000298639	TGFB1/HIF1A/PTK2B/NOTCH1	4
BP	GO:2000515	negative regulation of CD4-positive, alpha-beta T cell activation	4/197	31/18800	0.000294822	0.000838002	0.000298639	FOXP3/IL2/IL4/HMGB1	4
BP	GO:0034205	amyloid-beta formation	5/197	56/18800	0.000297323	0.000844587	0.000300986	TNF/CASP3/RELA/IFNG/APOE	5
BP	GO:0007183	SMAD protein complex assembly	3/197	13/18800	0.000299947	0.000845773	0.000301408	SMAD2/SMAD3/TGFB1	3
BP	GO:0030157	pancreatic juice secretion	3/197	13/18800	0.000299947	0.000845773	0.000301408	NR1H3/NR1H2/AQP1	3
BP	GO:0031392	regulation of prostaglandin biosynthetic process	3/197	13/18800	0.000299947	0.000845773	0.000301408	IL1B/PTGS2/SIRT1	3
BP	GO:0032621	interleukin-18 production	3/197	13/18800	0.000299947	0.000845773	0.000301408	TNF/TLR2/IL10	3
BP	GO:0032661	regulation of interleukin-18 production	3/197	13/18800	0.000299947	0.000845773	0.000301408	TNF/TLR2/IL10	3
BP	GO:0034616	response to laminar fluid shear stress	3/197	13/18800	0.000299947	0.000845773	0.000301408	NFE2L2/ACE/SREBF2	3
BP	GO:0035745	T-helper 2 cell cytokine production	3/197	13/18800	0.000299947	0.000845773	0.000301408	IL6/NLRP3/IL4	3
BP	GO:0071474	cellular hyperosmotic response	3/197	13/18800	0.000299947	0.000845773	0.000301408	SLC2A1/AKR1B1/AQP1	3
BP	GO:0071888	macrophage apoptotic process	3/197	13/18800	0.000299947	0.000845773	0.000301408	CTSL/CDKN2A/SIRT1	3
BP	GO:1900103	positive regulation of endoplasmic reticulum unfolded protein response	3/197	13/18800	0.000299947	0.000845773	0.000301408	BAX/ERN1/PTPN1	3
BP	GO:1904748	regulation of apoptotic process involved in development	3/197	13/18800	0.000299947	0.000845773	0.000301408	BAX/VDR/NOTCH1	3
BP	GO:2000551	regulation of T-helper 2 cell cytokine production	3/197	13/18800	0.000299947	0.000845773	0.000301408	IL6/NLRP3/IL4	3
BP	GO:0051250	negative regulation of lymphocyte activation	8/197	161/18800	0.000301755	0.000850349	0.000303039	FOXP3/CASP3/IL10/IL2/IRF1/CEBPB/IL4/HMGB1	8
BP	GO:0010811	positive regulation of cell-substrate adhesion	7/197	122/18800	0.000302455	0.000850759	0.000303185	FN1/SMAD3/JAK2/VEGFA/PTK2B/KDR/ALOX15	7
BP	GO:0014902	myotube differentiation	7/197	122/18800	0.000302455	0.000850759	0.000303185	BCL2/MAPK14/CXCL10/MTOR/BDNF/IL4/NOTCH1	7
BP	GO:0019730	antimicrobial humoral response	7/197	122/18800	0.000302455	0.000850759	0.000303185	IL17A/CXCL8/CXCL2/CXCL10/SLPI/CXCL1/PLA2G1B	7
BP	GO:0045069	regulation of viral genome replication	6/197	87/18800	0.00030628	0.000860465	0.000306644	TNF/BCL2/CXCL8/PPARA/SLPI/NOTCH1	6
BP	GO:0050829	defense response to Gram-negative bacterium	6/197	87/18800	0.00030628	0.000860465	0.000306644	TLR4/IL6/IL17A/NOS2/SERPINE1/AQP1	6
BP	GO:0002224	toll-like receptor signaling pathway	7/197	123/18800	0.000317905	0.000891492	0.000317701	TNF/TLR4/TLR2/NR1H3/IRF1/ESR1/HMGB1	7
BP	GO:0002244	hematopoietic progenitor cell differentiation	7/197	123/18800	0.000317905	0.000891492	0.000317701	BCL2/TP53/NFE2L2/TGFB1/KDR/NOTCH1/ACE	7
BP	GO:0010906	regulation of glucose metabolic process	7/197	123/18800	0.000317905	0.000891492	0.000317701	TP53/AKT1/PPARA/ADIPOQ/SIRT1/IGF2/LEP	7
BP	GO:0006936	muscle contraction	12/197	349/18800	0.000326759	0.000915763	0.000326351	TNF/SOD1/CCN2/PTGS2/TRPV1/MTOR/P2RX4/PIK3CG/EDN1/CALCA/GJA1/CD38	12
BP	GO:0030218	erythrocyte differentiation	7/197	124/18800	0.000333983	0.000933189	0.000332561	JAK2/STAT3/CASP3/STAT1/MAPK14/VEGFA/HIF1A	7
BP	GO:0036474	cell death in response to hydrogen peroxide	4/197	32/18800	0.000334195	0.000933189	0.000332561	IL10/NFE2L2/TXN/SIGMAR1	4
BP	GO:0060914	heart formation	4/197	32/18800	0.000334195	0.000933189	0.000332561	DKK1/BMP2/CTNNB1/NOTCH1	4
BP	GO:0090183	regulation of kidney development	4/197	32/18800	0.000334195	0.000933189	0.000332561	STAT1/VEGFA/MYC/ADIPOQ	4
BP	GO:1900745	positive regulation of p38MAPK cascade	4/197	32/18800	0.000334195	0.000933189	0.000332561	IL1B/VEGFA/BMP2/LEP	4
BP	GO:1902253	regulation of intrinsic apoptotic signaling pathway by p53 class mediator	4/197	32/18800	0.000334195	0.000933189	0.000332561	BCL2/TP53/MYC/SIRT1	4
BP	GO:0051656	establishment of organelle localization	13/197	404/18800	0.000350424	0.000975658	0.000347696	HMOX1/CCNB1/IFNG/SLC2A4/HIF1A/CTNNB1/PIK3CG/PIK3CD/BECN1/EZR/IL4/GJA1/MAPT	13
BP	GO:0006695	cholesterol biosynthetic process	5/197	58/18800	0.000350677	0.000975658	0.000347696	SOD1/PRKAA2/PRKAA1/APOE/FGF1	5
BP	GO:0060038	cardiac muscle cell proliferation	5/197	58/18800	0.000350677	0.000975658	0.000347696	MAPK14/PTEN/TGFBR1/NOTCH1/FGFR2	5
BP	GO:0061005	cell differentiation involved in kidney development	5/197	58/18800	0.000350677	0.000975658	0.000347696	MMP9/STAT1/ADIPOQ/CTNNB1/NOTCH1	5
BP	GO:0090303	positive regulation of wound healing	5/197	58/18800	0.000350677	0.000975658	0.000347696	SERPINE1/NFE2L2/MTOR/THBS1/PTK2	5
BP	GO:1902653	secondary alcohol biosynthetic process	5/197	58/18800	0.000350677	0.000975658	0.000347696	SOD1/PRKAA2/PRKAA1/APOE/FGF1	5
BP	GO:0003206	cardiac chamber morphogenesis	7/197	126/18800	0.000368093	0.00102349	0.000364743	TP53/TGFB1/BMP2/HIF1A/TGFBR1/NOTCH1/FGFR2	7
BP	GO:0050807	regulation of synapse organization	9/197	209/18800	0.000369289	0.0010262	0.000365707	TNF/TLR2/DKK1/MAPK14/IL10/PTEN/BDNF/APOE/CAMK2B	9
BP	GO:0010661	positive regulation of muscle cell apoptotic process	4/197	33/18800	0.000377194	0.00103947	0.000370435	PPARG/IFNG/TP53/CDKN2A	4
BP	GO:0032633	interleukin-4 production	4/197	33/18800	0.000377194	0.00103947	0.000370435	FOXP3/CEBPB/NLRP3/LEF1	4
BP	GO:0032673	regulation of interleukin-4 production	4/197	33/18800	0.000377194	0.00103947	0.000370435	FOXP3/CEBPB/NLRP3/LEF1	4
BP	GO:0033687	osteoblast proliferation	4/197	33/18800	0.000377194	0.00103947	0.000370435	BCL2/SMAD3/BMP2/FGFR2	4
BP	GO:0036336	dendritic cell migration	4/197	33/18800	0.000377194	0.00103947	0.000370435	ALOX5/PIK3CG/HMGB1/CXCR1	4
BP	GO:0045589	regulation of regulatory T cell differentiation	4/197	33/18800	0.000377194	0.00103947	0.000370435	FOXP3/IL2/IFNG/IRF1	4
BP	GO:0045648	positive regulation of erythrocyte differentiation	4/197	33/18800	0.000377194	0.00103947	0.000370435	STAT3/STAT1/MAPK14/HIF1A	4
BP	GO:0046685	response to arsenic-containing substance	4/197	33/18800	0.000377194	0.00103947	0.000370435	TNFRSF11B/HMOX1/CYP1B1/MYC	4
BP	GO:0050901	leukocyte tethering or rolling	4/197	33/18800	0.000377194	0.00103947	0.000370435	TNF/SELE/VCAM1/LEP	4
BP	GO:0030213	hyaluronan biosynthetic process	3/197	14/18800	0.00037881	0.00103947	0.000370435	IL1B/NFKB1/TGFB1	3
BP	GO:0035672	oligopeptide transmembrane transport	3/197	14/18800	0.00037881	0.00103947	0.000370435	GJA1/CA2/ABCC1	3
BP	GO:0044849	estrous cycle	3/197	14/18800	0.00037881	0.00103947	0.000370435	CYP1B1/EGR1/PTN	3
BP	GO:0048302	regulation of isotype switching to IgG isotypes	3/197	14/18800	0.00037881	0.00103947	0.000370435	FOXP3/IL2/IL4	3
BP	GO:0051547	regulation of keratinocyte migration	3/197	14/18800	0.00037881	0.00103947	0.000370435	MMP9/PTEN/MTOR	3
BP	GO:0061043	regulation of vascular wound healing	3/197	14/18800	0.00037881	0.00103947	0.000370435	TNF/ALOX5/SERPINE1	3
BP	GO:0070278	extracellular matrix constituent secretion	3/197	14/18800	0.00037881	0.00103947	0.000370435	CCN2/BMP2/NOTCH1	3
BP	GO:1901857	positive regulation of cellular respiration	3/197	14/18800	0.00037881	0.00103947	0.000370435	IFNG/MYC/IL4	3
BP	GO:1902947	regulation of tau-protein kinase activity	3/197	14/18800	0.00037881	0.00103947	0.000370435	DKK1/IFNG/EGR1	3
BP	GO:1903894	regulation of IRE1-mediated unfolded protein response	3/197	14/18800	0.00037881	0.00103947	0.000370435	BAX/HSPA5/PTPN1	3
BP	GO:1905208	negative regulation of cardiocyte differentiation	3/197	14/18800	0.00037881	0.00103947	0.000370435	DKK1/EGFR/BMP2	3
BP	GO:2001171	positive regulation of ATP biosynthetic process	3/197	14/18800	0.00037881	0.00103947	0.000370435	PPARA/MYC/IL4	3
BP	GO:0002711	positive regulation of T cell mediated immunity	5/197	59/18800	0.000379922	0.00104066	0.000370859	IL6/IL1B/FOXP3/NLRP3/IL4	5
BP	GO:0002820	negative regulation of adaptive immune response	5/197	59/18800	0.000379922	0.00104066	0.000370859	FOXP3/AHR/IL2/ALOX15/IL4	5
BP	GO:0051785	positive regulation of nuclear division	5/197	59/18800	0.000379922	0.00104066	0.000370859	TNF/IL1B/IL1A/IGF2/EDN1	5
BP	GO:0048706	embryonic skeletal system development	7/197	127/18800	0.000386164	0.00105712	0.000376728	SMAD2/SMAD3/COL1A1/RUNX2/CTNNB1/TGFBR1/FGFR2	7
BP	GO:0045638	negative regulation of myeloid cell differentiation	6/197	91/18800	0.00039055	0.00106849	0.00038078	TLR4/MYC/PTK2B/ADIPOQ/CTNNB1/IL4	6
BP	GO:0031929	TOR signaling	7/197	128/18800	0.000404938	0.0011072	0.000394573	AKT1/PRKAA2/HIF1A/MTOR/PRKAA1/SIRT1/LEP	7
BP	GO:0033044	regulation of chromosome organization	9/197	212/18800	0.000409749	0.00111969	0.000399024	CCNB1/MAPK1/MYC/MAPK3/CTNNB1/BECN1/DNMT1/MAPT/TNKS	9
BP	GO:0016447	somatic recombination of immunoglobulin gene segments	5/197	60/18800	0.000410973	0.00112103	0.000399503	FOXP3/IL10/IL2/TGFB1/IL4	5
BP	GO:0051205	protein insertion into membrane	5/197	60/18800	0.000410973	0.00112103	0.000399503	BAX/MAPK8/EGFR/HSPA4/BBC3	5
BP	GO:0055008	cardiac muscle tissue morphogenesis	5/197	60/18800	0.000410973	0.00112103	0.000399503	TGFB1/BMP2/TGFBR1/NOTCH1/FGFR2	5
BP	GO:0021543	pallium development	8/197	169/18800	0.000417854	0.00113913	0.000405952	BAX/CASP3/EGFR/HIF1A/PTEN/SLC2A1/LEF1/CTNNB1	8
BP	GO:0002335	mature B cell differentiation	4/197	34/18800	0.000424006	0.00115112	0.000410227	IL6/IL10/IL2/PTK2B	4
BP	GO:0006691	leukotriene metabolic process	4/197	34/18800	0.000424006	0.00115112	0.000410227	TLR2/ALOX5/ABCC1/PLA2G1B	4
BP	GO:0007435	salivary gland morphogenesis	4/197	34/18800	0.000424006	0.00115112	0.000410227	TNF/EGFR/TGFB1/FGFR2	4
BP	GO:0032212	positive regulation of telomere maintenance via telomerase	4/197	34/18800	0.000424006	0.00115112	0.000410227	MAPK1/MAPK3/CTNNB1/TNKS	4
BP	GO:0042573	retinoic acid metabolic process	4/197	34/18800	0.000424006	0.00115112	0.000410227	CYP3A4/CYP2C8/UGT1A9/AKR1C3	4
BP	GO:0048730	epidermis morphogenesis	4/197	34/18800	0.000424006	0.00115112	0.000410227	BCL2/CTNNB1/NOTCH1/FGFR2	4
BP	GO:0060323	head morphogenesis	4/197	34/18800	0.000424006	0.00115112	0.000410227	DKK1/MMP2/COL1A1/LEF1	4
BP	GO:0009952	anterior/posterior pattern specification	9/197	214/18800	0.000438699	0.00119031	0.000424192	SMAD2/SMAD3/DKK1/TP53/BMP2/LEF1/CTNNB1/TGFBR1/NOTCH1	9
BP	GO:0034113	heterotypic cell-cell adhesion	5/197	61/18800	0.0004439	0.001203	0.000428715	TNF/IL1B/VCAM1/IL10/ADIPOQ	5
BP	GO:0043112	receptor metabolic process	5/197	61/18800	0.0004439	0.001203	0.000428715	TGFB1/ACHE/APOE/BECN1/PTPN1	5
BP	GO:0009132	nucleoside diphosphate metabolic process	7/197	130/18800	0.000444675	0.00120369	0.000428958	STAT3/IFNG/PPARA/MYC/PRKAA2/HIF1A/PRKAA1	7
BP	GO:0035303	regulation of dephosphorylation	7/197	130/18800	0.000444675	0.00120369	0.000428958	TNF/SMAD3/JAK2/IFNG/TGFB1/BMP2/MTOR	7
BP	GO:0050803	regulation of synapse structure or activity	9/197	215/18800	0.000453794	0.00122765	0.000437496	TNF/TLR2/DKK1/MAPK14/IL10/PTEN/BDNF/APOE/CAMK2B	9
BP	GO:0045582	positive regulation of T cell differentiation	6/197	94/18800	0.000464863	0.00125538	0.000447379	FOXP3/IL2/IFNG/NLRP3/LEF1/IL4	6
BP	GO:0048704	embryonic skeletal system morphogenesis	6/197	94/18800	0.000464863	0.00125538	0.000447379	SMAD2/SMAD3/RUNX2/CTNNB1/TGFBR1/FGFR2	6
BP	GO:0048709	oligodendrocyte differentiation	6/197	94/18800	0.000464863	0.00125538	0.000447379	TLR2/PTEN/MTOR/CTNNB1/NOTCH1/PTN	6
BP	GO:0006639	acylglycerol metabolic process	7/197	131/18800	0.000465679	0.00125635	0.000447724	NR1H3/NR1H2/CAT/SIRT1/CYP2E1/APOE/PIK3CG	7
BP	GO:0002070	epithelial cell maturation	3/197	15/18800	0.000469866	0.00125635	0.000447724	HIF1A/AKR1B1/GJA1	3
BP	GO:0002679	respiratory burst involved in defense response	3/197	15/18800	0.000469866	0.00125635	0.000447724	MPO/PIK3CG/PIK3CD	3
BP	GO:0006704	glucocorticoid biosynthetic process	3/197	15/18800	0.000469866	0.00125635	0.000447724	BMP2/CRH/CYP17A1	3
BP	GO:0007567	parturition	3/197	15/18800	0.000469866	0.00125635	0.000447724	MMP2/CRH/EDN1	3
BP	GO:0034116	positive regulation of heterotypic cell-cell adhesion	3/197	15/18800	0.000469866	0.00125635	0.000447724	TNF/IL1B/IL10	3
BP	GO:0042976	activation of Janus kinase activity	3/197	15/18800	0.000469866	0.00125635	0.000447724	JAK2/PTK2B/IL4	3
BP	GO:0045475	locomotor rhythm	3/197	15/18800	0.000469866	0.00125635	0.000447724	PTEN/MTOR/EGR1	3
BP	GO:0048291	isotype switching to IgG isotypes	3/197	15/18800	0.000469866	0.00125635	0.000447724	FOXP3/IL2/IL4	3
BP	GO:0060456	positive regulation of digestive system process	3/197	15/18800	0.000469866	0.00125635	0.000447724	NR1H2/TRPV1/AQP1	3
BP	GO:0060572	morphogenesis of an epithelial bud	3/197	15/18800	0.000469866	0.00125635	0.000447724	AR/CTNNB1/FGFR2	3
BP	GO:0061307	cardiac neural crest cell differentiation involved in heart development	3/197	15/18800	0.000469866	0.00125635	0.000447724	MAPK1/MAPK3/EDN1	3
BP	GO:0061308	cardiac neural crest cell development involved in heart development	3/197	15/18800	0.000469866	0.00125635	0.000447724	MAPK1/MAPK3/EDN1	3
BP	GO:0071380	cellular response to prostaglandin E stimulus	3/197	15/18800	0.000469866	0.00125635	0.000447724	AKT1/PRKAA2/PRKAA1	3
BP	GO:2000345	regulation of hepatocyte proliferation	3/197	15/18800	0.000469866	0.00125635	0.000447724	TNF/FGF1/PTN	3
BP	GO:2001028	positive regulation of endothelial cell chemotaxis	3/197	15/18800	0.000469866	0.00125635	0.000447724	VEGFA/P2RX4/KDR	3
BP	GO:2001279	regulation of unsaturated fatty acid biosynthetic process	3/197	15/18800	0.000469866	0.00125635	0.000447724	IL1B/PTGS2/SIRT1	3
BP	GO:0010762	regulation of fibroblast migration	4/197	35/18800	0.000474821	0.00126591	0.000451134	AKT1/TGFB1/THBS1/PTK2	4
BP	GO:0035633	maintenance of blood-brain barrier	4/197	35/18800	0.000474821	0.00126591	0.000451134	IL6/PTGS2/VEGFA/GJA1	4
BP	GO:0090050	positive regulation of cell migration involved in sprouting angiogenesis	4/197	35/18800	0.000474821	0.00126591	0.000451134	PTGS2/HMOX1/VEGFA/KDR	4
BP	GO:1904031	positive regulation of cyclin-dependent protein kinase activity	4/197	35/18800	0.000474821	0.00126591	0.000451134	EGFR/CCNB1/CCND1/AKT1	4
BP	GO:1905207	regulation of cardiocyte differentiation	4/197	35/18800	0.000474821	0.00126591	0.000451134	DKK1/EGFR/TGFB1/BMP2	4
BP	GO:0046902	regulation of mitochondrial membrane permeability	5/197	62/18800	0.000478778	0.00127572	0.00045463	BCL2/BAX/MAPK8/TP53/BBC3	5
BP	GO:0006638	neutral lipid metabolic process	7/197	132/18800	0.000487466	0.00129737	0.000462345	NR1H3/NR1H2/CAT/SIRT1/CYP2E1/APOE/PIK3CG	7
BP	GO:0071333	cellular response to glucose stimulus	7/197	132/18800	0.000487466	0.00129737	0.000462345	ICAM1/PRKAA2/HIF1A/PRKAA1/ERN1/ACE/NOX4	7
BP	GO:0003073	regulation of systemic arterial blood pressure	6/197	95/18800	0.000491938	0.00130776	0.000466046	TNF/TRPV1/AR/EDN1/CALCA/ACE	6
BP	GO:0042982	amyloid precursor protein metabolic process	6/197	95/18800	0.000491938	0.00130776	0.000466046	TNF/CASP3/RELA/IFNG/ACHE/APOE	6
BP	GO:0044242	cellular lipid catabolic process	9/197	219/18800	0.000518511	0.0013776	0.000490937	NEU1/CYP1B1/AKT1/PPARA/ADIPOQ/PIK3CG/LEP/AKR1C3/AKR1B10	9
BP	GO:0007431	salivary gland development	4/197	36/18800	0.000529828	0.00140281	0.00049992	TNF/EGFR/TGFB1/FGFR2	4
BP	GO:0019934	cGMP-mediated signaling	4/197	36/18800	0.000529828	0.00140281	0.00049992	PTK2B/THBS1/APOE/AQP1	4
BP	GO:0030224	monocyte differentiation	4/197	36/18800	0.000529828	0.00140281	0.00049992	PPARG/JUN/VEGFA/MYC	4
BP	GO:0045066	regulatory T cell differentiation	4/197	36/18800	0.000529828	0.00140281	0.00049992	FOXP3/IL2/IFNG/IRF1	4
BP	GO:0140448	signaling receptor ligand precursor processing	4/197	36/18800	0.000529828	0.00140281	0.00049992	CTSL/CASP1/ACE/BCHE	4
BP	GO:1903749	positive regulation of establishment of protein localization to mitochondrion	4/197	36/18800	0.000529828	0.00140281	0.00049992	MAPK8/PRKAA1/BBC3/SREBF2	4
BP	GO:0019079	viral genome replication	7/197	134/18800	0.000533478	0.00141085	0.000502785	TNF/BCL2/CXCL8/PPARA/CCL2/SLPI/NOTCH1	7
BP	GO:0071331	cellular response to hexose stimulus	7/197	134/18800	0.000533478	0.00141085	0.000502785	ICAM1/PRKAA2/HIF1A/PRKAA1/ERN1/ACE/NOX4	7
BP	GO:0019058	viral life cycle	11/197	317/18800	0.000535479	0.00141533	0.00050438	TNF/BCL2/ICAM1/CXCL8/EGFR/CTSL/PPARA/CCL2/SLPI/APOE/NOTCH1	11
BP	GO:0002221	pattern recognition receptor signaling pathway	8/197	176/18800	0.000547076	0.00144432	0.000514712	TNF/TLR4/TLR2/NR1H3/RELA/IRF1/ESR1/HMGB1	8
BP	GO:2000241	regulation of reproductive process	8/197	176/18800	0.000547076	0.00144432	0.000514712	VEGFA/IL1A/AR/CTNNB1/TIMP1/ESR1/GJA1/NOTCH1	8
BP	GO:0045807	positive regulation of endocytosis	6/197	97/18800	0.000549761	0.00145057	0.000516941	SELE/VEGFA/SERPINE1/APOE/IL4/LRP1	6
BP	GO:0048247	lymphocyte chemotaxis	5/197	64/18800	0.000554677	0.00146271	0.000521265	CCL2/CXCL10/PTK2B/PIK3CG/PIK3CD	5
BP	GO:0048736	appendage development	8/197	177/18800	0.000567921	0.00149592	0.0005331	BAX/DKK1/RUNX2/LEF1/CTNNB1/GJA1/NOTCH1/FGFR2	8
BP	GO:0060173	limb development	8/197	177/18800	0.000567921	0.00149592	0.0005331	BAX/DKK1/RUNX2/LEF1/CTNNB1/GJA1/NOTCH1/FGFR2	8
BP	GO:0006857	oligopeptide transport	3/197	16/18800	0.000573847	0.0014995	0.000534377	GJA1/CA2/ABCC1	3
BP	GO:0010715	regulation of extracellular matrix disassembly	3/197	16/18800	0.000573847	0.0014995	0.000534377	IL6/TGFB1/LRP1	3
BP	GO:0017014	protein nitrosylation	3/197	16/18800	0.000573847	0.0014995	0.000534377	NOS2/TXN/ACE	3
BP	GO:0018119	peptidyl-cysteine S-nitrosylation	3/197	16/18800	0.000573847	0.0014995	0.000534377	NOS2/TXN/ACE	3
BP	GO:0034349	glial cell apoptotic process	3/197	16/18800	0.000573847	0.0014995	0.000534377	CASP3/TP53/CCL2	3
BP	GO:0034393	positive regulation of smooth muscle cell apoptotic process	3/197	16/18800	0.000573847	0.0014995	0.000534377	PPARG/IFNG/CDKN2A	3
BP	GO:0045986	negative regulation of smooth muscle contraction	3/197	16/18800	0.000573847	0.0014995	0.000534377	SOD1/PTGS2/CALCA	3
BP	GO:0060330	regulation of response to interferon-gamma	3/197	16/18800	0.000573847	0.0014995	0.000534377	NR1H3/PPARG/NR1H2	3
BP	GO:0060334	regulation of interferon-gamma-mediated signaling pathway	3/197	16/18800	0.000573847	0.0014995	0.000534377	NR1H3/PPARG/NR1H2	3
BP	GO:0070242	thymocyte apoptotic process	3/197	16/18800	0.000573847	0.0014995	0.000534377	BAX/TP53/HIF1A	3
BP	GO:0071391	cellular response to estrogen stimulus	3/197	16/18800	0.000573847	0.0014995	0.000534377	AR/MYC/ESR1	3
BP	GO:1901163	regulation of trophoblast cell migration	3/197	16/18800	0.000573847	0.0014995	0.000534377	VEGFA/TIMP1/GJA1	3
BP	GO:1901201	regulation of extracellular matrix assembly	3/197	16/18800	0.000573847	0.0014995	0.000534377	SMAD3/TGFB1/NOTCH1	3
BP	GO:2000696	regulation of epithelial cell differentiation involved in kidney development	3/197	16/18800	0.000573847	0.0014995	0.000534377	MMP9/STAT1/CTNNB1	3
BP	GO:0016575	histone deacetylation	6/197	98/18800	0.000580584	0.00151452	0.000539732	FOXP3/MAPK8/VEGFA/TP53/SIRT1/SIRT3	6
BP	GO:0034620	cellular response to unfolded protein	6/197	98/18800	0.000580584	0.00151452	0.000539732	BAX/CCND1/NFE2L2/HSPA5/ERN1/PTPN1	6
BP	GO:0042632	cholesterol homeostasis	6/197	98/18800	0.000580584	0.00151452	0.000539732	NR1H3/NR1H2/SIRT1/APOE/SREBF2/AKR1C1	6
BP	GO:0042092	type 2 immune response	4/197	37/18800	0.000589219	0.00153011	0.000545284	IL6/IL10/NLRP3/IL4	4
BP	GO:0045454	cell redox homeostasis	4/197	37/18800	0.000589219	0.00153011	0.000545284	NOS2/NFE2L2/NQO1/TXN	4
BP	GO:0045730	respiratory burst	4/197	37/18800	0.000589219	0.00153011	0.000545284	MPO/PIK3CG/PIK3CD/CYBB	4
BP	GO:0046326	positive regulation of glucose import	4/197	37/18800	0.000589219	0.00153011	0.000545284	MAPK14/AKT1/NFE2L2/ADIPOQ	4
BP	GO:0055023	positive regulation of cardiac muscle tissue growth	4/197	37/18800	0.000589219	0.00153011	0.000545284	MAPK14/EDN1/NOTCH1/FGFR2	4
BP	GO:0071542	dopaminergic neuron differentiation	4/197	37/18800	0.000589219	0.00153011	0.000545284	DKK1/VEGFA/HIF1A/CTNNB1	4
BP	GO:0090181	regulation of cholesterol metabolic process	4/197	37/18800	0.000589219	0.00153011	0.000545284	SOD1/PRKAA1/APOE/FGF1	4
BP	GO:1904358	positive regulation of telomere maintenance via telomere lengthening	4/197	37/18800	0.000589219	0.00153011	0.000545284	MAPK1/MAPK3/CTNNB1/TNKS	4
BP	GO:0001756	somitogenesis	5/197	65/18800	0.000595849	0.00154384	0.000550178	SMAD3/DKK1/TP53/LEF1/NOTCH1	5
BP	GO:0007588	excretion	5/197	65/18800	0.000595849	0.00154384	0.000550178	HMOX1/TRPV1/ABCG2/EDN1/ACE	5
BP	GO:0016126	sterol biosynthetic process	5/197	65/18800	0.000595849	0.00154384	0.000550178	SOD1/PRKAA2/PRKAA1/APOE/FGF1	5
BP	GO:2000272	negative regulation of signaling receptor activity	5/197	65/18800	0.000595849	0.00154384	0.000550178	TNF/PPARG/DKK1/PPARA/ESR2	5
BP	GO:0055092	sterol homeostasis	6/197	99/18800	0.000612733	0.00158669	0.000565449	NR1H3/NR1H2/SIRT1/APOE/SREBF2/AKR1C1	6
BP	GO:0000082	G1/S transition of mitotic cell cycle	9/197	225/18800	0.000629641	0.00162956	0.000580725	BCL2/EGFR/CCND1/TP53/AKT1/MYC/CDKN2A/CCL2/PTEN	9
BP	GO:0044282	small molecule catabolic process	12/197	376/18800	0.00063432	0.00164074	0.000584712	NOS2/CYP3A4/TP53/PON1/AKT1/PPARA/PTEN/ADIPOQ/APOE/LEP/AKR1C3/AKR1B10	12
BP	GO:0006081	cellular aldehyde metabolic process	5/197	66/18800	0.000639272	0.00165076	0.000588284	CYP1B1/BMP2/GLO1/AKR1C1/AKR1C3	5
BP	GO:0006879	cellular iron ion homeostasis	5/197	66/18800	0.000639272	0.00165076	0.000588284	SOD1/HMOX1/IFNG/MYC/HIF1A	5
BP	GO:0030193	regulation of blood coagulation	5/197	66/18800	0.000639272	0.00165076	0.000588284	SERPINE1/NFE2L2/THBS1/APOE/EDN1	5
BP	GO:0031341	regulation of cell killing	6/197	100/18800	0.000646247	0.00166784	0.000594368	NOS2/ICAM1/MAPK8/IFNG/LEP/IL4	6
BP	GO:0032965	regulation of collagen biosynthetic process	4/197	38/18800	0.000653185	0.00168385	0.000600076	IL6/CCN2/TGFB1/VIM	4
BP	GO:0045622	regulation of T-helper cell differentiation	4/197	38/18800	0.000653185	0.00168385	0.000600076	FOXP3/IL2/NLRP3/IL4	4
BP	GO:0051702	biological process involved in interaction with symbiont	6/197	101/18800	0.000681163	0.001755	0.000625429	FN1/JAK2/JUN/CRP/LEF1/APOE	6
BP	GO:0006839	mitochondrial transport	8/197	182/18800	0.00068201	0.0017562	0.000625856	BCL2/BAX/MAPK8/HSPA4/TP53/PRKAA1/BBC3/SREBF2	8
BP	GO:0072678	T cell migration	5/197	67/18800	0.000685022	0.00176177	0.000627843	ICAM1/CCL2/CXCL10/PIK3CG/PIK3CD	5
BP	GO:0002295	T-helper cell lineage commitment	3/197	17/18800	0.000691454	0.00176177	0.000627843	IL6/STAT3/MTOR	3
BP	GO:0002830	positive regulation of type 2 immune response	3/197	17/18800	0.000691454	0.00176177	0.000627843	IL6/NLRP3/IL4	3
BP	GO:0010566	regulation of ketone biosynthetic process	3/197	17/18800	0.000691454	0.00176177	0.000627843	BMP2/EGR1/AKR1C3	3
BP	GO:0010934	macrophage cytokine production	3/197	17/18800	0.000691454	0.00176177	0.000627843	TLR4/TGFB1/SIRT1	3
BP	GO:0010935	regulation of macrophage cytokine production	3/197	17/18800	0.000691454	0.00176177	0.000627843	TLR4/TGFB1/SIRT1	3
BP	GO:0016264	gap junction assembly	3/197	17/18800	0.000691454	0.00176177	0.000627843	IL1B/GJA1/ACE	3
BP	GO:0035729	cellular response to hepatocyte growth factor stimulus	3/197	17/18800	0.000691454	0.00176177	0.000627843	IL10/RELA/CREB1	3
BP	GO:0043117	positive regulation of vascular permeability	3/197	17/18800	0.000691454	0.00176177	0.000627843	VEGFA/TGFB1/APOE	3
BP	GO:0044539	long-chain fatty acid import into cell	3/197	17/18800	0.000691454	0.00176177	0.000627843	AKT1/SLC2A1/THBS1	3
BP	GO:0045623	negative regulation of T-helper cell differentiation	3/197	17/18800	0.000691454	0.00176177	0.000627843	FOXP3/IL2/IL4	3
BP	GO:0048339	paraxial mesoderm development	3/197	17/18800	0.000691454	0.00176177	0.000627843	SMAD2/SMAD3/LEF1	3
BP	GO:0061450	trophoblast cell migration	3/197	17/18800	0.000691454	0.00176177	0.000627843	VEGFA/TIMP1/GJA1	3
BP	GO:0070230	positive regulation of lymphocyte apoptotic process	3/197	17/18800	0.000691454	0.00176177	0.000627843	BAX/IL10/TP53	3
BP	GO:0090399	replicative senescence	3/197	17/18800	0.000691454	0.00176177	0.000627843	SERPINE1/TP53/CDKN2A	3
BP	GO:1900034	regulation of cellular response to heat	3/197	17/18800	0.000691454	0.00176177	0.000627843	MTOR/SIRT1/MAPT	3
BP	GO:1901550	regulation of endothelial cell development	3/197	17/18800	0.000691454	0.00176177	0.000627843	TNF/IL1B/VEGFA	3
BP	GO:1903140	regulation of establishment of endothelial barrier	3/197	17/18800	0.000691454	0.00176177	0.000627843	TNF/IL1B/VEGFA	3
BP	GO:1904355	positive regulation of telomere capping	3/197	17/18800	0.000691454	0.00176177	0.000627843	MAPK1/MAPK3/TNKS	3
BP	GO:0014912	negative regulation of smooth muscle cell migration	4/197	39/18800	0.000721919	0.00183634	0.000654418	SERPINE1/NFE2L2/ADIPOQ/LRP1	4
BP	GO:0032885	regulation of polysaccharide biosynthetic process	4/197	39/18800	0.000721919	0.00183634	0.000654418	NFKB1/AKT1/TGFB1/IGF2	4
BP	GO:0032941	secretion by tissue	4/197	39/18800	0.000721919	0.00183634	0.000654418	NR1H3/NR1H2/GJA1/AQP1	4
BP	GO:0045727	positive regulation of translation	7/197	141/18800	0.000722416	0.00183659	0.000654506	TNF/IL6/CYP1B1/MTOR/VIM/PTK2B/THBS1	7
BP	GO:0042987	amyloid precursor protein catabolic process	5/197	68/18800	0.000733178	0.00186189	0.000663523	TNF/CASP3/RELA/IFNG/APOE	5
BP	GO:1900046	regulation of hemostasis	5/197	68/18800	0.000733178	0.00186189	0.000663523	SERPINE1/NFE2L2/THBS1/APOE/EDN1	5
BP	GO:0010522	regulation of calcium ion transport into cytosol	6/197	103/18800	0.000755367	0.00191612	0.00068285	BCL2/BAX/CXCL10/PTK2B/P2RX4/PLA2G1B	6
BP	GO:1901796	regulation of signal transduction by p53 class mediator	6/197	103/18800	0.000755367	0.00191612	0.00068285	BCL2/TP53/AKT1/MYC/MTOR/SIRT1	6
BP	GO:0016445	somatic diversification of immunoglobulins	5/197	69/18800	0.00078382	0.00198611	0.00070779	FOXP3/IL10/IL2/TGFB1/IL4	5
BP	GO:0070527	platelet aggregation	5/197	69/18800	0.00078382	0.00198611	0.00070779	IL6/FN1/JAK2/PIK3CB/PIK3CG	5
BP	GO:0050830	defense response to Gram-positive bacterium	6/197	104/18800	0.000794736	0.00201266	0.000717252	TNF/TLR2/IL6/IL17A/CRP/PLA2G1B	6
BP	GO:0072210	metanephric nephron development	4/197	40/18800	0.000795615	0.00201267	0.000717256	STAT1/EGR1/ADIPOQ/CTNNB1	4
BP	GO:0097009	energy homeostasis	4/197	40/18800	0.000795615	0.00201267	0.000717256	STAT3/PRKAA2/PRKAA1/SIRT1	4
BP	GO:0002076	osteoblast development	3/197	18/18800	0.000823365	0.00206021	0.000734196	SMAD3/RUNX2/ACHE	3
BP	GO:0003159	morphogenesis of an endothelium	3/197	18/18800	0.000823365	0.00206021	0.000734196	CXCL10/CTNNB1/FGF1	3
BP	GO:0030540	female genitalia development	3/197	18/18800	0.000823365	0.00206021	0.000734196	BAX/ESR1/CYP19A1	3
BP	GO:0032026	response to magnesium ion	3/197	18/18800	0.000823365	0.00206021	0.000734196	TNFRSF11B/CCND1/THBS1	3
BP	GO:0032354	response to follicle-stimulating hormone	3/197	18/18800	0.000823365	0.00206021	0.000734196	CYP1B1/EDN1/NOTCH1	3
BP	GO:0036499	PERK-mediated unfolded protein response	3/197	18/18800	0.000823365	0.00206021	0.000734196	NFE2L2/HSPA5/PTPN1	3
BP	GO:0043217	myelin maintenance	3/197	18/18800	0.000823365	0.00206021	0.000734196	SOD1/AKT1/PTEN	3
BP	GO:0044320	cellular response to leptin stimulus	3/197	18/18800	0.000823365	0.00206021	0.000734196	STAT3/SIRT1/LEP	3
BP	GO:0050665	hydrogen peroxide biosynthetic process	3/197	18/18800	0.000823365	0.00206021	0.000734196	SOD1/CYP1A2/CYBB	3
BP	GO:0060602	branch elongation of an epithelium	3/197	18/18800	0.000823365	0.00206021	0.000734196	ESR1/FGF1/FGFR2	3
BP	GO:0060644	mammary gland epithelial cell differentiation	3/197	18/18800	0.000823365	0.00206021	0.000734196	AKT1/HIF1A/CEBPB	3
BP	GO:0061154	endothelial tube morphogenesis	3/197	18/18800	0.000823365	0.00206021	0.000734196	CXCL10/CTNNB1/FGF1	3
BP	GO:0072567	chemokine (C-X-C motif) ligand 2 production	3/197	18/18800	0.000823365	0.00206021	0.000734196	TNF/TLR4/HMGB1	3
BP	GO:0097284	hepatocyte apoptotic process	3/197	18/18800	0.000823365	0.00206021	0.000734196	PPARA/PRKAA1/PIK3CG	3
BP	GO:0140354	lipid import into cell	3/197	18/18800	0.000823365	0.00206021	0.000734196	AKT1/SLC2A1/THBS1	3
BP	GO:0150078	positive regulation of neuroinflammatory response	3/197	18/18800	0.000823365	0.00206021	0.000734196	TNF/IL6/IL1B	3
BP	GO:1902001	fatty acid transmembrane transport	3/197	18/18800	0.000823365	0.00206021	0.000734196	AKT1/SLC2A1/THBS1	3
BP	GO:2000319	regulation of T-helper 17 cell differentiation	3/197	18/18800	0.000823365	0.00206021	0.000734196	FOXP3/IL2/IL4	3
BP	GO:2000341	regulation of chemokine (C-X-C motif) ligand 2 production	3/197	18/18800	0.000823365	0.00206021	0.000734196	TNF/TLR4/HMGB1	3
BP	GO:2000641	regulation of early endosome to late endosome transport	3/197	18/18800	0.000823365	0.00206021	0.000734196	MAPK1/MAPK3/EZR	3
BP	GO:0045930	negative regulation of mitotic cell cycle	9/197	234/18800	0.00083226	0.00208133	0.000741724	TNF/BCL2/IL10/CCNB1/CCND1/TP53/CCL2/PTEN/CTNNB1	9
BP	GO:0030510	regulation of BMP signaling pathway	6/197	105/18800	0.00083567	0.00208872	0.000744358	PPARG/SMAD2/DKK1/SOST/KDR/NOTCH1	6
BP	GO:0051966	regulation of synaptic transmission, glutamatergic	5/197	70/18800	0.000837027	0.00209098	0.000745162	TNF/DKK1/PTGS2/CCL2/PTK2B	5
BP	GO:1902806	regulation of cell cycle G1/S phase transition	8/197	188/18800	0.000842595	0.00210374	0.000749712	BCL2/EGFR/CCND1/TP53/AKT1/CDKN2A/CCL2/PTEN	8
BP	GO:0007612	learning	7/197	145/18800	0.00085206	0.00212622	0.000757722	TLR2/DKK1/PTGS2/FOS/HIF1A/PTN/BCHE	7
BP	GO:0002251	organ or tissue specific immune response	4/197	41/18800	0.000874467	0.00217388	0.000774706	IL6/NOS2/IL4/PLA2G1B	4
BP	GO:0002714	positive regulation of B cell mediated immunity	4/197	41/18800	0.000874467	0.00217388	0.000774706	TNF/IL2/TGFB1/IL4	4
BP	GO:0002891	positive regulation of immunoglobulin mediated immune response	4/197	41/18800	0.000874467	0.00217388	0.000774706	TNF/IL2/TGFB1/IL4	4
BP	GO:0050892	intestinal absorption	4/197	41/18800	0.000874467	0.00217388	0.000774706	VDR/LEP/EZR/AKR1C1	4
BP	GO:0060421	positive regulation of heart growth	4/197	41/18800	0.000874467	0.00217388	0.000774706	MAPK14/EDN1/NOTCH1/FGFR2	4
BP	GO:1902742	apoptotic process involved in development	4/197	41/18800	0.000874467	0.00217388	0.000774706	BAX/VDR/LEF1/NOTCH1	4
BP	GO:2000008	regulation of protein localization to cell surface	4/197	41/18800	0.000874467	0.00217388	0.000774706	TNF/AKT1/BDNF/CTNNB1	4
BP	GO:0062207	regulation of pattern recognition receptor signaling pathway	6/197	106/18800	0.000878211	0.00218201	0.000777602	TLR4/TLR2/NR1H3/IRF1/ESR1/HMGB1	6
BP	GO:0050766	positive regulation of phagocytosis	5/197	71/18800	0.00089288	0.00221606	0.000789738	TNF/IL1B/SOD1/IFNG/CCL2	5
BP	GO:0050818	regulation of coagulation	5/197	71/18800	0.00089288	0.00221606	0.000789738	SERPINE1/NFE2L2/THBS1/APOE/EDN1	5
BP	GO:0044403	biological process involved in symbiotic interaction	10/197	286/18800	0.000900611	0.00223404	0.000796145	FN1/JAK2/ICAM1/JUN/CXCL8/EGFR/CTSL/CRP/LEF1/APOE	10
BP	GO:0060401	cytosolic calcium ion transport	8/197	190/18800	0.000902408	0.00223729	0.000797304	BCL2/BAX/CCN2/TRPV1/CXCL10/PTK2B/P2RX4/PLA2G1B	8
BP	GO:0007229	integrin-mediated signaling pathway	6/197	107/18800	0.000922403	0.00228563	0.000814531	FN1/CCN2/PTK2B/TIMP1/PTK2/PTN	6
BP	GO:0003208	cardiac ventricle morphogenesis	5/197	72/18800	0.000951461	0.00235636	0.000839739	TGFB1/HIF1A/TGFBR1/NOTCH1/FGFR2	5
BP	GO:0010907	positive regulation of glucose metabolic process	4/197	42/18800	0.000958669	0.00236276	0.000842019	AKT1/PPARA/SIRT1/IGF2	4
BP	GO:0014911	positive regulation of smooth muscle cell migration	4/197	42/18800	0.000958669	0.00236276	0.000842019	BCL2/TLR4/CYP1B1/MYC	4
BP	GO:0031952	regulation of protein autophosphorylation	4/197	42/18800	0.000958669	0.00236276	0.000842019	JUN/VEGFA/ADIPOQ/ACE	4
BP	GO:0032689	negative regulation of interferon-gamma production	4/197	42/18800	0.000958669	0.00236276	0.000842019	TLR4/FOXP3/IL10/HMGB1	4
BP	GO:0045022	early endosome to late endosome transport	4/197	42/18800	0.000958669	0.00236276	0.000842019	MAPK1/MAPK3/BECN1/EZR	4
BP	GO:0046636	negative regulation of alpha-beta T cell activation	4/197	42/18800	0.000958669	0.00236276	0.000842019	FOXP3/IL2/IL4/HMGB1	4
BP	GO:0050691	regulation of defense response to virus by host	4/197	42/18800	0.000958669	0.00236276	0.000842019	IL1B/STAT1/IL4/MMP12	4
BP	GO:0090207	regulation of triglyceride metabolic process	4/197	42/18800	0.000958669	0.00236276	0.000842019	NR1H3/NR1H2/APOE/PIK3CG	4
BP	GO:1900371	regulation of purine nucleotide biosynthetic process	4/197	42/18800	0.000958669	0.00236276	0.000842019	NOS2/PPARA/MYC/IL4	4
BP	GO:0007173	epidermal growth factor receptor signaling pathway	6/197	108/18800	0.000968287	0.00237725	0.000847182	MMP9/EGFR/AKT1/TGFB1/PTK2B/PTK2	6
BP	GO:0021761	limbic system development	6/197	108/18800	0.000968287	0.00237725	0.000847182	BAX/CASP3/MYC/PTEN/LEF1/FGFR2	6
BP	GO:0031645	negative regulation of nervous system process	3/197	19/18800	0.000970233	0.00237725	0.000847182	TNF/IL10/PTEN	3
BP	GO:0032695	negative regulation of interleukin-12 production	3/197	19/18800	0.000970233	0.00237725	0.000847182	NFKB1/IL10/THBS1	3
BP	GO:0035728	response to hepatocyte growth factor	3/197	19/18800	0.000970233	0.00237725	0.000847182	IL10/RELA/CREB1	3
BP	GO:0042574	retinal metabolic process	3/197	19/18800	0.000970233	0.00237725	0.000847182	CYP1B1/AKR1C1/AKR1C3	3
BP	GO:0043652	engulfment of apoptotic cell	3/197	19/18800	0.000970233	0.00237725	0.000847182	THBS1/ALOX15/BECN1	3
BP	GO:0048670	regulation of collateral sprouting	3/197	19/18800	0.000970233	0.00237725	0.000847182	SPP1/BDNF/NGF	3
BP	GO:0051546	keratinocyte migration	3/197	19/18800	0.000970233	0.00237725	0.000847182	MMP9/PTEN/MTOR	3
BP	GO:0055093	response to hyperoxia	3/197	19/18800	0.000970233	0.00237725	0.000847182	CAT/MMP2/COL1A1	3
BP	GO:0090043	regulation of tubulin deacetylation	3/197	19/18800	0.000970233	0.00237725	0.000847182	PRKAA2/PRKAA1/MAPT	3
BP	GO:0002381	immunoglobulin production involved in immunoglobulin-mediated immune response	5/197	73/18800	0.00101285	0.00247903	0.000883455	FOXP3/IL10/IL2/TGFB1/IL4	5
BP	GO:0060415	muscle tissue morphogenesis	5/197	73/18800	0.00101285	0.00247903	0.000883455	TGFB1/BMP2/TGFBR1/NOTCH1/FGFR2	5
BP	GO:0010976	positive regulation of neuron projection development	7/197	150/18800	0.00103921	0.00254221	0.000905967	NFE2L2/HSPA5/BDNF/PTK2B/APOE/PTN/CAMK2B	7
BP	GO:0006775	fat-soluble vitamin metabolic process	4/197	43/18800	0.00104841	0.00255791	0.000911563	TNF/NFKB1/CYP3A4/IFNG	4
BP	GO:0010712	regulation of collagen metabolic process	4/197	43/18800	0.00104841	0.00255791	0.000911563	IL6/CCN2/TGFB1/VIM	4
BP	GO:0014075	response to amine	4/197	43/18800	0.00104841	0.00255791	0.000911563	SOD1/JAK2/NQO1/EDN1	4
BP	GO:0030808	regulation of nucleotide biosynthetic process	4/197	43/18800	0.00104841	0.00255791	0.000911563	NOS2/PPARA/MYC/IL4	4
BP	GO:0042181	ketone biosynthetic process	4/197	43/18800	0.00104841	0.00255791	0.000911563	BMP2/EGR1/CYP19A1/AKR1C3	4
BP	GO:0051495	positive regulation of cytoskeleton organization	8/197	195/18800	0.00106694	0.00260172	0.000927175	CCN2/SMAD3/MTOR/PTK2B/ALOX15/TGFBR1/EDN1/MAPT	8
BP	GO:0045669	positive regulation of osteoblast differentiation	5/197	74/18800	0.00107714	0.00262242	0.000934552	IL6/BMP2/RUNX2/CEBPB/CTNNB1	5
BP	GO:0050688	regulation of defense response to virus	5/197	74/18800	0.00107714	0.00262242	0.000934552	IL1B/FOXP3/STAT1/IL4/MMP12	5
BP	GO:0140115	export across plasma membrane	5/197	74/18800	0.00107714	0.00262242	0.000934552	ABCG2/ABCB1/SLC22A2/GJA1/ABCC1	5
BP	GO:0008360	regulation of cell shape	7/197	151/18800	0.00108025	0.00262861	0.000936757	FN1/VEGFA/CCL2/PTK2B/KDR/PTK2/EZR	7
BP	GO:0007088	regulation of mitotic nuclear division	6/197	111/18800	0.00111653	0.00271545	0.000967706	TNF/IL1B/CCNB1/IL1A/IGF2/EDN1	6
BP	GO:0006700	C21-steroid hormone biosynthetic process	3/197	20/18800	0.00113268	0.00274169	0.000977057	BMP2/EGR1/AKR1B1	3
BP	GO:0035313	wound healing, spreading of epidermal cells	3/197	20/18800	0.00113268	0.00274169	0.000977057	PTEN/MTOR/MMP12	3
BP	GO:0043651	linoleic acid metabolic process	3/197	20/18800	0.00113268	0.00274169	0.000977057	ALOX5/GSTP1/ALOX15	3
BP	GO:0045591	positive regulation of regulatory T cell differentiation	3/197	20/18800	0.00113268	0.00274169	0.000977057	FOXP3/IL2/IFNG	3
BP	GO:0070293	renal absorption	3/197	20/18800	0.00113268	0.00274169	0.000977057	ADIPOQ/EDN1/AKR1C3	3
BP	GO:0071371	cellular response to gonadotropin stimulus	3/197	20/18800	0.00113268	0.00274169	0.000977057	CYP1B1/EDN1/NOTCH1	3
BP	GO:0090026	positive regulation of monocyte chemotaxis	3/197	20/18800	0.00113268	0.00274169	0.000977057	SERPINE1/CXCL10/HMGB1	3
BP	GO:1903204	negative regulation of oxidative stress-induced neuron death	3/197	20/18800	0.00113268	0.00274169	0.000977057	IL10/HIF1A/CTNNB1	3
BP	GO:1903206	negative regulation of hydrogen peroxide-induced cell death	3/197	20/18800	0.00113268	0.00274169	0.000977057	IL10/NFE2L2/TXN	3
BP	GO:0010828	positive regulation of glucose transmembrane transport	4/197	44/18800	0.0011439	0.00276277	0.00098457	MAPK14/AKT1/NFE2L2/ADIPOQ	4
BP	GO:0062208	positive regulation of pattern recognition receptor signaling pathway	4/197	44/18800	0.0011439	0.00276277	0.00098457	TLR4/TLR2/NR1H3/HMGB1	4
BP	GO:0002437	inflammatory response to antigenic stimulus	5/197	75/18800	0.0011444	0.00276277	0.00098457	TNF/MAPK14/IL10/NOTCH1/HMGB1	5
BP	GO:0050848	regulation of calcium-mediated signaling	5/197	75/18800	0.0011444	0.00276277	0.00098457	TNF/MTOR/PTK2B/P2RX4/MAPT	5
BP	GO:0071479	cellular response to ionizing radiation	5/197	75/18800	0.0011444	0.00276277	0.00098457	MAPK14/TP53/HSPA5/EGR1/SIRT1	5
BP	GO:0006939	smooth muscle contraction	6/197	112/18800	0.00116962	0.00282218	0.00100574	SOD1/PTGS2/TRPV1/EDN1/CALCA/CD38	6
BP	GO:0048592	eye morphogenesis	7/197	154/18800	0.00121103	0.00291905	0.00104026	BCL2/BAX/STAT3/VEGFA/HIF1A/CTNNB1/KDR	7
BP	GO:0050770	regulation of axonogenesis	7/197	154/18800	0.00121103	0.00291905	0.00104026	FN1/VEGFA/SPP1/PTEN/BDNF/NGF/MAPT	7
BP	GO:0034121	regulation of toll-like receptor signaling pathway	5/197	76/18800	0.00121472	0.00292639	0.00104288	TLR2/NR1H3/IRF1/ESR1/HMGB1	5
BP	GO:0002832	negative regulation of response to biotic stimulus	6/197	113/18800	0.00122462	0.00294871	0.00105083	FOXP3/NR1H3/PPARG/AHR/NR1H2/MMP12	6
BP	GO:0010171	body morphogenesis	4/197	45/18800	0.00124532	0.00299383	0.00106691	DKK1/MMP2/COL1A1/LEF1	4
BP	GO:0032881	regulation of polysaccharide metabolic process	4/197	45/18800	0.00124532	0.00299383	0.00106691	NFKB1/AKT1/TGFB1/IGF2	4
BP	GO:0098927	vesicle-mediated transport between endosomal compartments	4/197	45/18800	0.00124532	0.00299383	0.00106691	MAPK1/MAPK3/BECN1/EZR	4
BP	GO:0043271	negative regulation of ion transport	7/197	155/18800	0.00125728	0.00302102	0.0010766	TNF/BCL2/MMP9/PTGS2/PTK2B/LEP/ACE	7
BP	GO:0032729	positive regulation of interferon-gamma production	5/197	77/18800	0.00128818	0.00309205	0.00110191	TNF/TLR4/IL1B/JAK2/IL2	5
BP	GO:0050772	positive regulation of axonogenesis	5/197	77/18800	0.00128818	0.00309205	0.00110191	FN1/VEGFA/BDNF/NGF/MAPT	5
BP	GO:0003085	negative regulation of systemic arterial blood pressure	3/197	21/18800	0.00131132	0.00313612	0.00111762	TNF/TRPV1/CALCA	3
BP	GO:0015669	gas transport	3/197	21/18800	0.00131132	0.00313612	0.00111762	MYC/AQP1/CA2	3
BP	GO:0032069	regulation of nuclease activity	3/197	21/18800	0.00131132	0.00313612	0.00111762	AKT1/SIRT1/HMGB1	3
BP	GO:0045063	T-helper 1 cell differentiation	3/197	21/18800	0.00131132	0.00313612	0.00111762	MTOR/LEF1/HMGB1	3
BP	GO:0071605	monocyte chemotactic protein-1 production	3/197	21/18800	0.00131132	0.00313612	0.00111762	IL1B/GSTP1/ADIPOQ	3
BP	GO:0071637	regulation of monocyte chemotactic protein-1 production	3/197	21/18800	0.00131132	0.00313612	0.00111762	IL1B/GSTP1/ADIPOQ	3
BP	GO:1901739	regulation of myoblast fusion	3/197	21/18800	0.00131132	0.00313612	0.00111762	MAPK14/CXCL10/IL4	3
BP	GO:0030518	intracellular steroid hormone receptor signaling pathway	6/197	115/18800	0.00134055	0.00320436	0.00114194	NR3C1/JAK2/AR/SIRT1/ESR1/ESR2	6
BP	GO:0032007	negative regulation of TOR signaling	4/197	46/18800	0.00135286	0.00322874	0.00115063	PRKAA2/HIF1A/PRKAA1/SIRT1	4
BP	GO:0035794	positive regulation of mitochondrial membrane permeability	4/197	46/18800	0.00135286	0.00322874	0.00115063	BAX/MAPK8/TP53/BBC3	4
BP	GO:0061383	trabecula morphogenesis	4/197	46/18800	0.00135286	0.00322874	0.00115063	MMP2/COL1A1/TGFBR1/NOTCH1	4
BP	GO:0055067	monovalent inorganic cation homeostasis	7/197	157/18800	0.00135392	0.0032296	0.00115094	BCL2/IL1A/MAPK1/MAPK3/EDN1/ACE/CA2	7
BP	GO:0031279	regulation of cyclase activity	5/197	78/18800	0.00136488	0.00325238	0.00115905	NOS2/MAPK8/MAPK14/MAPK3/CALCA	5
BP	GO:0042440	pigment metabolic process	5/197	78/18800	0.00136488	0.00325238	0.00115905	BCL2/HMOX1/UGT1A9/ABCC2/ABCC1	5
BP	GO:0072332	intrinsic apoptotic signaling pathway by p53 class mediator	5/197	79/18800	0.0014449	0.00344127	0.00122637	BCL2/BAX/TP53/MYC/SIRT1	5
BP	GO:0050792	regulation of viral process	7/197	159/18800	0.00145627	0.00346656	0.00123538	TNF/BCL2/STAT1/CXCL8/PPARA/SLPI/NOTCH1	7
BP	GO:0035967	cellular response to topologically incorrect protein	6/197	117/18800	0.00146468	0.00348421	0.00124167	BAX/CCND1/NFE2L2/HSPA5/ERN1/PTPN1	6
BP	GO:0045646	regulation of erythrocyte differentiation	4/197	47/18800	0.00146672	0.00348421	0.00124167	STAT3/STAT1/MAPK14/HIF1A	4
BP	GO:0046717	acid secretion	4/197	47/18800	0.00146672	0.00348421	0.00124167	TNF/TRPV1/MYC/PRKAA1	4
BP	GO:0055010	ventricular cardiac muscle tissue morphogenesis	4/197	47/18800	0.00146672	0.00348421	0.00124167	TGFB1/TGFBR1/NOTCH1/FGFR2	4
BP	GO:0010226	response to lithium ion	3/197	22/18800	0.00150672	0.00355719	0.00126768	PTGS2/NFE2L2/PTK2B	3
BP	GO:0031065	positive regulation of histone deacetylation	3/197	22/18800	0.00150672	0.00355719	0.00126768	VEGFA/TP53/SIRT1	3
BP	GO:0032700	negative regulation of interleukin-17 production	3/197	22/18800	0.00150672	0.00355719	0.00126768	TLR4/FOXP3/IFNG	3
BP	GO:0044346	fibroblast apoptotic process	3/197	22/18800	0.00150672	0.00355719	0.00126768	TP53/MYC/PIK3CG	3
BP	GO:0046628	positive regulation of insulin receptor signaling pathway	3/197	22/18800	0.00150672	0.00355719	0.00126768	SIRT1/IGF2/LEP	3
BP	GO:0048714	positive regulation of oligodendrocyte differentiation	3/197	22/18800	0.00150672	0.00355719	0.00126768	TLR2/MTOR/PTN	3
BP	GO:0050765	negative regulation of phagocytosis	3/197	22/18800	0.00150672	0.00355719	0.00126768	TLR2/ADIPOQ/HMGB1	3
BP	GO:0060713	labyrinthine layer morphogenesis	3/197	22/18800	0.00150672	0.00355719	0.00126768	IL10/LEF1/FGFR2	3
BP	GO:0090042	tubulin deacetylation	3/197	22/18800	0.00150672	0.00355719	0.00126768	PRKAA2/PRKAA1/MAPT	3
BP	GO:0140467	integrated stress response signaling	3/197	22/18800	0.00150672	0.00355719	0.00126768	NFE2L2/HSPA5/PTPN1	3
BP	GO:1901032	negative regulation of response to reactive oxygen species	3/197	22/18800	0.00150672	0.00355719	0.00126768	IL10/NFE2L2/TXN	3
BP	GO:2000725	regulation of cardiac muscle cell differentiation	3/197	22/18800	0.00150672	0.00355719	0.00126768	DKK1/TGFB1/BMP2	3
BP	GO:0044843	cell cycle G1/S phase transition	9/197	255/18800	0.00151545	0.00357597	0.00127437	BCL2/EGFR/CCND1/TP53/AKT1/MYC/CDKN2A/CCL2/PTEN	9
BP	GO:0001570	vasculogenesis	5/197	80/18800	0.00152832	0.00360078	0.00128321	VEGFA/TGFB1/CTNNB1/KDR/NOTCH1	5
BP	GO:0032204	regulation of telomere maintenance	5/197	80/18800	0.00152832	0.00360078	0.00128321	MAPK1/MYC/MAPK3/CTNNB1/TNKS	5
BP	GO:0048644	muscle organ morphogenesis	5/197	80/18800	0.00152832	0.00360078	0.00128321	TGFB1/BMP2/TGFBR1/NOTCH1/FGFR2	5
BP	GO:0010543	regulation of platelet activation	4/197	48/18800	0.00158709	0.0037259	0.0013278	TLR4/IL6/JAK2/APOE	4
BP	GO:0010761	fibroblast migration	4/197	48/18800	0.00158709	0.0037259	0.0013278	AKT1/TGFB1/THBS1/PTK2	4
BP	GO:0030195	negative regulation of blood coagulation	4/197	48/18800	0.00158709	0.0037259	0.0013278	SERPINE1/THBS1/APOE/EDN1	4
BP	GO:0033628	regulation of cell adhesion mediated by integrin	4/197	48/18800	0.00158709	0.0037259	0.0013278	CYP1B1/SERPINE1/PIK3CG/PTK2	4
BP	GO:0042311	vasodilation	4/197	48/18800	0.00158709	0.0037259	0.0013278	TNF/SOD1/APOE/CALCA	4
BP	GO:0060976	coronary vasculature development	4/197	48/18800	0.00158709	0.0037259	0.0013278	VEGFA/TGFBR1/NOTCH1/ACE	4
BP	GO:1902108	regulation of mitochondrial membrane permeability involved in apoptotic process	4/197	48/18800	0.00158709	0.0037259	0.0013278	BAX/MAPK8/TP53/BBC3	4
BP	GO:0050808	synapse organization	12/197	419/18800	0.00160534	0.00376682	0.00134238	TNF/TLR2/DKK1/MAPK14/IL10/PTEN/BDNF/ACHE/CTNNB1/APOE/CAMK2B/MAPT	12
BP	GO:0006650	glycerophospholipid metabolic process	10/197	309/18800	0.00160728	0.00376943	0.00134331	NR1H3/NR1H2/PON1/PTEN/PIK3CB/ALOX15/PIK3CG/PIK3CD/BECN1/PLA2G1B	10
BP	GO:0021675	nerve development	5/197	81/18800	0.00161522	0.00378229	0.00134789	VCAM1/BDNF/NGF/CTNNB1/EDN1	5
BP	GO:0031016	pancreas development	5/197	81/18800	0.00161522	0.00378229	0.00134789	IL6/SMAD2/AKT1/CTNNB1/IGF2	5
BP	GO:0045445	myoblast differentiation	5/197	81/18800	0.00161522	0.00378229	0.00134789	TNF/MAPK14/CXCL10/TGFB1/NOTCH1	5
BP	GO:0016311	dephosphorylation	12/197	422/18800	0.00170398	0.00398809	0.00142124	TNF/BCL2/SMAD3/JAK2/IFNG/PON1/TGFB1/BMP2/PTEN/MTOR/CA3/PTPN1	12
BP	GO:0019319	hexose biosynthetic process	5/197	82/18800	0.00170571	0.00399011	0.00142196	PPARA/ADIPOQ/SIRT1/LEP/AKR1B1	5
BP	GO:0008206	bile acid metabolic process	4/197	49/18800	0.00171417	0.00399783	0.00142471	SIRT1/LEP/AKR1C1/AKR1C4	4
BP	GO:0010862	positive regulation of pathway-restricted SMAD protein phosphorylation	4/197	49/18800	0.00171417	0.00399783	0.00142471	PPARG/TGFB1/BMP2/TGFBR1	4
BP	GO:0097300	programmed necrotic cell death	4/197	49/18800	0.00171417	0.00399783	0.00142471	TNF/BAX/TP53/CASP8	4
BP	GO:1900047	negative regulation of hemostasis	4/197	49/18800	0.00171417	0.00399783	0.00142471	SERPINE1/THBS1/APOE/EDN1	4
BP	GO:0008211	glucocorticoid metabolic process	3/197	23/18800	0.00171944	0.00399783	0.00142471	BMP2/CRH/CYP17A1	3
BP	GO:0030194	positive regulation of blood coagulation	3/197	23/18800	0.00171944	0.00399783	0.00142471	SERPINE1/NFE2L2/THBS1	3
BP	GO:0031061	negative regulation of histone methylation	3/197	23/18800	0.00171944	0.00399783	0.00142471	SIRT1/DNMT1/DNMT3B	3
BP	GO:0034695	response to prostaglandin E	3/197	23/18800	0.00171944	0.00399783	0.00142471	AKT1/PRKAA2/PRKAA1	3
BP	GO:0060353	regulation of cell adhesion molecule production	3/197	23/18800	0.00171944	0.00399783	0.00142471	IL1B/CXCL8/NOTCH1	3
BP	GO:0060444	branching involved in mammary gland duct morphogenesis	3/197	23/18800	0.00171944	0.00399783	0.00142471	AR/VDR/ESR1	3
BP	GO:1900048	positive regulation of hemostasis	3/197	23/18800	0.00171944	0.00399783	0.00142471	SERPINE1/NFE2L2/THBS1	3
BP	GO:2001169	regulation of ATP biosynthetic process	3/197	23/18800	0.00171944	0.00399783	0.00142471	PPARA/MYC/IL4	3
BP	GO:0014032	neural crest cell development	5/197	83/18800	0.00179986	0.00418057	0.00148983	FN1/MAPK1/HIF1A/MAPK3/EDN1	5
BP	GO:0019935	cyclic-nucleotide-mediated signaling	5/197	83/18800	0.00179986	0.00418057	0.00148983	AHR/PTK2B/THBS1/APOE/AQP1	5
BP	GO:0031057	negative regulation of histone modification	4/197	50/18800	0.00184814	0.00428191	0.00152594	FOXP3/SIRT1/DNMT1/DNMT3B	4
BP	GO:0031062	positive regulation of histone methylation	4/197	50/18800	0.00184814	0.00428191	0.00152594	SIRT1/CTNNB1/DNMT1/DNMT3B	4
BP	GO:0038084	vascular endothelial growth factor signaling pathway	4/197	50/18800	0.00184814	0.00428191	0.00152594	VEGFA/PIK3CB/KDR/PIK3CD	4
BP	GO:0043303	mast cell degranulation	4/197	50/18800	0.00184814	0.00428191	0.00152594	HMOX1/PIK3CG/PIK3CD/IL4	4
BP	GO:0070231	T cell apoptotic process	4/197	50/18800	0.00184814	0.00428191	0.00152594	BAX/TP53/AKT1/HIF1A	4
BP	GO:0050672	negative regulation of lymphocyte proliferation	5/197	84/18800	0.00189776	0.00438803	0.00156376	FOXP3/CASP3/IL10/IL2/CEBPB	5
BP	GO:0051899	membrane depolarization	5/197	84/18800	0.00189776	0.00438803	0.00156376	BCL2/P2RX4/KDR/EDN1/GJA1	5
BP	GO:0061053	somite development	5/197	84/18800	0.00189776	0.00438803	0.00156376	SMAD3/DKK1/TP53/LEF1/NOTCH1	5
BP	GO:0097006	regulation of plasma lipoprotein particle levels	5/197	84/18800	0.00189776	0.00438803	0.00156376	HMOX1/NR1H2/MPO/ADIPOQ/APOE	5
BP	GO:0003205	cardiac chamber development	7/197	167/18800	0.00192746	0.00445223	0.00158664	TP53/TGFB1/BMP2/HIF1A/TGFBR1/NOTCH1/FGFR2	7
BP	GO:0022900	electron transport chain	7/197	167/18800	0.00192746	0.00445223	0.00158664	CYP1A2/CCNB1/CYBB/AKR1B1/CYP19A1/NOX4/AKR1C4	7
BP	GO:0002755	MyD88-dependent toll-like receptor signaling pathway	3/197	24/18800	0.00195001	0.00447957	0.00159639	TLR4/TLR2/IRF1	3
BP	GO:0002922	positive regulation of humoral immune response	3/197	24/18800	0.00195001	0.00447957	0.00159639	TNF/IL1B/IL17A	3
BP	GO:0032740	positive regulation of interleukin-17 production	3/197	24/18800	0.00195001	0.00447957	0.00159639	IL6/IL2/TGFB1	3
BP	GO:0035162	embryonic hemopoiesis	3/197	24/18800	0.00195001	0.00447957	0.00159639	VEGFA/HIF1A/KDR	3
BP	GO:0045649	regulation of macrophage differentiation	3/197	24/18800	0.00195001	0.00447957	0.00159639	TGFB1/CASP8/ADIPOQ	3
BP	GO:0050820	positive regulation of coagulation	3/197	24/18800	0.00195001	0.00447957	0.00159639	SERPINE1/NFE2L2/THBS1	3
BP	GO:0060563	neuroepithelial cell differentiation	3/197	24/18800	0.00195001	0.00447957	0.00159639	SERPINE1/BMP2/CEBPB	3
BP	GO:0072202	cell differentiation involved in metanephros development	3/197	24/18800	0.00195001	0.00447957	0.00159639	STAT1/ADIPOQ/CTNNB1	3
[truncated: 1,124 more rows]

## Sheet: CC
ONTOLOGY	ID	Description	GeneRatio	BgRatio	pvalue	p.adjust	qvalue	geneID	Count
CC	GO:0045121	membrane raft	24/198	326/19594	3.17525e-14	5.06184e-12	3.52237e-12	TNF/TLR2/JAK2/CASP3/PTGS2/HMOX1/ICAM1/SELE/EGFR/ABCG2/MAPK1/SLC2A4/CTSD/CASP8/SLC2A1/PTK2B/MAPK3/CTNNB1/KDR/TGFBR1/OLR1/EZR/GJA1/MAPT	24
CC	GO:0098857	membrane microdomain	24/198	327/19594	3.39721e-14	5.06184e-12	3.52237e-12	TNF/TLR2/JAK2/CASP3/PTGS2/HMOX1/ICAM1/SELE/EGFR/ABCG2/MAPK1/SLC2A4/CTSD/CASP8/SLC2A1/PTK2B/MAPK3/CTNNB1/KDR/TGFBR1/OLR1/EZR/GJA1/MAPT	24
CC	GO:0031983	vesicle lumen	22/198	327/19594	2.42526e-12	2.40909e-10	1.67641e-10	ALOX5/GUSB/FN1/NEU1/MAPK14/NFKB1/EGFR/VEGFA/SERPINE1/GSTP1/CAT/MAPK1/TGFB1/CTSD/MPO/SLPI/THBS1/TIMP1/IGF2/CXCL1/HMGB1/TTR	22
CC	GO:0005667	transcription regulator complex	26/198	483/19594	3.61398e-12	2.69241e-10	1.87356e-10	NR1H3/PPARG/SMAD2/SMAD3/STAT3/STAT1/NR1I2/AHR/JUN/NR1H2/CCND1/RELA/TP53/FOS/MYC/NFE2L2/RUNX2/HIF1A/CREB1/CEBPB/VDR/LEF1/CTNNB1/ESR1/RXRA/HMGB1	26
CC	GO:0034774	secretory granule lumen	21/198	322/19594	1.41748e-11	8.38487e-10	5.83476e-10	ALOX5/GUSB/FN1/NEU1/MAPK14/NFKB1/VEGFA/SERPINE1/GSTP1/CAT/MAPK1/TGFB1/CTSD/MPO/SLPI/THBS1/TIMP1/IGF2/CXCL1/HMGB1/TTR	21
CC	GO:0060205	cytoplasmic vesicle lumen	21/198	325/19594	1.68823e-11	8.38487e-10	5.83476e-10	ALOX5/GUSB/FN1/NEU1/MAPK14/NFKB1/VEGFA/SERPINE1/GSTP1/CAT/MAPK1/TGFB1/CTSD/MPO/SLPI/THBS1/TIMP1/IGF2/CXCL1/HMGB1/TTR	21
CC	GO:0090575	RNA polymerase II transcription regulator complex	18/198	230/19594	2.18773e-11	9.31349e-10	6.48095e-10	NR1H3/PPARG/SMAD2/SMAD3/STAT3/STAT1/JUN/NR1H2/FOS/MYC/NFE2L2/HIF1A/CREB1/CEBPB/VDR/LEF1/CTNNB1/RXRA	18
CC	GO:0045177	apical part of cell	18/198	424/19594	3.29119e-07	1.22597e-05	8.5311e-06	FN1/VCAM1/CTSL/ABCG2/PTEN/SLC2A1/PRKAA1/SLC16A1/CTNNB1/ABCB1/SLC22A2/EZR/GJA1/NOTCH1/AQP1/ABCC2/CA2/ABCC1	18
CC	GO:0062023	collagen-containing extracellular matrix	18/198	429/19594	3.906e-07	1.29332e-05	8.99979e-06	MMP9/FN1/CCN2/SOST/ICAM1/CTSL/SERPINE1/MMP2/COL1A1/TGFB1/CTSD/SLPI/ACHE/ADIPOQ/THBS1/APOE/TIMP1/FGFR2	18
CC	GO:0005901	caveola	8/198	82/19594	1.77447e-06	5.14586e-05	3.58083e-05	JAK2/PTGS2/HMOX1/SELE/MAPK1/SLC2A1/MAPK3/CTNNB1	8
CC	GO:0005635	nuclear envelope	18/198	479/19594	1.89948e-06	5.14586e-05	3.58083e-05	BCL2/BAX/ALOX5/SMAD3/PTGS2/EGFR/CCND1/MTOR/MAPK3/SIRT1/P2RX4/ERN1/CYBB/AQP1/PTGES/SIGMAR1/BCHE/TNKS	18
CC	GO:0044853	plasma membrane raft	9/198	113/19594	2.21053e-06	5.48949e-05	3.81996e-05	JAK2/PTGS2/HMOX1/SELE/MAPK1/SLC2A1/MAPK3/CTNNB1/EZR	9
CC	GO:0016324	apical plasma membrane	15/198	358/19594	3.83652e-06	8.79449e-05	6.11979e-05	FN1/CTSL/ABCG2/PTEN/SLC2A1/PRKAA1/SLC16A1/ABCB1/SLC22A2/EZR/GJA1/NOTCH1/AQP1/ABCC2/ABCC1	15
CC	GO:1904813	ficolin-1-rich granule lumen	9/198	124/19594	4.77569e-06	0.000100115	6.96668e-05	ALOX5/GUSB/MMP9/MAPK14/GSTP1/CAT/MAPK1/CTSD/HMGB1	9
CC	GO:0031093	platelet alpha granule lumen	7/198	67/19594	5.03935e-06	0.000100115	6.96668e-05	FN1/VEGFA/SERPINE1/TGFB1/THBS1/TIMP1/IGF2	7
CC	GO:0005788	endoplasmic reticulum lumen	13/198	311/19594	1.76761e-05	0.000329218	0.000229092	IL6/FN1/PTGS2/MAPK1/COL1A1/SPP1/HSPA5/MAPK3/THBS1/APOE/TIMP1/EDN1/BCHE	13
CC	GO:0005925	focal adhesion	15/198	419/19594	2.47927e-05	0.000434602	0.000302425	JAK2/ICAM1/EGFR/CAT/MAPK1/HSPA5/VIM/PTK2B/MAPK3/CTNNB1/PTK2/EZR/GJA1/LRP1/NOX4	15
CC	GO:0030055	cell-substrate junction	15/198	428/19594	3.16704e-05	0.000524322	0.000364858	JAK2/ICAM1/EGFR/CAT/MAPK1/HSPA5/VIM/PTK2B/MAPK3/CTNNB1/PTK2/EZR/GJA1/LRP1/NOX4	15
CC	GO:0005637	nuclear inner membrane	6/198	61/19594	3.45213e-05	0.000541439	0.00037677	SMAD3/PTGS2/SIRT1/P2RX4/ERN1/SIGMAR1	6
CC	GO:0000791	euchromatin	6/198	62/19594	3.79014e-05	0.000542644	0.000377608	JAK2/JUN/CREB1/SIRT1/CTNNB1/ESR1	6
CC	GO:0031091	platelet alpha granule	7/198	91/19594	3.824e-05	0.000542644	0.000377608	FN1/VEGFA/SERPINE1/TGFB1/THBS1/TIMP1/IGF2	7
CC	GO:0031965	nuclear membrane	12/198	300/19594	5.7164e-05	0.000774312	0.000538819	BCL2/ALOX5/SMAD3/PTGS2/EGFR/CCND1/SIRT1/P2RX4/ERN1/AQP1/SIGMAR1/TNKS	12
CC	GO:0009897	external side of plasma membrane	15/198	455/19594	6.34268e-05	0.000821791	0.000571857	TNF/TLR4/IL17A/ICAM1/SELE/VCAM1/TRPV1/ABCG2/SLC2A4/CXCL10/THBS1/KDR/ABCB1/ACE/CXCR1	15
CC	GO:0061695	transferase complex, transferring phosphorus-containing groups	11/198	259/19594	6.84975e-05	0.000850511	0.000591843	CCNB1/CCND1/CHUK/PRKAA2/PRKAA1/PIK3CB/ERN1/TGFBR1/PIK3CG/PIK3CD/BECN1	11
CC	GO:0045178	basal part of cell	11/198	269/19594	9.59953e-05	0.00114426	0.000796256	EGFR/SLC2A1/SLC16A1/CTNNB1/EZR/EDN1/LRP1/ACE/AQP1/ABCC1/CD38	11
CC	GO:0101002	ficolin-1-rich granule	9/198	185/19594	0.000113947	0.00123602	0.000860105	ALOX5/GUSB/MMP9/MAPK14/GSTP1/CAT/MAPK1/CTSD/HMGB1	9
CC	GO:0005641	nuclear envelope lumen	3/198	10/19594	0.000115749	0.00123602	0.000860105	ALOX5/PTGES/BCHE	3
CC	GO:0017053	transcription repressor complex	6/198	76/19594	0.000119896	0.00123602	0.000860105	JUN/CCND1/TP53/MYC/CTNNB1/HMGB1	6
CC	GO:0043025	neuronal cell body	15/198	482/19594	0.000120284	0.00123602	0.000860105	TNF/SOD1/CASP3/TRPV1/PRKAA2/NQO1/CRH/PTK2B/PRKAA1/P2RX4/APOE/CYBB/CALCA/CYP17A1/MAPT	15
CC	GO:1902911	protein kinase complex	7/198	115/19594	0.000168862	0.00167736	0.00116722	CCNB1/CCND1/CHUK/PRKAA2/PRKAA1/ERN1/TGFBR1	7
CC	GO:0005942	phosphatidylinositol 3-kinase complex	4/198	29/19594	0.000197103	0.00189473	0.00131848	PIK3CB/PIK3CG/PIK3CD/BECN1	4
CC	GO:0009925	basal plasma membrane	10/198	251/19594	0.000245895	0.0022899	0.00159347	EGFR/SLC2A1/SLC16A1/CTNNB1/EZR/LRP1/ACE/AQP1/ABCC1/CD38	10
CC	GO:0035580	specific granule lumen	5/198	62/19594	0.000406322	0.00366921	0.00255328	NEU1/NFKB1/CTSD/SLPI/CXCL1	5
CC	GO:0016323	basolateral plasma membrane	9/198	226/19594	0.000502706	0.00440607	0.00306604	EGFR/SLC2A1/SLC16A1/CTNNB1/EZR/LRP1/AQP1/ABCC1/CD38	9
CC	GO:0031968	organelle outer membrane	9/198	232/19594	0.000606916	0.00516745	0.00359586	BCL2/BAX/PTGS2/HMOX1/CASP8/MTOR/MCL1/MAOA/SIGMAR1	9
CC	GO:0019867	outer membrane	9/198	234/19594	0.000645347	0.00534204	0.00371735	BCL2/BAX/PTGS2/HMOX1/CASP8/MTOR/MCL1/MAOA/SIGMAR1	9
CC	GO:0030139	endocytic vesicle	11/198	342/19594	0.000745296	0.00600265	0.00417705	TLR2/EGFR/CTSL/MPO/MTOR/VIM/APOE/BECN1/CYBB/LRP1/CAMK2B	11
CC	GO:0098562	cytoplasmic side of membrane	8/198	193/19594	0.000792169	0.00621227	0.00432291	CHUK/AKT1/PTEN/PTK2B/ALOX15/PTK2/EZR/PTPN1	8
CC	GO:0042581	specific granule	7/198	160/19594	0.00122864	0.00938806	0.00653284	NEU1/NFKB1/CTSD/SLPI/OLR1/CYBB/CXCL1	7
CC	GO:0005938	cell cortex	10/198	310/19594	0.00126131	0.00939678	0.00653891	CCN2/NOS2/SELE/SLC2A1/PTK2B/CTNNB1/PTK2/EZR/FGF1/FGFR2	10
CC	GO:0019898	extrinsic component of membrane	10/198	314/19594	0.00138773	0.0100864	0.0070188	AKT1/PTK2B/PIK3CB/CTNNB1/ALOX15/PIK3CG/PIK3CD/PTK2/BECN1/EZR	10
CC	GO:0071682	endocytic vesicle lumen	3/198	23/19594	0.00155063	0.0110021	0.00765599	CTSL/MPO/APOE	3
CC	GO:0009898	cytoplasmic side of plasma membrane	7/198	169/19594	0.00168268	0.0116614	0.00811477	CHUK/AKT1/PTEN/PTK2B/ALOX15/PTK2/EZR	7
CC	GO:0005775	vacuolar lumen	7/198	174/19594	0.00198594	0.0134502	0.00935958	GUSB/NEU1/CTSL/MAPK1/CTSD/MPO/TTR	7
CC	GO:0031970	organelle envelope lumen	5/198	93/19594	0.00253716	0.0168016	0.0116917	ALOX5/SOD1/CAT/PTGES/BCHE	5
CC	GO:0045335	phagocytic vesicle	6/198	138/19594	0.00281483	0.0182352	0.0126893	TLR2/MPO/MTOR/VIM/BECN1/CYBB	6
CC	GO:1902554	serine/threonine protein kinase complex	5/198	99/19594	0.00332633	0.0210904	0.0146761	CCNB1/CCND1/CHUK/ERN1/TGFBR1	5
CC	GO:0072562	blood microparticle	6/198	147/19594	0.00384386	0.023864	0.0166061	FN1/PON1/TGFB1/SLC2A1/APOE/BCHE	6
CC	GO:0016328	lateral plasma membrane	4/198	64/19594	0.00400581	0.0243619	0.0169526	SLC16A1/CTNNB1/GJA1/ABCC1	4
CC	GO:0005916	fascia adherens	2/198	10/19594	0.00433447	0.0258334	0.0179766	CTNNB1/GJA1	2
CC	GO:0005741	mitochondrial outer membrane	7/198	205/19594	0.00491543	0.0287215	0.0199864	BCL2/BAX/HMOX1/CASP8/MTOR/MCL1/MAOA	7
CC	GO:0031904	endosome lumen	3/198	35/19594	0.00524349	0.0295896	0.0205904	JAK2/CTSL/NGF	3
CC	GO:1904090	peptidase inhibitor complex	2/198	11/19594	0.00526258	0.0295896	0.0205904	SERPINE1/CASP1	2
CC	GO:0005769	early endosome	10/198	389/19594	0.00636723	0.0351377	0.0244512	TLR4/DKK1/VCAM1/EGFR/MAPK1/MAPK3/APOE/KDR/LRP1/PTPN1	10
CC	GO:1990907	beta-catenin-TCF complex	2/198	13/19594	0.00736484	0.039904	0.0277679	LEF1/CTNNB1	2
CC	GO:0043020	NADPH oxidase complex	2/198	14/19594	0.00853551	0.0446243	0.0310526	CYBB/NOX4	2
CC	GO:0090571	RNA polymerase II transcription repressor complex	2/198	14/19594	0.00853551	0.0446243	0.0310526	MYC/CTNNB1	2
CC	GO:0034399	nuclear periphery	5/198	127/19594	0.00943742	0.0484888	0.0337418	ALOX5/TP53/CEBPB/VIM/MAPT	5
CC	GO:0043209	myelin sheath	3/198	45/19594	0.0105614	0.0533438	0.0371202	BCL2/PTEN/CA2	3
CC	GO:0005902	microvillus	4/198	90/19594	0.013162	0.0610713	0.0424975	VCAM1/TGFB1/CTNNB1/EZR	4
CC	GO:0014704	intercalated disc	3/198	49/19594	0.0133161	0.0610713	0.0424975	SLC2A1/CTNNB1/GJA1	3
CC	GO:0035578	azurophil granule lumen	4/198	91/19594	0.0136611	0.0610713	0.0424975	GUSB/MAPK1/MPO/TTR	4
CC	GO:0031143	pseudopodium	2/198	18/19594	0.013976	0.0610713	0.0424975	MAPK1/MAPK3	2
CC	GO:0043083	synaptic cleft	2/198	18/19594	0.013976	0.0610713	0.0424975	ACHE/APOE	2
CC	GO:0061702	inflammasome complex	2/198	18/19594	0.013976	0.0610713	0.0424975	NLRP3/CASP1	2
CC	GO:0005782	peroxisomal matrix	3/198	50/19594	0.0140627	0.0610713	0.0424975	NOS2/CAT/GSTK1	3
CC	GO:0031907	microbody lumen	3/198	50/19594	0.0140627	0.0610713	0.0424975	NOS2/CAT/GSTK1	3
CC	GO:0030666	endocytic vesicle membrane	6/198	194/19594	0.0141573	0.0610713	0.0424975	TLR2/EGFR/APOE/CYBB/LRP1/CAMK2B	6
CC	GO:0005777	peroxisome	5/198	141/19594	0.0143456	0.0610713	0.0424975	SOD1/NOS2/CAT/VIM/GSTK1	5
CC	GO:0042579	microbody	5/198	141/19594	0.0143456	0.0610713	0.0424975	SOD1/NOS2/CAT/VIM/GSTK1	5
CC	GO:0043202	lysosomal lumen	4/198	97/19594	0.016908	0.0709658	0.0493828	GUSB/NEU1/CTSL/CTSD	4
CC	GO:0031234	extrinsic component of cytoplasmic side of plasma membrane	4/198	99/19594	0.0180884	0.073079	0.0508533	AKT1/PTK2B/ALOX15/PTK2	4
CC	GO:0031526	brush border membrane	3/198	55/19594	0.0181471	0.073079	0.0508533	ABCG2/ACE/AQP1	3
CC	GO:1904724	tertiary granule lumen	3/198	55/19594	0.0181471	0.073079	0.0508533	MMP9/CTSD/CXCL1	3
CC	GO:0097038	perinuclear endoplasmic reticulum	2/198	21/19594	0.0188067	0.0747252	0.0519988	CYBB/NOX4	2
CC	GO:0005903	brush border	4/198	102/19594	0.0199531	0.0782373	0.0544428	ABCG2/EZR/ACE/AQP1	4
CC	GO:0016605	PML body	4/198	105/19594	0.0219323	0.0848808	0.0590657	TP53/PTEN/MTOR/SIRT1	4
CC	GO:0031253	cell projection membrane	8/198	339/19594	0.0222465	0.0849931	0.0591439	TRPV1/EGFR/ABCG2/CTNNB1/EZR/ACE/AQP1/MAPT	8
CC	GO:0030863	cortical cytoskeleton	4/198	107/19594	0.0233161	0.0879517	0.0612027	NOS2/SELE/SLC2A1/EZR	4
CC	GO:0016363	nuclear matrix	4/198	109/19594	0.0247518	0.0914558	0.0636411	ALOX5/TP53/CEBPB/VIM	4
CC	GO:1904115	axon cytoplasm	3/198	62/19594	0.0248588	0.0914558	0.0636411	SOD1/HIF1A/MAPT	3
CC	GO:0070820	tertiary granule	5/198	164/19594	0.0256842	0.0920165	0.0640313	MMP9/CTSD/OLR1/CYBB/CXCL1	5
CC	GO:0005771	multivesicular body	3/198	63/19594	0.0259125	0.0920165	0.0640313	EGFR/CTSL/SLC2A4	3
CC	GO:0031252	cell leading edge	9/198	416/19594	0.0259375	0.0920165	0.0640313	TLR4/TRPV1/EGFR/AKT1/VIM/PTK2B/CTNNB1/EZR/MAPT	9
CC	GO:0031528	microvillus membrane	2/198	26/19594	0.028164	0.0975916	0.0679108	CTNNB1/EZR	2
CC	GO:0046930	pore complex	2/198	26/19594	0.028164	0.0975916	0.0679108	BCL2/BAX	2

## Sheet: MF
ONTOLOGY	ID	Description	GeneRatio	BgRatio	pvalue	p.adjust	qvalue	geneID	Count
MF	GO:0048018	receptor ligand activity	34/198	489/18410	3.15749e-18	1.39201e-15	7.85425e-16	TNF/IL6/IL1B/IL17A/CCN2/TNFRSF11B/DKK1/CXCL8/IL10/VEGFA/IL2/IFNG/IL1A/CCL2/CXCL2/CXCL10/TGFB1/BMP2/SPP1/BDNF/NGF/CRH/ADIPOQ/TIMP1/IGF2/LEP/EDN1/CXCL1/IL4/CALCA/FGF1/HMGB1/PTN/TTR	34
MF	GO:0030546	signaling receptor activator activity	34/198	496/18410	4.89281e-18	1.39201e-15	7.85425e-16	TNF/IL6/IL1B/IL17A/CCN2/TNFRSF11B/DKK1/CXCL8/IL10/VEGFA/IL2/IFNG/IL1A/CCL2/CXCL2/CXCL10/TGFB1/BMP2/SPP1/BDNF/NGF/CRH/ADIPOQ/TIMP1/IGF2/LEP/EDN1/CXCL1/IL4/CALCA/FGF1/HMGB1/PTN/TTR	34
MF	GO:0140297	DNA-binding transcription factor binding	33/198	470/18410	7.79518e-18	1.47849e-15	8.34221e-16	BCL2/FOXP3/PPARG/SMAD2/SMAD3/STAT3/SOST/STAT1/NR1I2/AHR/JUN/MAPK14/NR1H2/RELA/TP53/AR/FOS/PPARA/MYC/CDKN2A/NFE2L2/RUNX2/HIF1A/CREB1/CEBPB/VDR/NLRP3/LEF1/SIRT1/CTNNB1/ESR1/RXRA/HMGB1	33
MF	GO:0061629	RNA polymerase II-specific DNA-binding transcription factor binding	28/198	348/18410	9.21015e-17	1.31014e-14	7.39236e-15	FOXP3/PPARG/SMAD2/SMAD3/STAT3/STAT1/NR1I2/AHR/JUN/MAPK14/NR1H2/RELA/TP53/AR/FOS/PPARA/CDKN2A/NFE2L2/HIF1A/CREB1/CEBPB/VDR/LEF1/SIRT1/CTNNB1/ESR1/RXRA/HMGB1	28
MF	GO:0005125	cytokine activity	23/198	235/18410	8.8681e-16	1.00919e-13	5.69425e-14	TNF/IL6/IL1B/IL17A/TNFRSF11B/CXCL8/IL10/VEGFA/IL2/IFNG/IL1A/CCL2/CXCL2/CXCL10/TGFB1/BMP2/SPP1/ADIPOQ/TIMP1/EDN1/CXCL1/IL4/HMGB1	23
MF	GO:0005126	cytokine receptor binding	24/198	272/18410	2.13719e-15	2.02677e-13	1.14359e-13	TNF/IL6/IL1B/SMAD2/SMAD3/JAK2/CASP3/STAT1/CXCL8/IL10/VEGFA/IL2/IFNG/IL1A/CCL2/CXCL2/CXCL10/TGFB1/CASP8/BDNF/NGF/TGFBR1/CXCL1/IL4	24
MF	GO:0004879	nuclear receptor activity	13/198	52/18410	7.61838e-15	5.41857e-13	3.05738e-13	NR3C1/NR1H3/PPARG/STAT3/NR1I2/AHR/NR1H2/AR/PPARA/VDR/ESR1/RXRA/ESR2	13
MF	GO:0098531	ligand-activated transcription factor activity	13/198	52/18410	7.61838e-15	5.41857e-13	3.05738e-13	NR3C1/NR1H3/PPARG/STAT3/NR1I2/AHR/NR1H2/AR/PPARA/VDR/ESR1/RXRA/ESR2	13
MF	GO:0020037	heme binding	18/198	139/18410	1.01137e-14	6.39412e-13	3.60782e-13	CYP1A2/JAK2/PTGS2/NOS2/HMOX1/CYP1B1/CYP3A4/CYP2C8/CAT/PTGS1/MPO/CYP2C19/CYP2E1/CYP2D6/CYBB/CYP17A1/CYP19A1/NOX4	18
MF	GO:0046906	tetrapyrrole binding	18/198	149/18410	3.48633e-14	1.98372e-12	1.1193e-12	CYP1A2/JAK2/PTGS2/NOS2/HMOX1/CYP1B1/CYP3A4/CYP2C8/CAT/PTGS1/MPO/CYP2C19/CYP2E1/CYP2D6/CYBB/CYP17A1/CYP19A1/NOX4	18
MF	GO:0004497	monooxygenase activity	15/198	103/18410	3.11276e-13	1.61014e-11	9.08508e-12	CYP1A2/NOS2/HMOX1/CYP1B1/CYP3A4/CYP2C8/CYP2C19/CYP2E1/CYP2D6/CYP17A1/CYP19A1/AKR1C2/AKR1C1/AKR1C3/AKR1C4	15
MF	GO:0001221	transcription coregulator binding	15/198	108/18410	6.3704e-13	3.02063e-11	1.70436e-11	PPARG/SMAD3/STAT1/AHR/RELA/AR/FOS/PPARA/MYC/NFE2L2/HIF1A/LEF1/CTNNB1/ESR1/RXRA	15
MF	GO:0016705	oxidoreductase activity, acting on paired donors, with incorporation or reduction of molecular oxygen	18/198	177/18410	7.09508e-13	3.10546e-11	1.75223e-11	CYP1A2/PTGS2/NOS2/HMOX1/CYP1B1/CYP3A4/CYP2C8/PTGS1/CYP2C19/CYP2E1/EGLN1/CYP2D6/CYP17A1/CYP19A1/AKR1C2/AKR1C1/AKR1C3/AKR1C4	18
MF	GO:0008083	growth factor activity	16/198	162/18410	2.20506e-11	8.962e-10	5.05672e-10	IL6/CCN2/DKK1/IL10/VEGFA/IL2/TGFB1/BMP2/BDNF/NGF/TIMP1/IGF2/CXCL1/IL4/FGF1/PTN	16
MF	GO:0019902	phosphatase binding	17/198	193/18410	3.21292e-11	1.21877e-09	6.87678e-10	BCL2/SOD1/SMAD2/SMAD3/STAT3/STAT1/MAPK8/MAPK14/EGFR/TP53/MAPK1/PPARA/MAPK3/CTNNB1/PTK2/MAPT/PTPN1	17
MF	GO:0001228	DNA-binding transcription activator activity, RNA polymerase II-specific	24/198	462/18410	1.90207e-10	6.68693e-09	3.77303e-09	NR3C1/NR1H3/SMAD2/SMAD3/STAT3/NR1I2/JUN/NFKB1/NR1H2/RELA/TP53/AR/IRF1/FOS/PPARA/MYC/NFE2L2/RUNX2/HIF1A/EGR1/CREB1/CEBPB/LEF1/ESR1	24
MF	GO:0008395	steroid hydroxylase activity	9/198	38/18410	1.99785e-10	6.68693e-09	3.77303e-09	CYP1A2/CYP1B1/CYP3A4/CYP2C8/CYP2C19/CYP2E1/CYP2D6/CYP17A1/CYP19A1	9
MF	GO:0001216	DNA-binding transcription activator activity	24/198	466/18410	2.26613e-10	7.16349e-09	4.04193e-09	NR3C1/NR1H3/SMAD2/SMAD3/STAT3/NR1I2/JUN/NFKB1/NR1H2/RELA/TP53/AR/IRF1/FOS/PPARA/MYC/NFE2L2/RUNX2/HIF1A/EGR1/CREB1/CEBPB/LEF1/ESR1	24
MF	GO:0016712	oxidoreductase activity, acting on paired donors, with incorporation or reduction of molecular oxygen, reduced flavin or flavoprotein as one donor, and incorporation of one atom of oxygen	9/198	40/18410	3.28965e-10	9.85163e-09	5.55869e-09	CYP1A2/HMOX1/CYP1B1/CYP3A4/CYP2C8/CYP2C19/CYP2E1/CYP2D6/CYP19A1	9
MF	GO:0032052	bile acid binding	6/198	11/18410	6.33804e-10	1.7878e-08	1.00875e-08	VDR/PLA2G1B/AKR1C2/AKR1C1/AKR1C3/AKR1C4	6
MF	GO:0016709	oxidoreductase activity, acting on paired donors, with incorporation or reduction of molecular oxygen, NAD(P)H as one donor, and incorporation of one atom of oxygen	9/198	43/18410	6.59822e-10	1.7878e-08	1.00875e-08	NOS2/CYP3A4/CYP2C19/CYP2E1/CYP2D6/AKR1C2/AKR1C1/AKR1C3/AKR1C4	9
MF	GO:0004032	alditol:NADP+ 1-oxidoreductase activity	6/198	12/18410	1.25628e-09	3.2492e-08	1.83333e-08	AKR1B1/AKR1C2/AKR1C1/AKR1C3/AKR1C4/AKR1B10	6
MF	GO:0016209	antioxidant activity	11/198	85/18410	1.79751e-09	4.44687e-08	2.5091e-08	SOD1/PTGS2/GSTP1/CAT/PTGS1/MPO/NQO1/TXN/APOE/PTGES/GSTK1	11
MF	GO:0016922	nuclear receptor binding	13/198	139/18410	3.45287e-09	8.18617e-08	4.61897e-08	PPARG/SMAD3/STAT1/NR1I2/NR1H2/HIF1A/CEBPB/VDR/LEF1/SIRT1/CTNNB1/ESR1/RXRA	13
MF	GO:0031406	carboxylic acid binding	14/198	173/18410	5.624e-09	1.28002e-07	7.2224e-08	PPARG/NOS2/SELE/GSTP1/VDR/ADIPOQ/UGT1A9/EGLN1/RXRA/PLA2G1B/AKR1C2/AKR1C1/AKR1C3/AKR1C4	14
MF	GO:0070330	aromatase activity	7/198	25/18410	6.10688e-09	1.33647e-07	7.54088e-08	CYP1A2/CYP1B1/CYP3A4/CYP2C8/CYP2C19/CYP2E1/CYP19A1	7
MF	GO:0001223	transcription coactivator binding	8/198	40/18410	8.89816e-09	1.87521e-07	1.05807e-07	SMAD3/STAT1/AHR/RELA/AR/PPARA/HIF1A/ESR1	8
MF	GO:0001046	core promoter sequence-specific DNA binding	8/198	42/18410	1.34076e-08	2.72461e-07	1.53734e-07	NR3C1/STAT1/RELA/TP53/FOS/MYC/CEBPB/MMP12	8
MF	GO:0005178	integrin binding	13/198	156/18410	1.40776e-08	2.76212e-07	1.5585e-07	IL1B/FN1/CCN2/ICAM1/VCAM1/SPP1/THBS1/KDR/IGF2/PTK2/FGF1/HMGB1/PTN	13
MF	GO:0033293	monocarboxylic acid binding	10/198	81/18410	1.59664e-08	3.02829e-07	1.70868e-07	PPARG/GSTP1/VDR/UGT1A9/RXRA/PLA2G1B/AKR1C2/AKR1C1/AKR1C3/AKR1C4	10
MF	GO:0047834	D-threo-aldose 1-dehydrogenase activity	6/198	18/18410	2.39171e-08	4.38995e-07	2.47698e-07	AKR1B1/AKR1C2/AKR1C1/AKR1C3/AKR1C4/AKR1B10	6
MF	GO:1901681	sulfur compound binding	16/198	267/18410	3.31787e-08	5.89958e-07	3.32878e-07	FN1/CCN2/SOST/GSTM1/CXCL8/VEGFA/GSTP1/CXCL10/MPO/THBS1/APOE/LRP1/FGF1/PTGES/PTN/FGFR2	16
MF	GO:0019903	protein phosphatase binding	12/198	148/18410	6.97781e-08	1.20314e-06	6.78861e-07	BCL2/SOD1/STAT3/STAT1/MAPK8/MAPK14/EGFR/TP53/CTNNB1/PTK2/MAPT/PTPN1	12
MF	GO:0005506	iron ion binding	12/198	151/18410	8.71288e-08	1.45813e-06	8.22734e-07	ALOX5/CYP1A2/CYP1B1/CYP3A4/CYP2C8/CYP2C19/CYP2E1/ALOX15/EGLN1/CYP2D6/CYP17A1/CYP19A1	12
MF	GO:0008106	alcohol dehydrogenase (NADP+) activity	6/198	23/18410	1.24355e-07	2.02166e-06	1.1407e-06	AKR1B1/AKR1C2/AKR1C1/AKR1C3/AKR1C4/AKR1B10	6
MF	GO:0005539	glycosaminoglycan binding	14/198	234/18410	2.51289e-07	3.89303e-06	2.1966e-06	TLR2/FN1/CCN2/SOST/CXCL8/VEGFA/CXCL10/MPO/NLRP3/THBS1/APOE/FGF1/PTN/FGFR2	14
MF	GO:0015562	efflux transmembrane transporter activity	5/198	14/18410	2.5315e-07	3.89303e-06	2.1966e-06	ABCG2/ABCB1/SLC22A2/GJA1/ABCC1	5
MF	GO:0008201	heparin binding	12/198	168/18410	2.80049e-07	4.19336e-06	2.36606e-06	FN1/CCN2/SOST/CXCL8/VEGFA/CXCL10/MPO/THBS1/APOE/FGF1/PTN/FGFR2	12
MF	GO:0051879	Hsp90 protein binding	7/198	43/18410	3.47537e-07	4.95114e-06	2.79363e-06	NR3C1/AHR/HIF1A/CYP2E1/KDR/ERN1/MAPT	7
MF	GO:0044389	ubiquitin-like protein ligase binding	16/198	317/18410	3.48059e-07	4.95114e-06	2.79363e-06	BCL2/SMAD2/SMAD3/STAT1/JUN/EGFR/CCNB1/RELA/TP53/CASP8/HSPA5/HIF1A/CEBPB/PTK2B/ABCB1/BECN1	16
MF	GO:0005518	collagen binding	8/198	68/18410	6.61238e-07	9.09094e-06	5.12947e-06	MMP9/FN1/SMAD3/CTSL/ACHE/THBS1/MMP13/MMP12	8
MF	GO:0004033	aldo-keto reductase (NADP) activity	6/198	30/18410	6.87013e-07	9.09094e-06	5.12947e-06	AKR1B1/AKR1C2/AKR1C1/AKR1C3/AKR1C4/AKR1B10	6
MF	GO:0042910	xenobiotic transmembrane transporter activity	6/198	30/18410	6.87013e-07	9.09094e-06	5.12947e-06	ABCG2/SLC2A1/ABCB1/SLC22A2/ABCC2/ABCC1	6
MF	GO:0031072	heat shock protein binding	10/198	123/18410	8.62741e-07	1.11568e-05	6.29512e-06	BAX/NR3C1/AHR/HSPA5/HIF1A/CYP2E1/KDR/ERN1/FGF1/MAPT	10
MF	GO:0004601	peroxidase activity	7/198	52/18410	1.32958e-06	1.64463e-05	9.27968e-06	PTGS2/GSTP1/CAT/PTGS1/MPO/PTGES/GSTK1	7
MF	GO:0140296	general transcription initiation factor binding	7/198	52/18410	1.32958e-06	1.64463e-05	9.27968e-06	AHR/JUN/RELA/TP53/AR/MTOR/ESR1	7
MF	GO:0046332	SMAD binding	8/198	78/18410	1.9135e-06	2.31656e-05	1.30709e-05	PPARG/SMAD2/SMAD3/JUN/FOS/BMP2/CTNNB1/TGFBR1	8
MF	GO:0016684	oxidoreductase activity, acting on peroxide as acceptor	7/198	56/18410	2.22265e-06	2.63476e-05	1.48664e-05	PTGS2/GSTP1/CAT/PTGS1/MPO/PTGES/GSTK1	7
MF	GO:0070851	growth factor receptor binding	10/198	139/18410	2.64023e-06	3.06591e-05	1.72991e-05	IL6/IL1B/JAK2/IL10/VEGFA/IL2/IL1A/ERN1/IL4/FGF1	10
MF	GO:0019825	oxygen binding	6/198	39/18410	3.48293e-06	3.96357e-05	2.23641e-05	CYP3A4/CYP2C19/CYP2E1/CYP17A1/CYP19A1/NOX4	6
MF	GO:0035035	histone acetyltransferase binding	5/198	23/18410	3.93254e-06	4.38748e-05	2.47559e-05	FOXP3/STAT1/TP53/EGR1/CEBPB	5
MF	GO:0003707	nuclear steroid receptor activity	5/198	24/18410	4.92417e-06	5.28651e-05	2.98286e-05	NR3C1/PPARA/ESR1/RXRA/ESR2	5
MF	GO:0070412	R-SMAD binding	5/198	24/18410	4.92417e-06	5.28651e-05	2.98286e-05	PPARG/SMAD2/SMAD3/JUN/FOS	5
MF	GO:0004712	protein serine/threonine/tyrosine kinase activity	17/198	446/18410	6.93338e-06	7.30573e-05	4.12218e-05	JAK2/MAPK8/MAPK14/EGFR/MAPK1/AKT1/PRKAA2/MTOR/PTK2B/MAPK3/PRKAA1/KDR/ERN1/PIK3CG/PTK2/FGFR2/CAMK2B	17
MF	GO:0072582	17-beta-hydroxysteroid dehydrogenase (NADP+) activity	4/198	13/18410	8.60198e-06	8.89914e-05	5.02125e-05	AKR1C2/AKR1C1/AKR1C3/AKR1C4	4
MF	GO:0008559	ABC-type xenobiotic transporter activity	4/198	14/18410	1.19415e-05	0.00011715	6.61009e-05	ABCG2/ABCB1/ABCC2/ABCC1	4
MF	GO:0044594	17-beta-hydroxysteroid dehydrogenase (NAD+) activity	4/198	14/18410	1.19415e-05	0.00011715	6.61009e-05	AKR1C2/AKR1C1/AKR1C3/AKR1C4	4
MF	GO:0070411	I-SMAD binding	4/198	14/18410	1.19415e-05	0.00011715	6.61009e-05	SMAD2/SMAD3/CTNNB1/TGFBR1	4
MF	GO:0005496	steroid binding	8/198	100/18410	1.24138e-05	0.000119719	6.75505e-05	NR3C1/NR1H3/CYP3A4/AR/VDR/ESR1/ESR2/SHBG	8
MF	GO:0032813	tumor necrosis factor receptor superfamily binding	6/198	49/18410	1.36524e-05	0.000129471	7.30525e-05	TNF/CASP3/STAT1/CASP8/BDNF/NGF	6
MF	GO:0051721	protein phosphatase 2A binding	5/198	30/18410	1.56664e-05	0.000146134	8.24548e-05	BCL2/STAT1/TP53/MAPT/PTPN1	5
MF	GO:0004707	MAP kinase activity	4/198	15/18410	1.6147e-05	0.000148188	8.36135e-05	MAPK8/MAPK14/MAPK1/MAPK3	4
MF	GO:0002020	protease binding	9/198	136/18410	1.65703e-05	0.000149658	8.44433e-05	TNF/BCL2/FN1/CASP3/SERPINE1/TP53/COL1A1/PTEN/TIMP1	9
MF	GO:0001968	fibronectin binding	5/198	31/18410	1.85168e-05	0.000164626	9.28886e-05	CCN2/CTSL/VEGFA/MMP2/THBS1	5
MF	GO:0031625	ubiquitin protein ligase binding	13/198	298/18410	2.15138e-05	0.000188328	0.000106262	BCL2/SMAD2/SMAD3/JUN/EGFR/RELA/TP53/CASP8/HSPA5/HIF1A/PTK2B/ABCB1/BECN1	13
MF	GO:0008022	protein C-terminus binding	10/198	179/18410	2.46367e-05	0.000212398	0.000119843	PPARG/FN1/CCN2/JAK2/PTK2B/PRKAA1/SIRT1/CTNNB1/EZR/SREBF2	10
MF	GO:0097718	disordered domain specific binding	5/198	35/18410	3.41648e-05	0.000290145	0.000163712	FN1/SMAD2/TP53/CTNNB1/EZR	5
MF	GO:0004303	estradiol 17-beta-dehydrogenase activity	4/198	18/18410	3.52931e-05	0.00029104	0.000164216	AKR1C2/AKR1C1/AKR1C3/AKR1C4	4
MF	GO:0045236	CXCR chemokine receptor binding	4/198	18/18410	3.52931e-05	0.00029104	0.000164216	CXCL8/CXCL2/CXCL10/CXCL1	4
MF	GO:0043394	proteoglycan binding	5/198	36/18410	3.93307e-05	0.000319702	0.000180389	FN1/CTSL/THBS1/APOE/LRP1	5
MF	GO:0016651	oxidoreductase activity, acting on NAD(P)H	7/198	88/18410	4.55285e-05	0.00036487	0.000205874	NQO1/CYBB/NOX4/AKR1C2/AKR1C1/AKR1C3/AKR1C4	7
MF	GO:0001217	DNA-binding transcription repressor activity	13/198	325/18410	5.27673e-05	0.000416609	0.000235067	FOXP3/NR3C1/PPARG/SMAD3/JUN/NFKB1/RELA/TP53/PPARA/MYC/CEBPB/LEF1/SREBF2	13
MF	GO:1990841	promoter-specific chromatin binding	6/198	62/18410	5.3449e-05	0.000416609	0.000235067	SMAD3/STAT1/TP53/EGR1/SIRT1/DNMT1	6
MF	GO:0000979	RNA polymerase II core promoter sequence-specific DNA binding	4/198	20/18410	5.49466e-05	0.000422495	0.000238388	STAT1/RELA/FOS/CEBPB	4
MF	GO:0042826	histone deacetylase binding	8/198	126/18410	6.60521e-05	0.000497363	0.000280632	FOXP3/MAPK8/CCND1/RELA/TP53/HIF1A/CEBPB/LEF1	8
MF	GO:0004674	protein serine/threonine kinase activity	15/198	430/18410	6.71952e-05	0.000497363	0.000280632	MAPK8/MAPK14/EGFR/MAPK1/CHUK/AKT1/PRKAA2/MTOR/PTK2B/MAPK3/PRKAA1/ERN1/TGFBR1/PIK3CG/CAMK2B	15
MF	GO:0005123	death receptor binding	4/198	21/18410	6.73057e-05	0.000497363	0.000280632	CASP3/CASP8/BDNF/NGF	4
MF	GO:0042379	chemokine receptor binding	6/198	71/18410	0.000114936	0.000818494	0.000461827	STAT1/CXCL8/CCL2/CXCL2/CXCL10/CXCL1	6
MF	GO:0001091	RNA polymerase II general transcription initiation factor binding	4/198	24/18410	0.000116517	0.000818494	0.000461827	AHR/TP53/AR/ESR1	4
MF	GO:0005160	transforming growth factor beta receptor binding	4/198	24/18410	0.000116517	0.000818494	0.000461827	SMAD2/SMAD3/TGFB1/TGFBR1	4
MF	GO:0016702	oxidoreductase activity, acting on single donors with incorporation of molecular oxygen, incorporation of two atoms of oxygen	4/198	24/18410	0.000116517	0.000818494	0.000461827	ALOX5/PTGS2/PTGS1/ALOX15	4
MF	GO:0016701	oxidoreductase activity, acting on single donors with incorporation of molecular oxygen	4/198	25/18410	0.000137548	0.000931015	0.000525316	ALOX5/PTGS2/PTGS1/ALOX15	4
MF	GO:0016303	1-phosphatidylinositol-3-kinase activity	3/198	10/18410	0.00013908	0.000931015	0.000525316	PIK3CB/PIK3CG/PIK3CD	3
MF	GO:0052813	phosphatidylinositol bisphosphate kinase activity	3/198	10/18410	0.00013908	0.000931015	0.000525316	PIK3CB/PIK3CG/PIK3CD	3
MF	GO:0097199	cysteine-type endopeptidase activity involved in apoptotic signaling pathway	3/198	10/18410	0.00013908	0.000931015	0.000525316	CASP3/CASP8/CASP1	3
MF	GO:0004364	glutathione transferase activity	4/198	26/18410	0.000161195	0.00106651	0.000601769	GSTM1/GSTP1/PTGES/GSTK1	4
MF	GO:0008009	chemokine activity	5/198	49/18410	0.00017765	0.00114867	0.000648126	CXCL8/CCL2/CXCL2/CXCL10/CXCL1	5
MF	GO:0070888	E-box binding	5/198	49/18410	0.00017765	0.00114867	0.000648126	PPARG/AHR/MYC/HIF1A/SREBF2	5
MF	GO:0030283	testosterone dehydrogenase [NAD(P)] activity	3/198	11/18410	0.00018972	0.00119945	0.00067678	AKR1C1/AKR1C3/AKR1C4	3
MF	GO:0070513	death domain binding	3/198	11/18410	0.00018972	0.00119945	0.00067678	BCL2/BAX/MCL1	3
MF	GO:0001227	DNA-binding transcription repressor activity, RNA polymerase II-specific	12/198	321/18410	0.000192834	0.00120575	0.00068033	FOXP3/NR3C1/PPARG/JUN/NFKB1/RELA/TP53/PPARA/MYC/CEBPB/LEF1/SREBF2	12
MF	GO:0004222	metalloendopeptidase activity	7/198	111/18410	0.000197896	0.00121412	0.000685054	MMP9/MMP1/MMP2/MMP13/MMP3/MMP7/MMP12	7
MF	GO:0042277	peptide binding	12/198	322/18410	0.000198441	0.00121412	0.000685054	TLR4/TLR2/PPARG/GSTM1/RELA/CAT/ACHE/APOE/RXRA/LRP1/PTGES/BCHE	12
MF	GO:0001540	amyloid-beta binding	6/198	81/18410	0.000238304	0.0014425	0.000813916	TLR4/TLR2/ACHE/APOE/LRP1/BCHE	6
MF	GO:0070325	lipoprotein particle receptor binding	4/198	29/18410	0.000249713	0.00148745	0.00083928	DKK1/CRP/APOE/LRP1	4
MF	GO:0035004	phosphatidylinositol 3-kinase activity	3/198	12/18410	0.000250958	0.00148745	0.00083928	PIK3CB/PIK3CG/PIK3CD	3
MF	GO:0051117	ATPase binding	6/198	82/18410	0.000254845	0.00149492	0.000843491	NR1H2/EGFR/AR/BBC3/ESR1/EZR	6
MF	GO:0017171	serine hydrolase activity	9/198	195/18410	0.000267948	0.00155574	0.000877812	MMP9/MMP1/MMP2/ACHE/MMP13/MMP3/ACE/MMP7/MMP12	9
MF	GO:0033764	steroid dehydrogenase activity, acting on the CH-OH group of donors, NAD or NADP as acceptor	4/198	30/18410	0.00028572	0.00164217	0.000926578	AKR1C2/AKR1C1/AKR1C3/AKR1C4	4
MF	GO:0001664	G protein-coupled receptor binding	11/198	288/18410	0.000296697	0.00168821	0.000952554	JAK2/STAT1/CXCL8/IL2/CCL2/CXCL2/CXCL10/EDN1/CXCL1/CALCA/ACE	11
MF	GO:0071813	lipoprotein particle binding	4/198	31/18410	0.000325306	0.0018147	0.00102392	CRP/THBS1/APOE/MAPT	4
MF	GO:0071814	protein-lipid complex binding	4/198	31/18410	0.000325306	0.0018147	0.00102392	CRP/THBS1/APOE/MAPT	4
MF	GO:0008013	beta-catenin binding	6/198	86/18410	0.000330242	0.00182435	0.00102937	SMAD3/AR/LEF1/CTNNB1/ESR1/GJA1	6
MF	GO:0005179	hormone activity	7/198	122/18410	0.000353464	0.00193386	0.00109116	CRH/ADIPOQ/IGF2/LEP/EDN1/CALCA/TTR	7
MF	GO:0016655	oxidoreductase activity, acting on NAD(P)H, quinone or similar compound as acceptor	5/198	57/18410	0.000363896	0.00197197	0.00111267	NQO1/AKR1C2/AKR1C1/AKR1C3/AKR1C4	5
MF	GO:0052650	NADP-retinol dehydrogenase activity	3/198	14/18410	0.000408681	0.00219377	0.00123781	AKR1B1/AKR1C3/AKR1B10	3
MF	GO:0016229	steroid dehydrogenase activity	4/198	34/18410	0.000467546	0.00248629	0.00140287	AKR1C2/AKR1C1/AKR1C3/AKR1C4	4
MF	GO:0046965	nuclear retinoid X receptor binding	3/198	15/18410	0.000506814	0.00264566	0.00149279	PPARG/NR1H2/VDR	3
MF	GO:0097153	cysteine-type endopeptidase activity involved in apoptotic process	3/198	15/18410	0.000506814	0.00264566	0.00149279	CASP3/CASP8/CASP1	3
MF	GO:0016307	phosphatidylinositol phosphate kinase activity	3/198	16/18410	0.000618845	0.00311613	0.00175825	PIK3CB/PIK3CG/PIK3CD	3
MF	GO:0035173	histone kinase activity	3/198	16/18410	0.000618845	0.00311613	0.00175825	JAK2/PRKAA2/PRKAA1	3
MF	GO:0050135	NAD(P)+ nucleosidase activity	3/198	16/18410	0.000618845	0.00311613	0.00175825	TLR4/TLR2/CD38	3
MF	GO:0061809	NAD+ nucleotidase, cyclic ADP-ribose generating	3/198	16/18410	0.000618845	0.00311613	0.00175825	TLR4/TLR2/CD38	3
MF	GO:0016620	oxidoreductase activity, acting on the aldehyde or oxo group of donors, NAD or NADP as acceptor	4/198	38/18410	0.000719638	0.00359188	0.00202668	AKR1B1/AKR1C3/AKR1C4/AKR1B10	4
MF	GO:0008392	arachidonic acid epoxygenase activity	3/198	17/18410	0.000745523	0.00368872	0.00208132	CYP2C8/CYP2C19/CYP2E1	3
MF	GO:0019838	growth factor binding	7/198	139/18410	0.00077266	0.00379003	0.00213849	CCN2/EGFR/COL1A1/THBS1/KDR/TGFBR1/FGFR2	7
MF	GO:0004175	endopeptidase activity	13/198	432/18410	0.000834612	0.00405893	0.00229021	MMP9/MMP1/CASP3/CTSL/MMP2/CTSD/CASP8/CASP1/MMP13/MMP3/ACE/MMP7/MMP12	13
MF	GO:0004708	MAP kinase kinase activity	3/198	18/18410	0.000887568	0.00427989	0.00241488	MAPK14/MAPK1/MAPK3	3
MF	GO:0046982	protein heterodimerization activity	11/198	332/18410	0.000967466	0.00462595	0.00261015	BCL2/BAX/TLR4/IL17A/AHR/TP53/CHUK/HIF1A/MCL1/CEBPB/CYBB	11
MF	GO:0051087	chaperone binding	6/198	106/18410	0.00100376	0.00475949	0.00268549	BAX/SOD1/FN1/TP53/HSPA5/MAPT	6
MF	GO:0019207	kinase regulator activity	9/198	235/18410	0.0010283	0.00480306	0.00271008	CASP3/CCNB1/CCND1/IL2/GSTP1/CDKN2A/CXCL10/BMP2/IGF2	9
MF	GO:0008237	metallopeptidase activity	8/198	189/18410	0.00102983	0.00480306	0.00271008	MMP9/MMP1/MMP2/MMP13/MMP3/ACE/MMP7/MMP12	8
MF	GO:0052742	phosphatidylinositol kinase activity	3/198	19/18410	0.00104568	0.00483731	0.00272941	PIK3CB/PIK3CG/PIK3CD	3
MF	GO:0008236	serine-type peptidase activity	8/198	191/18410	0.00110192	0.00505637	0.00285301	MMP9/MMP1/MMP2/MMP13/MMP3/ACE/MMP7/MMP12	8
MF	GO:0016829	lyase activity	8/198	195/18410	0.00125818	0.00568395	0.00320711	CYP1A2/CYP1B1/HMGB1/CYP17A1/CA2/GLO1/CA3/CD38	8
MF	GO:0030544	Hsp70 protein binding	4/198	44/18410	0.00125866	0.00568395	0.00320711	BAX/CYP2E1/ERN1/FGF1	4
MF	GO:0033218	amide binding	12/198	402/18410	0.00140908	0.00627994	0.0035434	TLR4/TLR2/PPARG/GSTM1/RELA/CAT/ACHE/APOE/RXRA/LRP1/PTGES/BCHE	12
MF	GO:0008391	arachidonic acid monooxygenase activity	3/198	21/18410	0.00141271	0.00627994	0.0035434	CYP2C8/CYP2C19/CYP2E1	3
MF	GO:0016903	oxidoreductase activity, acting on the aldehyde or oxo group of donors	4/198	46/18410	0.00148795	0.00656311	0.00370317	AKR1B1/AKR1C3/AKR1C4/AKR1B10	4
MF	GO:0004602	glutathione peroxidase activity	3/198	22/18410	0.00162289	0.00710327	0.00400795	GSTP1/PTGES/GSTK1	3
MF	GO:0106310	protein serine kinase activity	11/198	360/18410	0.0018436	0.00800768	0.00451826	MAPK8/MAPK14/MAPK1/AKT1/PRKAA2/MTOR/MAPK3/PRKAA1/ERN1/PIK3CG/CAMK2B	11
MF	GO:0140359	ABC-type transporter activity	4/198	49/18410	0.00188413	0.00812174	0.00458261	ABCG2/ABCB1/ABCC2/ABCC1	4
MF	GO:0046943	carboxylic acid transmembrane transporter activity	7/198	164/18410	0.00201246	0.00860971	0.00485794	ABCG2/SLC16A1/ABCB1/SLC22A2/ABCC2/ABCC1/AKR1C4	7
MF	GO:0016538	cyclin-dependent protein serine/threonine kinase regulator activity	4/198	50/18410	0.00203095	0.00862397	0.00486599	CASP3/CCNB1/CCND1/CDKN2A	4
MF	GO:0005342	organic acid transmembrane transporter activity	7/198	165/18410	0.0020829	0.00871987	0.0049201	ABCG2/SLC16A1/ABCB1/SLC22A2/ABCC2/ABCC1/AKR1C4	7
MF	GO:0042974	nuclear retinoic acid receptor binding	3/198	24/18410	0.00209951	0.00871987	0.0049201	PPARG/NR1H2/VDR	3
MF	GO:0050750	low-density lipoprotein particle receptor binding	3/198	24/18410	0.00209951	0.00871987	0.0049201	DKK1/CRP/APOE	3
MF	GO:0009055	electron transfer activity	6/198	125/18410	0.00233396	0.00961144	0.00542316	CYP1A2/CYBB/AKR1B1/CYP19A1/NOX4/AKR1C4	6
MF	GO:1901682	sulfur compound transmembrane transporter activity	4/198	52/18410	0.00234796	0.00961144	0.00542316	ABCG2/GJA1/ABCC2/ABCC1	4
MF	GO:0042562	hormone binding	5/198	87/18410	0.00247756	0.0100695	0.00568161	NR3C1/EGFR/AR/TTR/SHBG	5
MF	GO:0016616	oxidoreductase activity, acting on the CH-OH group of donors, NAD or NADP as acceptor	6/198	128/18410	0.00262832	0.0106065	0.00598461	AKR1B1/AKR1C2/AKR1C1/AKR1C3/AKR1C4/AKR1B10	6
MF	GO:0051019	mitogen-activated protein kinase binding	3/198	26/18410	0.00265477	0.0106378	0.00600226	MAPK14/SIRT1/ACE	3
MF	GO:0004252	serine-type endopeptidase activity	7/198	174/18410	0.00280608	0.0111655	0.0063	MMP9/MMP1/MMP2/MMP13/MMP3/MMP7/MMP12	7
MF	GO:0050840	extracellular matrix binding	4/198	55/18410	0.00288491	0.0113994	0.00643199	VEGFA/SPP1/ACHE/THBS1	4
MF	GO:0003953	NAD+ nucleosidase activity	3/198	28/18410	0.00329269	0.0128097	0.00722775	TLR4/TLR2/CD38	3
MF	GO:0051213	dioxygenase activity	5/198	93/18410	0.00330936	0.0128097	0.00722775	ALOX5/PTGS2/PTGS1/ALOX15/EGLN1	5
MF	GO:0072341	modified amino acid binding	5/198	93/18410	0.00330936	0.0128097	0.00722775	GSTM1/THBS1/PTGES/HMGB1/NOX4	5
MF	GO:0004713	protein tyrosine kinase activity	6/198	135/18410	0.00342289	0.0131596	0.00742519	JAK2/EGFR/PTK2B/KDR/PTK2/FGFR2	6
MF	GO:0016628	oxidoreductase activity, acting on the CH-CH group of donors, NAD or NADP as acceptor	3/198	29/18410	0.00364381	0.0139149	0.00785136	AKR1C2/AKR1C1/AKR1C3	3
MF	GO:0016765	transferase activity, transferring alkyl or aryl (other than methyl) groups	4/198	59/18410	0.00372378	0.0141255	0.00797019	GSTM1/GSTP1/PTGES/GSTK1	4
MF	GO:0008514	organic anion transmembrane transporter activity	7/198	186/18410	0.00405298	0.0152725	0.00861734	ABCG2/SLC2A1/SLC16A1/SLC22A2/GJA1/ABCC2/ABCC1	7
MF	GO:0016614	oxidoreductase activity, acting on CH-OH group of donors	6/198	140/18410	0.00409119	0.015315	0.00864136	AKR1B1/AKR1C2/AKR1C1/AKR1C3/AKR1C4/AKR1B10	6
MF	GO:0005507	copper ion binding	4/198	61/18410	0.00419935	0.0156172	0.00881184	SOD1/IL1A/TP53/P2RX4	4
MF	GO:0043177	organic acid binding	6/198	141/18410	0.00423566	0.0156499	0.00883032	PPARG/NOS2/VDR/UGT1A9/EGLN1/RXRA	6
MF	GO:0005164	tumor necrosis factor receptor binding	3/198	31/18410	0.00441246	0.0158904	0.00896602	TNF/STAT1/CASP8	3
MF	GO:0043425	bHLH transcription factor binding	3/198	31/18410	0.00441246	0.0158904	0.00896602	SMAD3/RUNX2/SIRT1	3
MF	GO:0051059	NF-kappaB binding	3/198	31/18410	0.00441246	0.0158904	0.00896602	FOXP3/RELA/CDKN2A	3
MF	GO:0090482	vitamin transmembrane transporter activity	3/198	31/18410	0.00441246	0.0158904	0.00896602	ABCG2/SLC2A1/ABCC1	3
MF	GO:0043621	protein self-association	4/198	63/18410	0.00471432	0.0167721	0.00946351	PPARG/TP53/SLC2A1/ACHE	4
MF	GO:0001094	TFIID-class transcription factor complex binding	2/198	10/18410	0.0048931	0.0167721	0.00946351	AHR/TP53	2
MF	GO:0008401	retinoic acid 4-hydroxylase activity	2/198	10/18410	0.0048931	0.0167721	0.00946351	CYP3A4/CYP2C8	2
MF	GO:0016175	superoxide-generating NAD(P)H oxidase activity	2/198	10/18410	0.0048931	0.0167721	0.00946351	CYBB/NOX4	2
MF	GO:0034713	type I transforming growth factor beta receptor binding	2/198	10/18410	0.0048931	0.0167721	0.00946351	SMAD2/TGFB1	2
MF	GO:0043225	ATPase-coupled inorganic anion transmembrane transporter activity	2/198	10/18410	0.0048931	0.0167721	0.00946351	ABCC2/ABCC1	2
MF	GO:0043295	glutathione binding	2/198	10/18410	0.0048931	0.0167721	0.00946351	GSTM1/PTGES	2
MF	GO:0043560	insulin receptor substrate binding	2/198	10/18410	0.0048931	0.0167721	0.00946351	JAK2/PIK3CB	2
MF	GO:0016836	hydro-lyase activity	4/198	64/18410	0.00498703	0.0169917	0.00958743	CYP1A2/CYP1B1/CA2/CA3	4
MF	GO:0001530	lipopolysaccharide binding	3/198	34/18410	0.00573723	0.0194189	0.0109569	TLR4/TLR2/HMGB1	3
MF	GO:0097110	scaffold protein binding	4/198	67/18410	0.00586818	0.0194189	0.0109569	CHUK/CASP8/VIM/GJA1	4
MF	GO:0035673	oligopeptide transmembrane transporter activity	2/198	11/18410	0.0059383	0.0194189	0.0109569	GJA1/ABCC1	2
MF	GO:0055056	D-glucose transmembrane transporter activity	2/198	11/18410	0.0059383	0.0194189	0.0109569	SLC2A4/SLC2A1	2
MF	GO:0070410	co-SMAD binding	2/198	11/18410	0.0059383	0.0194189	0.0109569	SMAD2/SMAD3	2
MF	GO:0097371	MDM2/MDM4 family protein binding	2/198	11/18410	0.0059383	0.0194189	0.0109569	TP53/PPARA	2
MF	GO:1900750	oligopeptide binding	2/198	11/18410	0.0059383	0.0194189	0.0109569	GSTM1/PTGES	2
MF	GO:0042887	amide transmembrane transporter activity	3/198	35/18410	0.00622602	0.0202435	0.0114222	ABCG2/GJA1/ABCC1	3
MF	GO:0042056	chemoattractant activity	3/198	36/18410	0.00673893	0.0216636	0.0122235	VEGFA/CXCL10/HMGB1	3
MF	GO:0042805	actinin binding	3/198	36/18410	0.00673893	0.0216636	0.0122235	PPARG/NFKB1/RELA	3
MF	GO:0004861	cyclin-dependent protein serine/threonine kinase inhibitor activity	2/198	12/18410	0.00707576	0.0224922	0.012691	CASP3/CDKN2A	2
MF	GO:0005165	neurotrophin receptor binding	2/198	12/18410	0.00707576	0.0224922	0.012691	BDNF/NGF	2
MF	GO:0019887	protein kinase regulator activity	7/198	207/18410	0.00719174	0.0227339	0.0128274	CASP3/CCNB1/CCND1/CDKN2A/CXCL10/BMP2/IGF2	7
MF	GO:0019215	intermediate filament binding	2/198	13/18410	0.00830342	0.0255684	0.0144267	VIM/SIRT1	2
MF	GO:0035259	nuclear glucocorticoid receptor binding	2/198	13/18410	0.00830342	0.0255684	0.0144267	SMAD3/CEBPB	2
MF	GO:0039706	co-receptor binding	2/198	13/18410	0.00830342	0.0255684	0.0144267	DKK1/BMP2	2
MF	GO:0001098	basal transcription machinery binding	4/198	74/18410	0.0083131	0.0255684	0.0144267	AHR/TP53/AR/ESR1	4
MF	GO:0001099	basal RNA polymerase II transcription machinery binding	4/198	74/18410	0.0083131	0.0255684	0.0144267	AHR/TP53/AR/ESR1	4
MF	GO:0030331	nuclear estrogen receptor binding	3/198	39/18410	0.00842517	0.0257738	0.0145426	LEF1/CTNNB1/ESR1	3
MF	GO:0004089	carbonate dehydratase activity	2/198	14/18410	0.00961921	0.0288215	0.0162622	CA2/CA3	2
MF	GO:0005161	platelet-derived growth factor receptor binding	2/198	14/18410	0.00961921	0.0288215	0.0162622	VEGFA/ERN1	2
MF	GO:0044548	S100 protein binding	2/198	14/18410	0.00961921	0.0288215	0.0162622	EZR/FGF1	2
MF	GO:0004197	cysteine-type endopeptidase activity	5/198	120/18410	0.00962847	0.0288215	0.0162622	CASP3/CTSL/CTSD/CASP8/CASP1	5
MF	GO:0015144	carbohydrate transmembrane transporter activity	3/198	41/18410	0.0096747	0.0288215	0.0162622	SLC2A4/SLC2A1/AQP1	3
MF	GO:0016835	carbon-oxygen lyase activity	4/198	79/18410	0.010416	0.0307084	0.0173269	CYP1A2/CYP1B1/CA2/CA3	4
MF	GO:0019199	transmembrane receptor protein kinase activity	4/198	79/18410	0.010416	0.0307084	0.0173269	EGFR/KDR/TGFBR1/FGFR2	4
MF	GO:0005041	low-density lipoprotein particle receptor activity	2/198	15/18410	0.0110211	0.0316873	0.0178793	OLR1/LRP1	2
MF	GO:0017136	NAD-dependent histone deacetylase activity	2/198	15/18410	0.0110211	0.0316873	0.0178793	SIRT1/SIRT3	2
MF	GO:0050664	oxidoreductase activity, acting on NAD(P)H, oxygen as acceptor	2/198	15/18410	0.0110211	0.0316873	0.0178793	CYBB/NOX4	2
MF	GO:1904680	peptide transmembrane transporter activity	2/198	15/18410	0.0110211	0.0316873	0.0178793	GJA1/ABCC1	2
MF	GO:0048156	tau protein binding	3/198	43/18410	0.0110265	0.0316873	0.0178793	SMAD2/PRKAA1/APOE	3
MF	GO:0001222	transcription corepressor binding	3/198	44/18410	0.0117412	0.0335717	0.0189425	STAT1/LEF1/ESR1	3
MF	GO:0004715	non-membrane spanning protein tyrosine kinase activity	3/198	45/18410	0.0124821	0.0348851	0.0196836	JAK2/PTK2B/PTK2	3
MF	GO:0008191	metalloendopeptidase inhibitor activity	2/198	16/18410	0.0125072	0.0348851	0.0196836	NGF/TIMP1	2
MF	GO:0016641	oxidoreductase activity, acting on the CH-NH2 group of donors, oxygen as acceptor	2/198	16/18410	0.0125072	0.0348851	0.0196836	VCAM1/MAOA	2
MF	GO:0034979	NAD-dependent protein deacetylase activity	2/198	16/18410	0.0125072	0.0348851	0.0196836	SIRT1/SIRT3	2
MF	GO:0070403	NAD+ binding	2/198	16/18410	0.0125072	0.0348851	0.0196836	SIRT1/SIRT3	2
MF	GO:0050660	flavin adenine dinucleotide binding	4/198	85/18410	0.0133592	0.03708	0.020922	NOS2/MAOA/CYBB/NOX4	4
MF	GO:0005149	interleukin-1 receptor binding	2/198	17/18410	0.0140754	0.0385043	0.0217256	IL1B/IL1A	2
MF	GO:0008301	DNA binding, bending	2/198	17/18410	0.0140754	0.0385043	0.0217256	LEF1/HMGB1	2
MF	GO:0035497	cAMP response element binding	2/198	17/18410	0.0140754	0.0385043	0.0217256	JUN/CREB1	2
MF	GO:0051219	phosphoprotein binding	4/198	88/18410	0.0150102	0.040865	0.0230577	TRPV1/MAPK1/MTOR/MAPK3	4
MF	GO:0030169	low-density lipoprotein particle binding	2/198	18/18410	0.0157238	0.0418078	0.0235896	CRP/THBS1	2
MF	GO:0030228	lipoprotein particle receptor activity	2/198	18/18410	0.0157238	0.0418078	0.0235896	OLR1/LRP1	2
MF	GO:0034185	apolipoprotein binding	2/198	18/18410	0.0157238	0.0418078	0.0235896	LRP1/MAPT	2
MF	GO:0042834	peptidoglycan binding	2/198	18/18410	0.0157238	0.0418078	0.0235896	TLR2/NLRP3	2
MF	GO:0043395	heparan sulfate proteoglycan binding	2/198	18/18410	0.0157238	0.0418078	0.0235896	APOE/LRP1	2
MF	GO:0042626	ATPase-coupled transmembrane transporter activity	4/198	90/18410	0.0161793	0.0428186	0.02416	ABCG2/ABCB1/ABCC2/ABCC1	4
MF	GO:0016799	hydrolase activity, hydrolyzing N-glycosyl compounds	3/198	50/18410	0.0165818	0.0436806	0.0246464	TLR4/TLR2/CD38	3
MF	GO:0051428	peptide hormone receptor binding	2/198	19/18410	0.0174507	0.0457578	0.0258184	JAK2/LEP	2
MF	GO:0019955	cytokine binding	5/198	141/18410	0.0182648	0.0476729	0.0268989	SOST/THBS1/TGFBR1/HMGB1/CXCR1	5
MF	GO:1901618	organic hydroxy compound transmembrane transporter activity	3/198	52/18410	0.0184081	0.0478274	0.0269861	SLC16A1/AQP1/AKR1C4	3
MF	GO:0001972	retinoic acid binding	2/198	20/18410	0.019254	0.0493493	0.0278449	UGT1A9/RXRA	2
MF	GO:0004407	histone deacetylase activity	2/198	20/18410	0.019254	0.0493493	0.0278449	SIRT1/SIRT3	2
MF	GO:0016638	oxidoreductase activity, acting on the CH-NH2 group of donors	2/198	20/18410	0.019254	0.0493493	0.0278449	VCAM1/MAOA	2
MF	GO:0043539	protein serine/threonine kinase activator activity	3/198	53/18410	0.0193614	0.0494021	0.0278746	CCNB1/BMP2/IGF2	3
MF	GO:0016798	hydrolase activity, acting on glycosyl bonds	5/198	144/18410	0.0198122	0.0503266	0.0283963	TLR4/TLR2/GUSB/NEU1/CD38	5
MF	GO:0033558	protein lysine deacetylase activity	2/198	21/18410	0.0211321	0.0534407	0.0301534	SIRT1/SIRT3	2
MF	GO:0052689	carboxylic ester hydrolase activity	5/198	149/18410	0.0225779	0.0568442	0.0320738	PON1/ACHE/BCHE/CA2/PLA2G1B	5
MF	GO:0005158	insulin receptor binding	2/198	22/18410	0.023083	0.0571053	0.0322211	IGF2/PTPN1	2
MF	GO:0005355	glucose transmembrane transporter activity	2/198	22/18410	0.023083	0.0571053	0.0322211	SLC2A4/SLC2A1	2
MF	GO:0033691	sialic acid binding	2/198	22/18410	0.023083	0.0571053	0.0322211	SELE/ADIPOQ	2
MF	GO:0072349	modified amino acid transmembrane transporter activity	2/198	22/18410	0.023083	0.0571053	0.0322211	GJA1/ABCC1	2
MF	GO:0015149	hexose transmembrane transporter activity	2/198	23/18410	0.025105	0.0615723	0.0347415	SLC2A4/SLC2A1	2
MF	GO:0017134	fibroblast growth factor binding	2/198	23/18410	0.025105	0.0615723	0.0347415	THBS1/FGFR2	2
MF	GO:0008028	monocarboxylic acid transmembrane transporter activity	3/198	59/18410	0.0256463	0.0623621	0.0351872	ABCG2/SLC16A1/AKR1C4	3
MF	GO:0016627	oxidoreductase activity, acting on the CH-CH group of donors	3/198	59/18410	0.0256463	0.0623621	0.0351872	AKR1C2/AKR1C1/AKR1C3	3
MF	GO:0031490	chromatin DNA binding	4/198	105/18410	0.0267665	0.0645859	0.036442	SMAD3/STAT3/RELA/NOTCH1	4
MF	GO:0004714	transmembrane receptor protein tyrosine kinase activity	3/198	60/18410	0.0267878	0.0645859	0.036442	EGFR/KDR/FGFR2	3
MF	GO:0050431	transforming growth factor beta binding	2/198	24/18410	0.0271964	0.0652944	0.0368417	THBS1/TGFBR1	2
MF	GO:0045296	cadherin binding	8/198	333/18410	0.0279648	0.0668571	0.0377234	STAT1/EGFR/HSPA5/CTNNB1/P2RX4/KDR/EZR/PTPN1	8
MF	GO:0005319	lipid transporter activity	5/198	159/18410	0.0288326	0.0686432	0.0387313	SLC2A1/APOE/ABCB1/ABCC1/AKR1C4	5
MF	GO:0015145	monosaccharide transmembrane transporter activity	2/198	25/18410	0.0293555	0.0693083	0.0391065	SLC2A4/SLC2A1	2
MF	GO:0017025	TBP-class protein binding	2/198	25/18410	0.0293555	0.0693083	0.0391065	AHR/ESR1	2
MF	GO:0019209	kinase activator activity	4/198	110/18410	0.0310336	0.0729674	0.0411711	CCNB1/IL2/BMP2/IGF2	4
MF	GO:0038187	pattern recognition receptor activity	2/198	26/18410	0.0315806	0.0736449	0.0415534	TLR4/TLR2	2
MF	GO:0099604	ligand-gated calcium channel activity	2/198	26/18410	0.0315806	0.0736449	0.0415534	TRPV1/P2RX4	2
MF	GO:1990782	protein tyrosine kinase binding	4/198	113/18410	0.0337753	0.0773977	0.0436709	TP53/GJA1/NOX4/PTPN1	4
MF	GO:0004190	aspartic-type endopeptidase activity	2/198	27/18410	0.03387	0.0773977	0.0436709	CASP3/CTSD	2
MF	GO:0004683	calmodulin-dependent protein kinase activity	2/198	27/18410	0.03387	0.0773977	0.0436709	PTK2B/CAMK2B	2
MF	GO:0043236	laminin binding	2/198	27/18410	0.03387	0.0773977	0.0436709	ACHE/THBS1	2
MF	GO:0051119	sugar transmembrane transporter activity	2/198	27/18410	0.03387	0.0773977	0.0436709	SLC2A4/SLC2A1	2
MF	GO:0002039	p53 binding	3/198	66/18410	0.0341983	0.0778354	0.0439178	TP53/HIF1A/SIRT1	3
MF	GO:0099094	ligand-gated cation channel activity	4/198	115/18410	0.0356791	0.0808821	0.0456369	TRPV1/PTK2B/P2RX4/AQP1	4
MF	GO:0046875	ephrin receptor binding	2/198	28/18410	0.0362221	0.0814639	0.0459652	PIK3CG/PTPN1	2
MF	GO:0070001	aspartic-type peptidase activity	2/198	28/18410	0.0362221	0.0814639	0.0459652	CASP3/CTSD	2
MF	GO:0016811	hydrolase activity, acting on carbon-nitrogen (but not peptide) bonds, in linear amides	3/198	69/18410	0.0382611	0.0855388	0.0482644	CAT/SIRT1/SIRT3	3
MF	GO:0061134	peptidase regulator activity	6/198	230/18410	0.0383775	0.0855388	0.0482644	FN1/SERPINE1/NGF/SLPI/CASP1/TIMP1	6
MF	GO:0005231	excitatory extracellular ligand-gated ion channel activity	2/198	29/18410	0.0386353	0.0855388	0.0482644	TRPV1/P2RX4	2
MF	GO:0043548	phosphatidylinositol 3-kinase binding	2/198	29/18410	0.0386353	0.0855388	0.0482644	JAK2/BECN1	2
MF	GO:0005217	intracellular ligand-gated ion channel activity	2/198	30/18410	0.041108	0.0906607	0.0511544	TRPV1/AQP1	2
MF	GO:0008234	cysteine-type peptidase activity	5/198	178/18410	0.0435012	0.0955684	0.0539235	CASP3/CTSL/CTSD/CASP8/CASP1	5
MF	GO:0005230	extracellular ligand-gated ion channel activity	3/198	73/18410	0.0440427	0.0963858	0.0543848	TRPV1/PTK2B/P2RX4	3

## Sheet: KEGG
ONTOLOGY	ID	Description	GeneRatio	BgRatio	pvalue	p.adjust	qvalue	geneID	Count
KEGG	hsa04933	AGE-RAGE signaling pathway in diabetic complications	39/187	100/8164	5.04414e-39	1.32157e-36	4.40699e-37	TNF/BCL2/BAX/IL6/IL1B/FN1/SMAD2/SMAD3/JAK2/STAT3/CASP3/STAT1/ICAM1/SELE/VCAM1/JUN/MAPK8/MAPK14/CXCL8/NFKB1/VEGFA/CCND1/SERPINE1/RELA/IL1A/MAPK1/AKT1/MMP2/COL1A1/CCL2/TGFB1/EGR1/MAPK3/PIK3CB/TGFBR1/PIK3CD/CYBB/EDN1/NOX4	39
KEGG	hsa05417	Lipid and atherosclerosis	47/187	215/8164	6.64074e-34	8.69937e-32	2.90095e-32	TNF/BCL2/BAX/TLR4/TLR2/IL6/IL1B/PPARG/MMP9/JAK2/STAT3/MMP1/CASP3/ICAM1/SELE/VCAM1/JUN/MAPK8/MAPK14/CXCL8/NFKB1/HSPA4/CYP2C8/RELA/TP53/MAPK1/CHUK/AKT1/FOS/NFE2L2/CCL2/CXCL2/CASP8/HSPA5/NLRP3/MAPK3/PIK3CB/CASP1/ERN1/PIK3CD/RXRA/PTK2/OLR1/MMP3/CYBB/CXCL1/CAMK2B	47
KEGG	hsa05418	Fluid shear stress and atherosclerosis	36/187	139/8164	1.05184e-28	9.18606e-27	3.06325e-27	TNF/BCL2/IL1B/MMP9/HMOX1/ICAM1/SELE/VCAM1/JUN/MAPK8/GSTM1/MAPK14/NFKB1/CTSL/VEGFA/RELA/IFNG/IL1A/TP53/GSTP1/CHUK/AKT1/FOS/MMP2/NFE2L2/CCL2/PRKAA2/NQO1/TXN/PRKAA1/PIK3CB/CTNNB1/KDR/PIK3CD/PTK2/EDN1	36
KEGG	hsa04668	TNF signaling pathway	31/187	112/8164	9.85464e-26	6.45479e-24	2.15246e-24	TNF/IL6/IL1B/MMP9/CASP3/PTGS2/ICAM1/SELE/VCAM1/JUN/MAPK8/MAPK14/NFKB1/RELA/MAPK1/CHUK/IRF1/AKT1/FOS/CCL2/CXCL2/CXCL10/CASP8/CREB1/CEBPB/MAPK3/PIK3CB/PIK3CD/MMP3/EDN1/CXCL1	31
KEGG	hsa05142	Chagas disease	29/187	102/8164	1.77039e-24	9.27685e-23	3.09352e-23	TNF/TLR4/TLR2/IL6/IL1B/SMAD2/NOS2/JUN/MAPK8/MAPK14/CXCL8/NFKB1/IL10/SERPINE1/RELA/IL2/IFNG/MAPK1/CHUK/AKT1/FOS/CCL2/TGFB1/CASP8/MAPK3/PIK3CB/TGFBR1/PIK3CD/ACE	29
KEGG	hsa04657	IL-17 signaling pathway	28/187	94/8164	2.77116e-24	1.21008e-22	4.0352e-23	TNF/IL6/IL1B/IL17A/MMP9/MMP1/CASP3/PTGS2/JUN/MAPK8/MAPK14/CXCL8/NFKB1/RELA/IFNG/MAPK1/CHUK/FOS/CCL2/CXCL2/CXCL10/CASP8/CEBPB/MAPK3/MMP13/MMP3/CXCL1/IL4	28
KEGG	hsa05167	Kaposi sarcoma-associated herpesvirus infection	35/187	194/8164	3.28383e-22	1.22909e-20	4.09862e-21	BAX/IL6/JAK2/STAT3/CASP3/PTGS2/STAT1/ICAM1/JUN/MAPK8/MAPK14/CXCL8/NFKB1/VEGFA/CCND1/RELA/TP53/MAPK1/CHUK/AKT1/FOS/MYC/CXCL2/CASP8/HIF1A/MTOR/CREB1/MAPK3/LEF1/PIK3CB/CTNNB1/PIK3CG/PIK3CD/BECN1/CXCL1	35
KEGG	hsa05161	Hepatitis B	32/187	162/8164	1.31963e-21	4.32179e-20	1.44118e-20	TNF/BCL2/BAX/TLR4/TLR2/IL6/MMP9/SMAD3/JAK2/STAT3/CASP3/STAT1/JUN/MAPK8/MAPK14/CXCL8/NFKB1/RELA/TP53/MAPK1/CHUK/AKT1/FOS/MYC/TGFB1/CASP8/CREB1/PTK2B/MAPK3/PIK3CB/TGFBR1/PIK3CD	32
KEGG	hsa04659	Th17 cell differentiation	27/187	108/8164	3.35988e-21	9.78099e-20	3.26164e-20	IL6/IL1B/IL17A/FOXP3/SMAD2/SMAD3/JAK2/STAT3/STAT1/AHR/JUN/MAPK8/MAPK14/NFKB1/RELA/IL2/IFNG/MAPK1/CHUK/FOS/TGFB1/HIF1A/MTOR/MAPK3/TGFBR1/RXRA/IL4	27
KEGG	hsa05205	Proteoglycans in cancer	33/187	205/8164	2.34399e-19	6.14124e-18	2.0479e-18	TNF/TLR4/TLR2/MMP9/FN1/SMAD2/STAT3/CASP3/MAPK14/EGFR/CTSL/VEGFA/CCND1/TP53/MAPK1/AKT1/MMP2/MYC/COL1A1/TGFB1/HIF1A/MTOR/MAPK3/PIK3CB/CTNNB1/THBS1/KDR/IGF2/ESR1/PIK3CD/PTK2/EZR/CAMK2B	33
KEGG	hsa05212	Pancreatic cancer	22/187	76/8164	5.94217e-19	1.41532e-17	4.71962e-18	BAX/SMAD2/SMAD3/STAT3/STAT1/MAPK8/NFKB1/EGFR/VEGFA/CCND1/RELA/TP53/MAPK1/CHUK/AKT1/CDKN2A/TGFB1/MTOR/MAPK3/PIK3CB/TGFBR1/PIK3CD	22
KEGG	hsa05210	Colorectal cancer	23/187	86/8164	6.59484e-19	1.43987e-17	4.8015e-18	BCL2/BAX/SMAD2/SMAD3/CASP3/JUN/MAPK8/EGFR/CCND1/TP53/MAPK1/AKT1/FOS/MYC/TGFB1/MTOR/MAPK3/LEF1/PIK3CB/CTNNB1/BBC3/TGFBR1/PIK3CD	23
KEGG	hsa04066	HIF-1 signaling pathway	25/187	109/8164	1.0618e-18	2.13994e-17	7.13601e-18	BCL2/TLR4/IL6/STAT3/NOS2/HMOX1/NFKB1/EGFR/VEGFA/SERPINE1/RELA/IFNG/MAPK1/AKT1/HIF1A/MTOR/SLC2A1/MAPK3/PIK3CB/TIMP1/EGLN1/PIK3CD/CYBB/EDN1/CAMK2B	25
KEGG	hsa05208	Chemical carcinogenesis - reactive oxygen species	33/187	223/8164	3.38074e-18	6.32681e-17	2.10978e-17	SOD1/CYP1A2/HMOX1/AHR/JUN/MAPK8/CYP1B1/GSTM1/MAPK14/NFKB1/EGFR/VEGFA/RELA/CAT/MAPK1/CHUK/AKT1/FOS/NFE2L2/NQO1/HIF1A/PTEN/MAPK3/PIK3CB/CYP2E1/PIK3CD/PTK2/NOX4/AKR1C2/AKR1C1/AKR1C3/AKR1C4/PTPN1	33
KEGG	hsa05321	Inflammatory bowel disease	20/187	65/8164	6.57323e-18	1.11778e-16	3.72742e-17	TNF/TLR4/TLR2/IL6/IL1B/IL17A/FOXP3/SMAD2/SMAD3/STAT3/STAT1/JUN/NFKB1/IL10/RELA/IL2/IFNG/IL1A/TGFB1/IL4	20
KEGG	hsa04932	Non-alcoholic fatty liver disease	28/187	155/8164	6.82611e-18	1.11778e-16	3.72742e-17	TNF/BAX/IL6/IL1B/NR1H3/PPARG/CASP3/JUN/MAPK8/MAPK14/CXCL8/NFKB1/RELA/IL1A/AKT1/FOS/PPARA/TGFB1/PRKAA2/CASP8/ADIPOQ/PRKAA1/PIK3CB/CYP2E1/ERN1/PIK3CD/RXRA/LEP	28
KEGG	hsa05140	Leishmaniasis	21/187	77/8164	1.53498e-17	2.35914e-16	7.86696e-17	TNF/TLR4/TLR2/IL1B/JAK2/PTGS2/NOS2/STAT1/JUN/MAPK14/NFKB1/IL10/RELA/IFNG/IL1A/MAPK1/FOS/TGFB1/MAPK3/CYBB/IL4	21
KEGG	hsa01522	Endocrine resistance	23/187	98/8164	1.62078e-17	2.35914e-16	7.86696e-17	BCL2/BAX/MMP9/JUN/MAPK8/MAPK14/EGFR/CCND1/TP53/MAPK1/AKT1/FOS/MMP2/CDKN2A/MTOR/MAPK3/PIK3CB/ESR1/PIK3CD/PTK2/CYP2D6/NOTCH1/ESR2	23
KEGG	hsa04151	PI3K-Akt signaling pathway	39/187	354/8164	7.72135e-17	1.05104e-15	3.50488e-16	BCL2/TLR4/TLR2/IL6/FN1/JAK2/NFKB1/EGFR/VEGFA/CCND1/RELA/IL2/TP53/MAPK1/CHUK/AKT1/MYC/COL1A1/SPP1/PRKAA2/PTEN/MTOR/BDNF/CREB1/NGF/MCL1/MAPK3/PRKAA1/PIK3CB/THBS1/KDR/IGF2/PIK3CG/PIK3CD/RXRA/PTK2/IL4/FGF1/FGFR2	39
KEGG	hsa04936	Alcoholic liver disease	26/187	142/8164	8.02322e-17	1.05104e-15	3.50488e-16	TNF/TLR4/IL6/IL1B/IL17A/CASP3/MAPK8/MAPK14/CXCL8/NFKB1/CCND1/RELA/CHUK/AKT1/PPARA/CXCL2/PRKAA2/CASP8/LEF1/ADIPOQ/PRKAA1/SIRT1/CTNNB1/CYP2E1/CXCL1/NOX4	26
KEGG	hsa05215	Prostate cancer	22/187	97/8164	1.86613e-16	2.32822e-15	7.76385e-16	BCL2/MMP9/NFKB1/EGFR/CCND1/RELA/TP53/GSTP1/AR/MAPK1/CHUK/AKT1/PTEN/MTOR/CREB1/MAPK3/LEF1/PIK3CB/CTNNB1/PIK3CD/MMP3/FGFR2	22
KEGG	hsa05133	Pertussis	20/187	76/8164	2.0336e-16	2.42183e-15	8.07601e-16	TNF/TLR4/IL6/IL1B/CASP3/NOS2/JUN/MAPK8/MAPK14/CXCL8/NFKB1/IL10/RELA/IL1A/MAPK1/IRF1/FOS/NLRP3/MAPK3/CASP1	20
KEGG	hsa05135	Yersinia infection	25/187	137/8164	3.58525e-16	4.08406e-15	1.3619e-15	TNF/TLR4/IL6/IL1B/FN1/JUN/MAPK8/MAPK14/CXCL8/NFKB1/IL10/RELA/IL2/MAPK1/CHUK/AKT1/FOS/CCL2/NLRP3/PTK2B/MAPK3/PIK3CB/CASP1/PIK3CD/PTK2	25
KEGG	hsa05145	Toxoplasmosis	23/187	112/8164	3.87623e-16	4.09151e-15	1.36439e-15	TNF/BCL2/TLR4/TLR2/ALOX5/JAK2/STAT3/CASP3/NOS2/STAT1/MAPK8/MAPK14/NFKB1/IL10/RELA/IFNG/MAPK1/CHUK/AKT1/TGFB1/CASP8/MAPK3/PIK3CG	23
KEGG	hsa05235	PD-L1 expression and PD-1 checkpoint pathway in cancer	21/187	89/8164	3.94829e-16	4.09151e-15	1.36439e-15	TLR4/TLR2/JAK2/STAT3/STAT1/JUN/MAPK14/NFKB1/EGFR/RELA/IFNG/MAPK1/CHUK/AKT1/FOS/HIF1A/PTEN/MTOR/MAPK3/PIK3CB/PIK3CD	21
KEGG	hsa05152	Tuberculosis	28/187	180/8164	4.06028e-16	4.09151e-15	1.36439e-15	TNF/BCL2/BAX/TLR4/TLR2/IL6/IL1B/JAK2/CASP3/NOS2/STAT1/MAPK8/MAPK14/NFKB1/IL10/RELA/IFNG/IL1A/MAPK1/AKT1/TGFB1/CTSD/CASP8/CREB1/CEBPB/VDR/MAPK3/CAMK2B	28
KEGG	hsa05207	Chemical carcinogenesis - receptor activation	30/187	212/8164	4.78988e-16	4.64796e-15	1.54994e-15	BCL2/CYP1A2/JAK2/STAT3/AHR/JUN/CYP1B1/GSTM1/NFKB1/EGFR/CYP3A4/VEGFA/CCND1/RELA/AR/MAPK1/AKT1/FOS/PPARA/MYC/MTOR/CREB1/VDR/MAPK3/UGT1A9/PIK3CB/ESR1/PIK3CD/RXRA/ESR2	30
KEGG	hsa04620	Toll-like receptor signaling pathway	22/187	104/8164	9.08464e-16	8.04797e-15	2.68373e-15	TNF/TLR4/TLR2/IL6/IL1B/STAT1/JUN/MAPK8/MAPK14/CXCL8/NFKB1/RELA/MAPK1/CHUK/AKT1/FOS/CXCL10/SPP1/CASP8/MAPK3/PIK3CB/PIK3CD	22
KEGG	hsa04625	C-type lectin receptor signaling pathway	22/187	104/8164	9.08464e-16	8.04797e-15	2.68373e-15	TNF/IL6/IL1B/PTGS2/STAT1/JUN/MAPK8/MAPK14/NFKB1/IL10/RELA/IL2/MAPK1/CHUK/IRF1/AKT1/CASP8/NLRP3/MAPK3/PIK3CB/CASP1/PIK3CD	22
KEGG	hsa04926	Relaxin signaling pathway	24/187	129/8164	9.21523e-16	8.04797e-15	2.68373e-15	MMP9/SMAD2/MMP1/NOS2/JUN/MAPK8/MAPK14/NFKB1/EGFR/VEGFA/RELA/MAPK1/AKT1/FOS/MMP2/COL1A1/TGFB1/CREB1/MAPK3/PIK3CB/MMP13/TGFBR1/PIK3CD/EDN1	24
KEGG	hsa05163	Human cytomegalovirus infection	30/187	225/8164	2.53478e-15	2.1423e-14	7.14385e-15	TNF/BAX/IL6/IL1B/STAT3/CASP3/PTGS2/MAPK14/CXCL8/NFKB1/EGFR/VEGFA/CCND1/RELA/TP53/MAPK1/CHUK/AKT1/MYC/CDKN2A/CCL2/CASP8/MTOR/CREB1/PTK2B/MAPK3/PIK3CB/CTNNB1/PIK3CD/PTK2	30
KEGG	hsa05162	Measles	24/187	139/8164	5.41375e-15	4.43251e-14	1.4781e-14	BCL2/BAX/TLR4/TLR2/IL6/IL1B/STAT3/CASP3/STAT1/JUN/MAPK8/NFKB1/CCND1/RELA/IL2/IL1A/TP53/CHUK/AKT1/FOS/CASP8/PIK3CB/BBC3/PIK3CD	24
KEGG	hsa04917	Prolactin signaling pathway	18/187	70/8164	1.08775e-14	8.63604e-14	2.87984e-14	JAK2/STAT3/STAT1/MAPK8/MAPK14/NFKB1/CCND1/RELA/MAPK1/IRF1/AKT1/FOS/MAPK3/PIK3CB/ESR1/PIK3CD/ESR2/CYP17A1	18
KEGG	hsa05166	Human T-cell leukemia virus 1 infection	29/187	222/8164	1.34456e-14	1.0361e-13	3.45505e-14	TNF/BAX/IL6/SMAD2/SMAD3/ICAM1/JUN/MAPK8/NFKB1/CCND1/RELA/IL2/TP53/MAPK1/CHUK/AKT1/FOS/MYC/CDKN2A/TGFB1/PTEN/EGR1/CREB1/SLC2A1/MAPK3/PIK3CB/TGFBR1/PIK3CD/MMP7	29
KEGG	hsa05323	Rheumatoid arthritis	20/187	93/8164	1.41701e-14	1.03839e-13	3.46267e-14	TNF/TLR4/TLR2/IL6/IL1B/IL17A/MMP1/ICAM1/JUN/CXCL8/CTSL/VEGFA/IFNG/IL1A/FOS/CCL2/CXCL2/TGFB1/MMP3/CXCL1	20
KEGG	hsa04068	FoxO signaling pathway	23/187	131/8164	1.42679e-14	1.03839e-13	3.46267e-14	IL6/SMAD3/STAT3/MAPK8/MAPK14/EGFR/IL10/CCNB1/CCND1/CAT/MAPK1/CHUK/SLC2A4/AKT1/TGFB1/PRKAA2/PTEN/MAPK3/PRKAA1/SIRT1/PIK3CB/TGFBR1/PIK3CD	23
KEGG	hsa04210	Apoptosis	23/187	136/8164	3.31599e-14	2.34808e-13	7.83007e-14	TNF/BCL2/BAX/CASP3/JUN/MAPK8/NFKB1/CTSL/RELA/TP53/MAPK1/CHUK/AKT1/FOS/CTSD/CASP8/NGF/MCL1/MAPK3/PIK3CB/BBC3/ERN1/PIK3CD	23
KEGG	hsa05171	Coronavirus disease - COVID-19	29/187	232/8164	4.33519e-14	2.989e-13	9.96733e-14	TNF/TLR4/TLR2/IL6/IL1B/STAT3/MMP1/STAT1/JUN/MAPK8/MAPK14/CXCL8/NFKB1/EGFR/RELA/IL2/MAPK1/CHUK/FOS/CCL2/CXCL10/NLRP3/MAPK3/PIK3CB/CASP1/PIK3CD/MMP3/CYBB/ACE	29
KEGG	hsa05225	Hepatocellular carcinoma	25/187	168/8164	5.05029e-14	3.39276e-13	1.13137e-13	BAX/SMAD2/SMAD3/HMOX1/GSTM1/EGFR/CCND1/TP53/GSTP1/MAPK1/AKT1/MYC/CDKN2A/NFE2L2/TGFB1/NQO1/PTEN/MTOR/MAPK3/LEF1/PIK3CB/CTNNB1/IGF2/TGFBR1/PIK3CD	25
KEGG	hsa05164	Influenza A	25/187	171/8164	7.67485e-14	5.02703e-13	1.67635e-13	TNF/BAX/TLR4/IL6/IL1B/JAK2/CASP3/STAT1/ICAM1/CXCL8/NFKB1/RELA/IFNG/IL1A/MAPK1/CHUK/AKT1/CCL2/CXCL10/CASP8/NLRP3/MAPK3/PIK3CB/CASP1/PIK3CD	25
KEGG	hsa04218	Cellular senescence	24/187	156/8164	7.88308e-14	5.03748e-13	1.67983e-13	IL6/SMAD2/SMAD3/MAPK14/CXCL8/NFKB1/CCNB1/CCND1/SERPINE1/RELA/IL1A/TP53/MAPK1/AKT1/MYC/CDKN2A/TGFB1/PTEN/MTOR/MAPK3/SIRT1/PIK3CB/TGFBR1/PIK3CD	24
KEGG	hsa04380	Osteoclast differentiation	22/187	128/8164	8.78802e-14	5.48205e-13	1.82808e-13	TNF/IL1B/PPARG/TNFRSF11B/STAT1/JUN/MAPK8/MAPK14/NFKB1/RELA/IFNG/IL1A/MAPK1/CHUK/AKT1/FOS/TGFB1/CREB1/MAPK3/PIK3CB/TGFBR1/PIK3CD	22
KEGG	hsa05160	Hepatitis C	24/187	157/8164	9.12472e-14	5.51686e-13	1.83969e-13	TNF/BAX/NR1H3/STAT3/CASP3/STAT1/NFKB1/EGFR/CCND1/RELA/IFNG/TP53/MAPK1/CHUK/AKT1/PPARA/MYC/CXCL10/CASP8/MAPK3/PIK3CB/CTNNB1/PIK3CD/RXRA	24
KEGG	hsa05146	Amoebiasis	20/187	102/8164	9.26496e-14	5.51686e-13	1.83969e-13	TNF/TLR4/TLR2/IL6/IL1B/FN1/CASP3/NOS2/CXCL8/NFKB1/IL10/RELA/IFNG/COL1A1/CXCL2/TGFB1/PIK3CB/PIK3CD/PTK2/CXCL1	20
KEGG	hsa04920	Adipocytokine signaling pathway	17/187	69/8164	1.33695e-13	7.78402e-13	2.59572e-13	TNF/JAK2/STAT3/MAPK8/NFKB1/RELA/CHUK/SLC2A4/AKT1/PPARA/PRKAA2/MTOR/SLC2A1/ADIPOQ/PRKAA1/RXRA/LEP	17
KEGG	hsa05144	Malaria	15/187	50/8164	1.5945e-13	9.08171e-13	3.02845e-13	TNF/TLR4/TLR2/IL6/IL1B/ICAM1/SELE/VCAM1/CXCL8/IL10/IFNG/CCL2/TGFB1/THBS1/LRP1	15
KEGG	hsa05132	Salmonella infection	29/187	249/8164	2.76214e-13	1.53974e-12	5.13454e-13	TNF/BCL2/BAX/TLR4/TLR2/IL6/IL1B/CASP3/JUN/MAPK8/MAPK14/CXCL8/NFKB1/RELA/MAPK1/CHUK/AKT1/FOS/MYC/CASP8/TXN/NLRP3/MAPK3/LEF1/PIK3CB/CTNNB1/CASP1/PIK3CG/PIK3CD	29
KEGG	hsa04931	Insulin resistance	20/187	108/8164	2.90434e-13	1.58529e-12	5.28642e-13	TNF/IL6/NR1H3/STAT3/MAPK8/NFKB1/NR1H2/RELA/SLC2A4/AKT1/PPARA/PRKAA2/PTEN/MTOR/CREB1/SLC2A1/PRKAA1/PIK3CB/PIK3CD/PTPN1	20
KEGG	hsa05222	Small cell lung cancer	18/187	92/8164	1.77682e-12	9.50054e-12	3.16812e-12	BCL2/BAX/FN1/CASP3/PTGS2/NOS2/NFKB1/CCND1/RELA/TP53/CHUK/AKT1/MYC/PTEN/PIK3CB/PIK3CD/RXRA/PTK2	18
KEGG	hsa05226	Gastric cancer	22/187	149/8164	2.18147e-12	1.14309e-11	3.81183e-12	BCL2/BAX/SMAD2/SMAD3/EGFR/CCND1/TP53/MAPK1/AKT1/MYC/TGFB1/MTOR/MAPK3/LEF1/PIK3CB/CTNNB1/TGFBR1/ABCB1/PIK3CD/RXRA/FGF1/FGFR2	22
KEGG	hsa05219	Bladder cancer	13/187	41/8164	3.16623e-12	1.62658e-11	5.4241e-12	MMP9/MMP1/CXCL8/EGFR/VEGFA/CCND1/TP53/MAPK1/MMP2/MYC/CDKN2A/MAPK3/THBS1	13
KEGG	hsa05220	Chronic myeloid leukemia	16/187	76/8164	9.83561e-12	4.95563e-11	1.65254e-11	BAX/SMAD3/NFKB1/CCND1/RELA/TP53/MAPK1/CHUK/AKT1/MYC/CDKN2A/TGFB1/MAPK3/PIK3CB/TGFBR1/PIK3CD	16
KEGG	hsa05206	MicroRNAs in cancer	30/187	310/8164	1.30686e-11	6.46032e-11	2.1543e-11	BCL2/MMP9/STAT3/CASP3/PTGS2/HMOX1/CYP1B1/NFKB1/EGFR/VEGFA/CCND1/TP53/MAPK1/MYC/CDKN2A/PTEN/MTOR/MCL1/VIM/MAPK3/SIRT1/PIK3CB/THBS1/ABCB1/PIK3CD/DNMT1/DNMT3B/EZR/NOTCH1/ABCC1	30
KEGG	hsa01521	EGFR tyrosine kinase inhibitor resistance	16/187	79/8164	1.84456e-11	8.94956e-11	2.98438e-11	BCL2/BAX/IL6/JAK2/STAT3/EGFR/VEGFA/MAPK1/AKT1/PTEN/MTOR/MAPK3/PIK3CB/KDR/PIK3CD/FGFR2	16
KEGG	hsa04621	NOD-like receptor signaling pathway	23/187	184/8164	2.3048e-11	1.09792e-10	3.66121e-11	TNF/BCL2/TLR4/IL6/IL1B/STAT1/JUN/MAPK8/MAPK14/CXCL8/NFKB1/RELA/MAPK1/CHUK/CCL2/CXCL2/CASP8/TXN/NLRP3/MAPK3/CASP1/CYBB/CXCL1	23
KEGG	hsa05169	Epstein-Barr virus infection	24/187	202/8164	2.45265e-11	1.14749e-10	3.82651e-11	TNF/BCL2/BAX/TLR2/IL6/STAT3/CASP3/STAT1/ICAM1/JUN/MAPK8/MAPK14/NFKB1/CCND1/RELA/TP53/CHUK/AKT1/MYC/CXCL10/CASP8/VIM/PIK3CB/PIK3CD	24
KEGG	hsa01524	Platinum drug resistance	15/187	73/8164	6.5013e-11	2.98832e-10	9.96505e-11	BCL2/BAX/CASP3/GSTM1/TP53/GSTP1/MAPK1/AKT1/CDKN2A/CASP8/MAPK3/PIK3CB/BBC3/PIK3CD/ABCC2	15
KEGG	hsa05224	Breast cancer	20/187	147/8164	1.07444e-10	4.85351e-10	1.61849e-10	BAX/JUN/EGFR/CCND1/TP53/MAPK1/AKT1/FOS/MYC/PTEN/MTOR/MAPK3/LEF1/PIK3CB/CTNNB1/ESR1/PIK3CD/NOTCH1/FGF1/ESR2	20
KEGG	hsa04660	T cell receptor signaling pathway	17/187	104/8164	1.53056e-10	6.79675e-10	2.26649e-10	TNF/JUN/MAPK8/MAPK14/NFKB1/IL10/RELA/IL2/IFNG/MAPK1/CHUK/AKT1/FOS/MAPK3/PIK3CB/PIK3CD/IL4	17
KEGG	hsa05415	Diabetic cardiomyopathy	23/187	203/8164	1.74521e-10	7.62076e-10	2.54127e-10	MMP9/SMAD2/SMAD3/MAPK8/MAPK14/NFKB1/RELA/SLC2A4/AKT1/MMP2/PPARA/COL1A1/TGFB1/CTSD/PTEN/MTOR/SLC2A1/PIK3CB/TGFBR1/PIK3CD/CYBB/ACE/CAMK2B	23
KEGG	hsa05221	Acute myeloid leukemia	14/187	67/8164	2.2758e-10	9.77475e-10	3.25956e-10	STAT3/NFKB1/CCND1/RELA/MAPK1/CHUK/AKT1/MYC/MPO/MTOR/MAPK3/LEF1/PIK3CB/PIK3CD	14
KEGG	hsa05134	Legionellosis	13/187	57/8164	3.19337e-10	1.34946e-09	4.5e-10	TNF/TLR4/TLR2/IL6/IL1B/CASP3/CXCL8/NFKB1/RELA/CXCL2/CASP8/CASP1/CXCL1	13
KEGG	hsa05165	Human papillomavirus infection	29/187	331/8164	3.33226e-10	1.3858e-09	4.62119e-10	TNF/BAX/FN1/CASP3/PTGS2/STAT1/NFKB1/EGFR/VEGFA/CCND1/RELA/TP53/MAPK1/CHUK/IRF1/AKT1/COL1A1/SPP1/CASP8/PTEN/MTOR/CREB1/MAPK3/PIK3CB/CTNNB1/THBS1/PIK3CD/PTK2/NOTCH1	29
KEGG	hsa05213	Endometrial cancer	13/187	58/8164	4.0343e-10	1.65154e-09	5.50735e-10	BAX/EGFR/CCND1/TP53/MAPK1/AKT1/MYC/PTEN/MAPK3/LEF1/PIK3CB/CTNNB1/PIK3CD	13
KEGG	hsa05170	Human immunodeficiency virus 1 infection	23/187	212/8164	4.19417e-10	1.67999e-09	5.6022e-10	TNF/BCL2/BAX/TLR4/TLR2/CASP3/JUN/MAPK8/MAPK14/NFKB1/CCNB1/RELA/MAPK1/CHUK/AKT1/FOS/CASP8/MTOR/PTK2B/MAPK3/PIK3CB/PIK3CD/PTK2	23
KEGG	hsa05230	Central carbon metabolism in cancer	14/187	70/8164	4.23203e-10	1.67999e-09	5.6022e-10	EGFR/TP53/MAPK1/AKT1/MYC/HIF1A/PTEN/MTOR/SLC2A1/MAPK3/PIK3CB/PIK3CD/SIRT3/FGFR2	14
KEGG	hsa04010	MAPK signaling pathway	27/187	294/8164	5.0922e-10	1.99128e-09	6.64026e-10	TNF/IL1B/CASP3/JUN/MAPK8/MAPK14/NFKB1/EGFR/VEGFA/RELA/IL1A/TP53/MAPK1/CHUK/AKT1/FOS/MYC/TGFB1/BDNF/NGF/MAPK3/KDR/IGF2/TGFBR1/FGF1/FGFR2/MAPT	27
KEGG	hsa04211	Longevity regulating pathway	15/187	89/8164	1.23836e-09	4.77133e-09	1.59108e-09	BAX/PPARG/NFKB1/RELA/TP53/CAT/AKT1/PRKAA2/MTOR/CREB1/ADIPOQ/PRKAA1/SIRT1/PIK3CB/PIK3CD	15
KEGG	hsa05131	Shigellosis	24/187	247/8164	1.64706e-09	6.25405e-09	2.08552e-09	TNF/BCL2/BAX/TLR4/IL1B/JUN/MAPK8/MAPK14/CXCL8/NFKB1/EGFR/RELA/TP53/MAPK1/CHUK/AKT1/MTOR/NLRP3/MAPK3/PIK3CB/CASP1/PIK3CD/PTK2/BECN1	24
KEGG	hsa04658	Th1 and Th2 cell differentiation	15/187	92/8164	2.00197e-09	7.49309e-09	2.4987e-09	JAK2/STAT1/JUN/MAPK8/MAPK14/NFKB1/RELA/IL2/IFNG/MAPK1/CHUK/FOS/MAPK3/IL4/NOTCH1	15
KEGG	hsa05216	Thyroid cancer	10/187	37/8164	6.36679e-09	2.34944e-08	7.8346e-09	BAX/PPARG/CCND1/TP53/MAPK1/MYC/MAPK3/LEF1/CTNNB1/RXRA	10
KEGG	hsa04071	Sphingolipid signaling pathway	16/187	119/8164	1.03339e-08	3.70889e-08	1.23679e-08	TNF/BCL2/BAX/MAPK8/MAPK14/NFKB1/RELA/TP53/MAPK1/AKT1/CTSD/PTEN/MAPK3/PIK3CB/PIK3CD/ABCC1	16
KEGG	hsa04722	Neurotrophin signaling pathway	16/187	119/8164	1.03339e-08	3.70889e-08	1.23679e-08	BCL2/BAX/JUN/MAPK8/MAPK14/NFKB1/RELA/TP53/MAPK1/AKT1/BDNF/NGF/MAPK3/PIK3CB/PIK3CD/CAMK2B	16
KEGG	hsa05214	Glioma	13/187	75/8164	1.15155e-08	4.07712e-08	1.35959e-08	BAX/EGFR/CCND1/TP53/MAPK1/AKT1/CDKN2A/PTEN/MTOR/MAPK3/PIK3CB/PIK3CD/CAMK2B	13
KEGG	hsa04062	Chemokine signaling pathway	20/187	192/8164	1.272e-08	4.44353e-08	1.48177e-08	JAK2/STAT3/STAT1/CXCL8/NFKB1/RELA/MAPK1/CHUK/AKT1/CCL2/CXCL2/CXCL10/PTK2B/MAPK3/PIK3CB/PIK3CG/PIK3CD/PTK2/CXCL1/CXCR1	20
KEGG	hsa04919	Thyroid hormone signaling pathway	16/187	121/8164	1.32012e-08	4.55096e-08	1.51759e-08	STAT1/CCND1/TP53/MAPK1/AKT1/MYC/HIF1A/MTOR/SLC2A1/MAPK3/PIK3CB/CTNNB1/ESR1/PIK3CD/RXRA/NOTCH1	16
KEGG	hsa01523	Antifolate resistance	9/187	30/8164	1.35283e-08	4.60314e-08	1.535e-08	TNF/IL6/IL1B/NFKB1/RELA/ABCG2/CHUK/ABCC2/ABCC1	9
KEGG	hsa04371	Apelin signaling pathway	17/187	139/8164	1.51463e-08	5.08759e-08	1.69654e-08	CCN2/SMAD2/SMAD3/NOS2/CCND1/SERPINE1/MAPK1/AKT1/SPP1/PRKAA2/MTOR/EGR1/MAPK3/PRKAA1/TGFBR1/PIK3CG/BECN1	17
KEGG	hsa04140	Autophagy - animal	17/187	141/8164	1.8834e-08	6.2462e-08	2.0829e-08	BCL2/MAPK8/CTSL/MAPK1/AKT1/CTSD/PRKAA2/HIF1A/PTEN/MTOR/MAPK3/PRKAA1/PIK3CB/ERN1/PIK3CD/BECN1/HMGB1	17
KEGG	hsa04217	Necroptosis	18/187	159/8164	1.92521e-08	6.30505e-08	2.10253e-08	TNF/BCL2/BAX/TLR4/IL1B/JAK2/STAT3/STAT1/MAPK8/IFNG/IL1A/CASP8/NLRP3/CASP1/ALOX15/CYBB/HMGB1/CAMK2B	18
KEGG	hsa05130	Pathogenic Escherichia coli infection	20/187	197/8164	1.97779e-08	6.39729e-08	2.13329e-08	TNF/BAX/TLR4/IL6/IL1B/CASP3/JUN/MAPK8/MAPK14/CXCL8/NFKB1/RELA/MAPK1/CHUK/FOS/CASP8/NLRP3/MAPK3/CASP1/EZR	20
KEGG	hsa04630	JAK-STAT signaling pathway	18/187	162/8164	2.5876e-08	8.2677e-08	2.75701e-08	BCL2/IL6/JAK2/STAT3/STAT1/EGFR/IL10/CCND1/IL2/IFNG/AKT1/MYC/MTOR/MCL1/PIK3CB/PIK3CD/LEP/IL4	18
KEGG	hsa05204	Chemical carcinogenesis - DNA adducts	12/187	69/8164	4.13243e-08	1.30445e-07	4.34992e-08	CYP1A2/PTGS2/CYP1B1/GSTM1/CYP3A4/CYP2C8/GSTP1/CYP2C19/UGT1A9/CYP2E1/GSTK1/AKR1C2	12
KEGG	hsa05120	Epithelial cell signaling in Helicobacter pylori infection	12/187	70/8164	4.88868e-08	1.5248e-07	5.08472e-08	CASP3/JUN/MAPK8/MAPK14/CXCL8/NFKB1/EGFR/RELA/CHUK/CXCL2/CXCL1/CXCR1	12
KEGG	hsa05218	Melanoma	12/187	72/8164	6.78285e-08	2.0664e-07	6.89078e-08	BAX/EGFR/CCND1/TP53/MAPK1/AKT1/CDKN2A/PTEN/MAPK3/PIK3CB/PIK3CD/FGF1	12
KEGG	hsa05223	Non-small cell lung cancer	12/187	72/8164	6.78285e-08	2.0664e-07	6.89078e-08	BAX/STAT3/EGFR/CCND1/TP53/MAPK1/AKT1/CDKN2A/MAPK3/PIK3CB/PIK3CD/RXRA	12
KEGG	hsa04115	p53 signaling pathway	12/187	73/8164	7.9565e-08	2.3961e-07	7.9902e-08	BCL2/BAX/CASP3/CCNB1/CCND1/SERPINE1/TP53/CDKN2A/CASP8/PTEN/THBS1/BBC3	12
KEGG	hsa00140	Steroid hormone biosynthesis	11/187	61/8164	1.04643e-07	3.1155e-07	1.03892e-07	CYP1A2/CYP1B1/CYP3A4/UGT1A9/CYP2E1/CYP17A1/CYP19A1/AKR1C2/AKR1C1/AKR1C3/AKR1C4	11
KEGG	hsa04510	Focal adhesion	19/187	201/8164	1.44045e-07	4.24043e-07	1.41404e-07	BCL2/FN1/JUN/MAPK8/EGFR/VEGFA/CCND1/MAPK1/AKT1/COL1A1/SPP1/PTEN/MAPK3/PIK3CB/CTNNB1/THBS1/KDR/PIK3CD/PTK2	19
KEGG	hsa05010	Alzheimer disease	27/187	384/8164	1.57656e-07	4.58954e-07	1.53046e-07	TNF/IL6/IL1B/DKK1/CASP3/PTGS2/NOS2/MAPK8/NFKB1/RELA/IL1A/MAPK1/CHUK/AKT1/CASP8/MTOR/MAPK3/PIK3CB/CTNNB1/APOE/ERN1/PIK3CD/BECN1/CYBB/LRP1/NOX4/MAPT	27
KEGG	hsa05022	Pathways of neurodegeneration - multiple diseases	30/187	476/8164	3.31821e-07	9.55353e-07	3.18579e-07	TNF/BCL2/BAX/IL6/IL1B/SOD1/DKK1/CASP3/PTGS2/NOS2/MAPK8/MAPK14/NFKB1/RELA/IL1A/CAT/MAPK1/CASP8/HSPA5/MTOR/BDNF/MAPK3/CTNNB1/ERN1/BECN1/CYBB/SIGMAR1/NOX4/CAMK2B/MAPT	30
KEGG	hsa05211	Renal cell carcinoma	11/187	69/8164	3.89157e-07	1.10825e-06	3.69566e-07	JUN/VEGFA/MAPK1/AKT1/TGFB1/HIF1A/SLC2A1/MAPK3/PIK3CB/EGLN1/PIK3CD	11
KEGG	hsa04012	ErbB signaling pathway	12/187	85/8164	4.47938e-07	1.26193e-06	4.20814e-07	JUN/MAPK8/EGFR/MAPK1/AKT1/MYC/MTOR/MAPK3/PIK3CB/PIK3CD/PTK2/CAMK2B	12
KEGG	hsa04915	Estrogen signaling pathway	15/187	138/8164	5.29471e-07	1.47576e-06	4.92117e-07	BCL2/MMP9/JUN/EGFR/MAPK1/AKT1/FOS/MMP2/CTSD/CREB1/MAPK3/PIK3CB/ESR1/PIK3CD/ESR2	15
KEGG	hsa04935	Growth hormone synthesis, secretion and action	14/187	120/8164	5.38381e-07	1.4848e-06	4.95131e-07	JAK2/STAT3/STAT1/MAPK8/MAPK14/MAPK1/AKT1/FOS/MTOR/CREB1/MAPK3/PIK3CB/PIK3CD/PTK2	14
KEGG	hsa00982	Drug metabolism - cytochrome P450	11/187	72/8164	6.07442e-07	1.65781e-06	5.52826e-07	CYP1A2/GSTM1/CYP3A4/CYP2C8/GSTP1/CYP2C19/UGT1A9/MAOA/CYP2E1/CYP2D6/GSTK1	11
KEGG	hsa04064	NF-kappa B signaling pathway	13/187	104/8164	6.22659e-07	1.68182e-06	5.60832e-07	TNF/BCL2/TLR4/IL1B/PTGS2/ICAM1/VCAM1/CXCL8/NFKB1/RELA/CHUK/CXCL2/CXCL1	13
KEGG	hsa04370	VEGF signaling pathway	10/187	59/8164	7.41537e-07	1.98248e-06	6.61091e-07	PTGS2/MAPK14/VEGFA/MAPK1/AKT1/MAPK3/PIK3CB/KDR/PIK3CD/PTK2	10
KEGG	hsa04930	Type II diabetes mellitus	9/187	46/8164	7.59104e-07	2.00894e-06	6.69916e-07	TNF/MAPK8/MAPK1/SLC2A4/MTOR/MAPK3/ADIPOQ/PIK3CB/PIK3CD	9
KEGG	hsa00590	Arachidonic acid metabolism	10/187	61/8164	1.02287e-06	2.67993e-06	8.93669e-07	ALOX5/PTGS2/CYP2C8/PTGS1/CYP2C19/CYP2E1/ALOX15/PTGES/PLA2G1B/AKR1C3	10
KEGG	hsa05143	African trypanosomiasis	8/187	37/8164	1.4261e-06	3.69938e-06	1.23362e-06	TNF/IL6/IL1B/ICAM1/SELE/VCAM1/IL10/IFNG	8
KEGG	hsa05231	Choline metabolism in cancer	12/187	98/8164	2.13303e-06	5.47895e-06	1.82705e-06	JUN/MAPK8/EGFR/MAPK1/AKT1/FOS/HIF1A/MTOR/MAPK3/PIK3CB/PIK3CD/SLC22A2	12
KEGG	hsa04664	Fc epsilon RI signaling pathway	10/187	68/8164	2.87007e-06	7.30056e-06	2.4345e-06	TNF/ALOX5/MAPK8/MAPK14/MAPK1/AKT1/MAPK3/PIK3CB/PIK3CD/IL4	10
KEGG	hsa00591	Linoleic acid metabolism	7/187	29/8164	3.01172e-06	7.58722e-06	2.53009e-06	CYP1A2/CYP3A4/CYP2C8/CYP2C19/CYP2E1/ALOX15/PLA2G1B	7
KEGG	hsa04060	Cytokine-cytokine receptor interaction	21/187	295/8164	3.50057e-06	8.73476e-06	2.91276e-06	TNF/IL6/IL1B/IL17A/TNFRSF11B/CXCL8/IL10/IL2/IFNG/IL1A/CCL2/CXCL2/CXCL10/TGFB1/BMP2/NGF/TGFBR1/LEP/CXCL1/IL4/CXCR1	21
[truncated: 76 more rows]
