# Supplementary material for: Exploring the mechanism of action of Modified Simiao Powder in the treatment of osteoarthritis: an in-silico study
Source: Front Med (Lausanne). 2024 Oct 18;11:1422306. doi: 10.3389/fmed.2024.1422306 (PMC11527633; doi:10.3389/fmed.2024.1422306)
Supplement: Supplementary file 5 [file Table_5.XLSX]

## Sheet: Sheet1
ID	AR	NFKB1	AKT1	MAPK1	CASP3
Berberine	-8.89	-6.16	-7.95	-6.15	-5.81
Kaempferol	-7.83	-6.01	-6.69	-5.65	-6.14
Luteolin	-7.54	-7.34	-7.07	-7.38	-6.59
Quercetin	-7.47	-7.06	-6.74	-6.14	-5.94
Wogonin	-6.94	-6.45	-7.36	-6.02	-5.84
