# Supplementary material for: Exploring the mechanism of action of Modified Simiao Powder in the treatment of osteoarthritis: an in-silico study
Source: Front Med (Lausanne). 2024 Oct 18;11:1422306. doi: 10.3389/fmed.2024.1422306 (PMC11527633; doi:10.3389/fmed.2024.1422306)
Supplement: Supplementary file 8 [file Table_8.XLSX]

## Sheet: Sheet1
label	Name	Tape	Closeness unDir	Closeness unDir	Degree unDir
HB7	quercetin	mol	0.0019685	19363.5	133
RDT3	Quercetin	mol	0.00194553	18245.6	133
RDT2	Luteolin	mol	0.00146199	7401.73	59
RDT1	Kaempferol	mol	0.00145773	3321.15	58
hsa05417	Lipid and atherosclerosis	pathway	0.0013369	2396.65	48
HB23	berberine	mol	0.00144092	6789.71	45
hsa04933	AGE-RAGE signaling pathway in diabetic complications	pathway	0.0013089	1298.96	40
hsa04151	PI3K-Akt signaling pathway	pathway	0.00128535	2113.89	39
hsa05418	Fluid shear stress and atherosclerosis	pathway	0.00130208	1127.34	37
NX8	kaempferol	mol	0.00132979	1195.05	36
hsa05167	Kaposi sarcoma-associated herpesvirus infection	pathway	0.00127226	831.272	36
NX2	quercetin	mol	0.00131926	923.535	34
hsa05205	Proteoglycans in cancer	pathway	0.00129199	1613.04	34
CZ9	wogonin	mol	0.00130208	1267.35	33
NX19	wogonin	mol	0.00131926	1257.1	33
hsa05161	Hepatitis B	pathway	0.00126582	677.686	33
hsa05208	Chemical carcinogenesis - reactive oxygen species	pathway	0.00125945	2261.65	33
hsa04668	TNF signaling pathway	pathway	0.00128205	673.771	32
hsa05142	Chagas disease	pathway	0.00125	889.194	29
AR	Androgen receptor	gene	0.00149031	5787.16	28
hsa04932	Non-alcoholic fatty liver disease	pathway	0.00131234	1034.74	28
AKT1	RAC-alpha serine/threonine-protein kinase	gene	0.00161551	1813.69	27
NFKB1	Nuclear factor NF-kappa-B p105 subunit	gene	0.00164745	2183.44	27
MAPK1	Mitogen-activated protein kinase 1	gene	0.00156986	1274.58	24
hsa01522	Endocrine resistance	pathway	0.00127226	961.576	24
CASP3	Caspase-3	gene	0.00156495	1402.23	23
NR1H3	Oxysterols receptor LXR-alpha	gene	0.00146413	3494.22	23
JUN	Transcription factor AP-1	gene	0.00156006	902.823	22
RELA	Transcription factor p65	gene	0.0014771	564.298	21
MAPK14	Mitogen-activated protein kinase 14	gene	0.00154083	778.785	20
MAPK3	Mitogen-activated protein kinase 3	gene	0.0015361	826.414	20
TNF	Tumor necrosis factor	gene	0.00153139	1262.64	20
BCL2	Apoptosis regulator Bcl-2	gene	0.00151286	961.915	19
MAPK8	Mitogen-activated protein kinase 8	gene	0.00149925	548.721	19
MMP9	Matrix metalloproteinase-9	gene	0.00155039	1228.95	19
HB34	Chelerythrine	mol	0.00127551	1040.72	18
BAX	Apoptosis regulator BAX	gene	0.001443	584.022	17
YYR4	CLR	mol	0.00127226	2920.51	17
EGFR	Epidermal growth factor receptor	gene	0.0015361	706.51	16
TGFB1	Transforming growth factor beta-1 proprotein [Cleaved into: Latency-associated peptide	gene	0.00142248	554.705	16
CYP19A1	Cytochrome P450 19A1	gene	0.00140647	2357.29	15
IL1B	Interleukin-1 beta	gene	0.00143062	577.766	15
VEGFA	Vascular endothelial growth factor A	gene	0.00153139	614.033	15
PTGS2	Prostaglandin G/H synthase 2	gene	0.00148588	584.479	13
ACHE	Acetylcholinesterase	gene	0.00143885	1692.69	12
HIF1A	Hypoxia-inducible factor 1-alpha	gene	0.00150376	703.727	12
MMP2	72 kDa type IV collagenase	gene	0.00144718	543.165	12
VCAM1	Vascular cell adhesion protein 1	gene	0.00141044	1029.8	11
