# Supplementary material for: Exploring the mechanism of action of Modified Simiao Powder in the treatment of osteoarthritis: an in-silico study
Source: Front Med (Lausanne). 2024 Oct 18;11:1422306. doi: 10.3389/fmed.2024.1422306 (PMC11527633; doi:10.3389/fmed.2024.1422306)
Supplement: Supplementary file 10 [file Data_Sheet_1.CSV]

Betweenness unDir	Closeness unDir	Degree unDir	name	selected	shared name
4077.864653	0.002717391	86	TP53	FALSE	TP53
2861.514969	0.002739726	74	STAT3	FALSE	STAT3
2731.922422	0.002695418	74	JUN	FALSE	JUN
2116.309639	0.002624672	72	IL6	FALSE	IL6
1956.492062	0.002583979	68	TNF	FALSE	TNF
1890.464771	0.00255102	60	AKT1	FALSE	AKT1
1467.548651	0.002506266	58	NFKB1	FALSE	NFKB1
733.133635	0.002439024	54	IL1B	FALSE	IL1B
2466.430095	0.002583979	50	ESR1	FALSE	ESR1
646.7091988	0.002475248	50	RELA	FALSE	RELA
1002.196595	0.002475248	48	MAPK3	FALSE	MAPK3
1544.682458	0.002398082	46	CTNNB1	FALSE	CTNNB1
701.2716487	0.002444988	44	MAPK1	FALSE	MAPK1
581.9766503	0.002386635	44	SMAD3	FALSE	SMAD3
738.0955214	0.002403846	40	HIF1A	FALSE	HIF1A
732.8485576	0.002277904	40	TLR4	FALSE	TLR4
177.9838782	0.002212389	40	IFNG	FALSE	IFNG
326.1309573	0.002298851	40	CXCL8	FALSE	CXCL8
1185.770686	0.002272727	38	BCL2	FALSE	BCL2
208.3491196	0.002398082	38	MYC	FALSE	MYC
682.1471282	0.00243309	38	EGFR	FALSE	EGFR
1441.562916	0.002336449	36	FN1	FALSE	FN1
450.4495295	0.002188184	36	CCL2	FALSE	CCL2
132.4883764	0.002155172	36	IL10	FALSE	IL10
120.3193285	0.002309469	36	FOS	FALSE	FOS
65.36250844	0.002173913	34	IL1A	FALSE	IL1A
222.6800955	0.00234192	32	CREB1	FALSE	CREB1
1748.740036	0.00228833	30	PPARG	FALSE	PPARG
699.4271509	0.001715266	30	CYP3A4	FALSE	CYP3A4
1296.498559	0.002309469	30	HSPA4	FALSE	HSPA4
667.0339699	0.002364066	30	STAT1	FALSE	STAT1
747.4086606	0.002257336	30	TGFB1	FALSE	TGFB1
1135.524504	0.002096436	30	MMP9	FALSE	MMP9
1131.790712	0.001862197	28	CYP2E1	FALSE	CYP2E1
140.9489978	0.002272727	28	CCND1	FALSE	CCND1
716.6319113	0.002320186	28	CASP3	FALSE	CASP3
3379.599016	0.002375297	28	PTGS2	FALSE	PTGS2
340.3764447	0.002369668	28	MAPK8	FALSE	MAPK8
62.3454794	0.001972387	28	CXCL10	FALSE	CXCL10
68.82749829	0.002136752	28	CXCL1	FALSE	CXCL1
230.1715043	0.002283105	26	CEBPB	FALSE	CEBPB
1098.71401	0.002222222	26	SIRT1	FALSE	SIRT1
21.31987183	0.002087683	26	IL17A	FALSE	IL17A
106.6224638	0.002188184	26	TLR2	FALSE	TLR2
82.64825126	0.002202643	24	MAPK14	FALSE	MAPK14
169.1120991	0.002217295	24	SMAD2	FALSE	SMAD2
406.3269496	0.002096436	24	PTEN	FALSE	PTEN
10.70357825	0.002040816	24	IL4	FALSE	IL4
56.37370075	0.00212766	24	CXCL2	FALSE	CXCL2
567.9819692	0.00212766	24	JAK2	FALSE	JAK2
608.9123631	0.002178649	24	PTK2	FALSE	PTK2
851.7396379	0.001592357	22	AKR1C3	FALSE	AKR1C3
881.3551889	0.001592357	22	UGT1A9	FALSE	UGT1A9
122.2392501	0.001647446	22	CYP1A2	FALSE	CYP1A2
461.3764393	0.002070393	22	ICAM1	FALSE	ICAM1
797.4905529	0.002132196	20	MTOR	FALSE	MTOR
108.9109652	0.00203666	20	PIK3CD	FALSE	PIK3CD
108.9109652	0.00203666	20	PIK3CB	FALSE	PIK3CB
457.801679	0.001798561	20	CYP2C19	FALSE	CYP2C19
705.6752828	0.002079002	20	RUNX2	FALSE	RUNX2
596.5966626	0.002066116	20	MMP2	FALSE	MMP2
1.114357864	0.001908397	20	IL2	FALSE	IL2
88.37551754	0.002178649	18	CHUK	FALSE	CHUK
405.0410103	0.002053388	18	CYBB	FALSE	CYBB
128.6230166	0.002145923	18	CASP8	FALSE	CASP8
498.8504018	0.001915709	18	TIMP1	FALSE	TIMP1
33.55705887	0.002061856	18	FOXP3	FALSE	FOXP3
52.24097801	0.002020202	16	BECN1	FALSE	BECN1
46.45641143	0.001792115	16	ALOX15	FALSE	ALOX15
46.45641143	0.001792115	16	CYP2C8	FALSE	CYP2C8
262.4597672	0.001956947	16	VCAM1	FALSE	VCAM1
8.735006089	0.002040816	16	CDKN2A	FALSE	CDKN2A
414.291167	0.001901141	16	KDR	FALSE	KDR
194.7633143	0.002083333	16	ESR2	FALSE	ESR2
51.55750479	0.001459854	14	AKR1C1	FALSE	AKR1C1
23.125	0.001763668	14	PTGS1	FALSE	PTGS1
14.99881657	0.002192982	14	AR	FALSE	AR
504.3902572	0.001890359	14	SPP1	FALSE	SPP1
12.60404221	0.002178649	14	NR3C1	FALSE	NR3C1
28.3123065	0.002105263	14	EGR1	FALSE	EGR1
149.518721	0.002096436	12	LEP	FALSE	LEP
19.69713379	0.001574803	12	CYP17A1	FALSE	CYP17A1
1711.758816	0.001960784	12	CYP19A1	FALSE	CYP19A1
0	0.001760563	12	ALOX5	FALSE	ALOX5
834.284067	0.001876173	12	MAPT	FALSE	MAPT
35.14424614	0.002096436	12	HMGB1	FALSE	HMGB1
8.331747985	0.001897533	12	CASP1	FALSE	CASP1
931.379237	0.00203252	12	GSTP1	FALSE	GSTP1
1254.898772	0.001788909	12	RXRA	FALSE	RXRA
7.652380952	0.001451379	10	CYP2D6	FALSE	CYP2D6
68.75287427	0.001602564	10	CYP1B1	FALSE	CYP1B1
395.6219175	0.001848429	10	HSPA5	FALSE	HSPA5
253.24519	0.001964637	10	NFE2L2	FALSE	NFE2L2
10.68840423	0.001869159	10	PIK3CG	FALSE	PIK3CG
19.54920635	0.001908397	10	BAX	FALSE	BAX
7.575794428	0.001926782	10	MCL1	FALSE	MCL1
9.607305519	0.001937984	10	NLRP3	FALSE	NLRP3
0	0.001689189	10	CXCR1	FALSE	CXCR1
3.699951092	0.001964637	10	NOTCH1	FALSE	NOTCH1
291.2917897	0.001594896	10	GSTM1	FALSE	GSTM1
180.1947669	0.001838235	10	THBS1	FALSE	THBS1
30.84304628	0.001763668	10	MMP3	FALSE	MMP3
8.402170868	0.001798561	8	ADIPOQ	FALSE	ADIPOQ
236.4296516	0.001953125	8	PPARA	FALSE	PPARA
688.5571429	0.001477105	8	APOE	FALSE	APOE
317.024247	0.001776199	8	LRP1	FALSE	LRP1
1.771428571	0.001879699	8	BBC3	FALSE	BBC3
355.6337472	0.00177305	8	SOD1	FALSE	SOD1
362.0158972	0.001795332	8	CAMK2B	FALSE	CAMK2B
0.891441441	0.001828154	8	LEF1	FALSE	LEF1
97.05142427	0.001912046	8	CRP	FALSE	CRP
8.119810907	0.001862197	8	PTPN1	FALSE	PTPN1
106.2621325	0.00203252	8	DNMT1	FALSE	DNMT1
1.35951811	0.002024291	8	IRF1	FALSE	IRF1
0.666666667	0.001636661	8	MMP1	FALSE	MMP1
0	0.001259446	6	AKR1C2	FALSE	AKR1C2
5.629336847	0.001779359	6	BMP2	FALSE	BMP2
44.84214341	0.001697793	6	COL18A1	FALSE	COL18A1
0	0.001438849	6	MAOA	FALSE	MAOA
69.34206761	0.001879699	6	SLC2A1	FALSE	SLC2A1
112.3476208	0.001869159	6	NQO1	FALSE	NQO1
8.502525253	0.001647446	6	MMP7	FALSE	MMP7
0	0.001792115	6	TGFBR1	FALSE	TGFBR1
0	0.001253133	4	AKR1B1	FALSE	AKR1B1
0	0.001253133	4	AKR1B10	FALSE	AKR1B10
18.4107772	0.001919386	4	NOS2	FALSE	NOS2
0	0.001776199	4	BDNF	FALSE	BDNF
44.12097244	0.001644737	4	SERPINE1	FALSE	SERPINE1
0	0.001751313	4	CCN2	FALSE	CCN2
342	0.001615509	4	CD38	FALSE	CD38
5.629336847	0.001733102	4	COL1A1	FALSE	COL1A1
13.78299558	0.001712329	4	OLR1	FALSE	OLR1
342	0.001706485	4	DKK1	FALSE	DKK1
0	0.001706485	4	NOX4	FALSE	NOX4
200.5646922	0.001488095	4	NR1I2	FALSE	NR1I2
0	0.001644737	4	DNMT3B	FALSE	DNMT3B
0	0.001620746	4	EDN1	FALSE	EDN1
44.76837164	0.001824818	4	ERN1	FALSE	ERN1
0	0.00154321	4	EZR	FALSE	EZR
4.52173913	0.001438849	4	FGF1	FALSE	FGF1
35.96332244	0.001564945	4	FGFR2	FALSE	FGFR2
0	0.001745201	4	GJA1	FALSE	GJA1
0	0.00152439	4	HMOX1	FALSE	HMOX1
0	0.00154321	4	SELE	FALSE	SELE
0	0.001564945	4	PRKAA1	FALSE	PRKAA1
0	0.001564945	4	PRKAA2	FALSE	PRKAA2
0	0.001371742	4	NR1H2	FALSE	NR1H2
0	0.001371742	4	NR1H3	FALSE	NR1H3
8.858727749	0.001658375	4	SLC2A4	FALSE	SLC2A4
0	0.001923077	4	SREBF2	FALSE	SREBF2
0	0.001692047	4	PTGES	FALSE	PTGES
0	0.001792115	2	AHR	FALSE	AHR
0	0.001251564	2	AKR1C4	FALSE	AKR1C4
0	0.001179245	2	PON1	FALSE	PON1
0	0.001179245	2	TTR	FALSE	TTR
0	0.001636661	2	CTSD	FALSE	CTSD
0	0.001636661	2	CTSL	FALSE	CTSL
0	0.001373626	2	TRPV1	FALSE	TRPV1
0	0.00166113	2	VIM	FALSE	VIM
0	0.001360544	2	CAT	FALSE	CAT
0	0.001855288	2	CCNB1	FALSE	CCNB1
0	0.001265823	2	SIRT3	FALSE	SIRT3
0	0.001369863	2	CYP27B1	FALSE	CYP27B1
0	0.001321004	2	SOST	FALSE	SOST
0	0.001703578	2	EGLN1	FALSE	EGLN1
0	0.001251564	2	GUSB	FALSE	GUSB
0	0.001404494	2	SIGMAR1	FALSE	SIGMAR1
0	0.001443001	2	MMP12	FALSE	MMP12
0	0.001533742	2	MMP13	FALSE	MMP13
0	0.00154321	2	MPO	FALSE	MPO
0	0.001754386	2	TXN	FALSE	TXN
0	0.00154321	2	TNKS	FALSE	TNKS
0	0.001587302	2	PTK2B	FALSE	PTK2B
